# Supplementary material for: Enhancement of Photoluminescence Quantum Yield of Silver Clusters by Heavy Atom Effect
Source: Small. 2025 Mar 3;21(25):2500700. doi: 10.1002/smll.202500700 (PMC12199116; doi:10.1002/smll.202500700)
Supplement: Supplementary file 2 — Supporting Information [file SMLL-21-2500700-s002.zip]

Archive with 2 entries (2 files):
- I@Ag54.cif
- SAg54.cif
