# Supplementary material for: Enhancement of Photoluminescence Quantum Yield of Silver Clusters by Heavy Atom Effect
Source: Small. 2025 Mar 3;21(25):2500700. doi: 10.1002/smll.202500700 (PMC12199116; doi:10.1002/smll.202500700)
Supplement: Supplementary file 2 — Supporting Information [file SMLL-21-2500700-s002.zip › I@Ag54.cif]

data_pa-3 
_audit_creation_date               2025-02-12 
_audit_creation_method 
; 
Olex2 1.5 
(compiled 2024.02.16 svn.r378c4104 for OlexSys, GUI svn.r6928) 
; 
_shelx_SHELXL_version_number       '2018/3' 
_audit_contact_author_address      ? 
_audit_contact_author_email        ? 
_audit_contact_author_name         '' 
_audit_contact_author_phone        ? 
_publ_contact_author_id_orcid      ? 
_publ_section_references 
; 
Dolomanov, O.V., Bourhis, L.J., Gildea, R.J, Howard, J.A.K. & Puschmann, H. 
 (2009), J. Appl. Cryst. 42, 339-341. 
  
Sheldrick, G.M. (2015). Acta Cryst. A71, 3-8. 
  
Sheldrick, G.M. (2015). Acta Cryst. C71, 3-8. 
; 
_chemical_name_common              ? 
_chemical_name_systematic          ? 
_chemical_formula_moiety           'I, C128 H282 Ag54 O36 S52' 
_chemical_formula_sum              'C128 H282 Ag54 I O36 S52' 
_chemical_formula_weight           10016.52 
_chemical_melting_point            ? 
loop_ 
  _atom_type_symbol 
  _atom_type_description 
  _atom_type_scat_dispersion_real 
  _atom_type_scat_dispersion_imag 
  _atom_type_scat_source 
 'C' 'C' 0.0033 0.0016 'International Tables Vol C Tables 4.2.6.8 and 6.1.1.4' 
 'H' 'H' 0.0000 0.0000 'International Tables Vol C Tables 4.2.6.8 and 6.1.1.4' 
 'Ag' 'Ag' -0.8971 1.1015 
 'International Tables Vol C Tables 4.2.6.8 and 6.1.1.4' 
 'I' 'I' -0.4742 1.8119 'International Tables Vol C Tables 4.2.6.8 and 6.1.1.4' 
 'O' 'O' 0.0106 0.0060 'International Tables Vol C Tables 4.2.6.8 and 6.1.1.4' 
 'S' 'S' 0.1246 0.1234 'International Tables Vol C Tables 4.2.6.8 and 6.1.1.4' 
  
_shelx_space_group_comment 
; 
The symmetry employed for this shelxl refinement is uniquely defined 
by the following loop, which should always be used as a source of 
symmetry information in preference to the above space-group names. 
They are only intended as comments. 
; 
_space_group_crystal_system        'cubic' 
_space_group_IT_number             205 
_space_group_name_H-M_alt          'P a -3' 
_space_group_name_Hall             '-P 2ac 2ab 3' 
loop_ 
  _space_group_symop_operation_xyz 
 'x, y, z' 
 '-x+1/2, -y, z+1/2' 
 '-x, y+1/2, -z+1/2' 
 'x+1/2, -y+1/2, -z' 
 'z, x, y' 
 'z+1/2, -x+1/2, -y' 
 '-z+1/2, -x, y+1/2' 
 '-z, x+1/2, -y+1/2' 
 'y, z, x' 
 '-y, z+1/2, -x+1/2' 
 'y+1/2, -z+1/2, -x' 
 '-y+1/2, -z, x+1/2' 
 '-x, -y, -z' 
 'x-1/2, y, -z-1/2' 
 'x, -y-1/2, z-1/2' 
 '-x-1/2, y-1/2, z' 
 '-z, -x, -y' 
 '-z-1/2, x-1/2, y' 
 'z-1/2, x, -y-1/2' 
 'z, -x-1/2, y-1/2' 
 '-y, -z, -x' 
 'y, -z-1/2, x-1/2' 
 '-y-1/2, z-1/2, x' 
 'y-1/2, z, -x-1/2' 
  
_cell_length_a                     29.8732(8) 
_cell_length_b                     29.8732(8) 
_cell_length_c                     29.8732(8) 
_cell_angle_alpha                  90 
_cell_angle_beta                   90 
_cell_angle_gamma                  90 
_cell_volume                       26659(2) 
_cell_formula_units_Z              4 
_cell_measurement_reflns_used      9911 
_cell_measurement_temperature      273.15 
_cell_measurement_theta_max        25.314 
_cell_measurement_theta_min        2.261 
_shelx_estimated_absorpt_T_max     0.556 
_shelx_estimated_absorpt_T_min     0.556 
_exptl_absorpt_coefficient_mu      4.430 
_exptl_absorpt_correction_T_max    0.7452 
_exptl_absorpt_correction_T_min    0.3280 
_exptl_absorpt_correction_type     multi-scan 
_exptl_absorpt_process_details 
; 
SADABS-2016/2 (Bruker,2016/2) was used for absorption correction. 
wR2(int) was 0.1533 before and 0.0796 after correction. 
The Ratio of minimum to maximum transmission is 0.4402. 
The \l/2 correction factor is Not present. 
; 
_exptl_absorpt_special_details     ? 
_exptl_crystal_colour              colourless 
_exptl_crystal_colour_primary      colourless 
_exptl_crystal_density_diffrn      2.496 
_exptl_crystal_density_meas        ? 
_exptl_crystal_density_method      ? 
_exptl_crystal_description         block 
_exptl_crystal_F_000               19044 
_exptl_crystal_size_max            0.15 
_exptl_crystal_size_mid            0.15 
_exptl_crystal_size_min            0.15 
_exptl_transmission_factor_max     ? 
_exptl_transmission_factor_min     ? 
_diffrn_reflns_av_R_equivalents    0.0953 
_diffrn_reflns_av_unetI/netI       0.0316 
_diffrn_reflns_Laue_measured_fraction_full  0.960 
_diffrn_reflns_Laue_measured_fraction_max  0.961 
_diffrn_reflns_limit_h_max         35 
_diffrn_reflns_limit_h_min         -34 
_diffrn_reflns_limit_k_max         35 
_diffrn_reflns_limit_k_min         -26 
_diffrn_reflns_limit_l_max         35 
_diffrn_reflns_limit_l_min         -35 
_diffrn_reflns_number              131455 
_diffrn_reflns_point_group_measured_fraction_full  0.960 
_diffrn_reflns_point_group_measured_fraction_max  0.961 
_diffrn_reflns_theta_full          25.242 
_diffrn_reflns_theta_max           25.335 
_diffrn_reflns_theta_min           1.670 
_diffrn_ambient_temperature        273.15 
_diffrn_detector_area_resol_mean   ? 
_diffrn_measured_fraction_theta_full  0.960 
_diffrn_measured_fraction_theta_max  0.961 
_diffrn_measurement_device_type    'Bruker APEX-II CCD' 
_diffrn_measurement_method         '\f and \w scans' 
_diffrn_radiation_type             MoK\a 
_diffrn_radiation_wavelength       0.71073 
_diffrn_source                     ? 
_diffrn_source_current             1.4 
_diffrn_source_power               0.07 
_diffrn_source_voltage             50.0 
_diffrn_standards_number           0 
_reflns_Friedel_coverage           0.000 
_reflns_Friedel_fraction_full      . 
_reflns_Friedel_fraction_max       . 
_reflns_number_gt                  5950 
_reflns_number_total               7824 
_reflns_special_details 
; 
 Reflections were merged by SHELXL according to the crystal 
 class for the calculation of statistics and refinement. 
  
 Structure factors included contributions from the .fab file. 
  
 _reflns_Friedel_fraction is defined as the number of unique 
 Friedel pairs measured divided by the number that would be 
 possible theoretically, ignoring centric projections and 
 systematic absences. 
; 
_reflns_threshold_expression       'I > 2\s(I)' 
_computing_cell_refinement         'SAINT V8.40B (?, 2016)' 
_computing_data_collection         'Bruker APEX2' 
_computing_data_reduction          'SAINT V8.40B (?, 2016)' 
_computing_molecular_graphics      'Olex2 1.5 (Dolomanov et al., 2009)' 
_computing_publication_material    'Olex2 1.5 (Dolomanov et al., 2009)' 
_computing_structure_refinement    'SHELXL 2018/3 (Sheldrick, 2015)' 
_computing_structure_solution      'SHELXT 2018/2 (Sheldrick, 2018)' 
_refine_diff_density_max           3.607 
_refine_diff_density_min           -1.968 
_refine_diff_density_rms           0.264 
_refine_ls_extinction_coef         . 
_refine_ls_extinction_method       none 
_refine_ls_goodness_of_fit_ref     1.073 
_refine_ls_hydrogen_treatment      constr 
_refine_ls_matrix_type             full 
_refine_ls_number_parameters       506 
_refine_ls_number_reflns           7824 
_refine_ls_number_restraints       551 
_refine_ls_R_factor_all            0.1289 
_refine_ls_R_factor_gt             0.1058 
_refine_ls_restrained_S_all        1.151 
_refine_ls_shift/su_max            0.001 
_refine_ls_shift/su_mean           0.000 
_refine_ls_structure_factor_coef   Fsqd 
_refine_ls_weighting_details 
 'w=1/[\s^2^(Fo^2^)+(0.0100P)^2^+1250.0000P] where P=(Fo^2^+2Fc^2^)/3' 
_refine_ls_weighting_scheme        calc 
_refine_ls_wR_factor_gt            0.2011 
_refine_ls_wR_factor_ref           0.2138 
_refine_special_details            ? 
_olex2_refinement_description 
; 
1. Fixed Uiso 
 At 1.2 times of: 
  All C(H,H) groups 
 At 1.5 times of: 
  All C(H,H,H) groups 
2. Rigid bond restraints 
 All non-hydrogen atoms 
 with sigma for 1-2 distances of 0.01 and sigma for 1-3 distances of 0.01 
3. Uiso/Uaniso restraints and constraints 
All non-hydrogen atoms have similar U: within 2A with sigma of 0.01 and sigma 
for terminal atoms of 0.02 within 2A 
Uanis(Ag7) \\sim Ueq, Uanis(Ag13) \\sim Ueq: with sigma of 0.005 and sigma for 
terminal atoms of 0.01 
4. Others 
 Sof(Ag2)=Sof(Ag3)=Sof(Ag15)=Sof(Ag17)=1-FVAR(1) 
 Sof(Ag1)=Sof(Ag6)=Sof(Ag8)=Sof(Ag10)=FVAR(1) 
 Sof(Ag13)=1-FVAR(2) 
 Sof(Ag7)=FVAR(2) 
 Fixed Sof: Ag5(0.333333) Ag9(0.333333) Ag11(0.333333) Ag14(0.333333) 
 Ag16(0.333333) Ag18(0.333333) 
5.a X=CH2 refined with riding coordinates: 
 C2(H2A,H2B) 
5.b Idealised Me refined as rotating group: 
 C3(H3A,H3B,H3C), C5(H5A,H5B,H5C), C7(H7B,H7A,H7C), C8(H8A,H8B,H8C), C9(H9A, 
 H9B,H9C), C10(H10A,H10B,H10C), C11(H11A,H11B,H11C), C13(H13A,H13B,H13C), 
 C14(H14A,H14B,H14C), C15(H15A,H15B,H15C), C16(H16A,H16B,H16C), C17(H17A,H17B, 
 H17C), C18(H18A,H18B,H18C), C19(H19A,H19B,H19C), C21(H21A,H21B,H21C) 
; 
_atom_sites_solution_hydrogens     geom 
_atom_sites_solution_primary       dual 
_atom_sites_solution_secondary     ? 
loop_ 
  _atom_site_label 
  _atom_site_type_symbol 
  _atom_site_fract_x 
  _atom_site_fract_y 
  _atom_site_fract_z 
  _atom_site_U_iso_or_equiv 
  _atom_site_adp_type 
  _atom_site_occupancy 
  _atom_site_site_symmetry_order 
  _atom_site_calc_flag 
  _atom_site_refinement_flags_posn 
  _atom_site_refinement_flags_adp 
  _atom_site_refinement_flags_occupancy 
  _atom_site_disorder_assembly 
  _atom_site_disorder_group 
 I1 I 0.500000 1.000000 0.500000 0.0231(4) Uani 1 6 d S TU P . . 
 Ag4 Ag 0.39835(5) 0.84021(5) 0.41375(5) 0.0643(4) Uani 1 1 d . U . . . 
 Ag5 Ag 0.5725(2) 0.91439(17) 0.49419(16) 0.0681(11) Uani 0.3333 1 d . U P . . 
 Ag9 Ag 0.42310(13) 0.92032(13) 0.5222(2) 0.0552(9) Uani 0.3333 1 d . U P . . 
 Ag11 Ag 0.52306(19) 0.89280(14) 0.4777(2) 0.0627(10) Uani 0.3333 1 d . U P . 
 . 
 Ag12 Ag 0.50796(6) 0.79422(6) 0.47847(6) 0.0725(5) Uani 1 1 d . U . . . 
 Ag14 Ag 0.54489(11) 0.90141(9) 0.49820(10) 0.0208(5) Uani 0.3333 1 d . U P . 
 . 
 Ag16 Ag 0.42571(12) 0.91996(12) 0.49157(15) 0.0364(7) Uani 0.3333 1 d . U P . 
 . 
 Ag18 Ag 0.44629(15) 0.90371(13) 0.47294(13) 0.0444(8) Uani 0.3333 1 d . U P . 
 . 
 S1 S 0.47619(12) 0.86260(11) 0.53288(13) 0.0379(7) Uani 1 1 d . U . . . 
 S2 S 0.23420(14) 0.94193(17) 0.55733(16) 0.0576(10) Uani 1 1 d . U . . . 
 S3 S 0.63312(14) 0.81010(14) 0.34734(14) 0.0488(9) Uani 1 1 d . U . . . 
 S4 S 0.56835(12) 0.90685(12) 0.41490(12) 0.0374(8) Uani 1 1 d . U . . . 
 S5 S 0.58794(15) 0.79178(13) 0.51512(14) 0.0493(9) Uani 1 1 d . U . . . 
 S6 S 0.43369(13) 0.93369(13) 0.56631(13) 0.0441(13) Uani 1 3 d S TU P . . 
 S7 S 0.47261(16) 0.80208(15) 0.40168(16) 0.0567(10) Uani 1 1 d . U . . . 
 S8 S 0.33758(12) 0.84457(12) 0.47483(13) 0.0391(8) Uani 1 1 d . U . . . 
 S9 S 0.48951(19) 0.89870(17) 0.45030(19) 0.0669(11) Uani 1 1 d . U . . . 
 S10 S 0.37107(12) 0.87107(12) 0.62893(12) 0.0514(15) Uani 1 3 d S TU P . . 
 O1 O 0.6348(4) 0.7952(4) 0.3934(4) 0.061(2) Uani 1 1 d . U . . . 
 O2 O 0.5882(4) 0.8101(4) 0.3280(4) 0.063(3) Uani 1 1 d . U . . . 
 O3 O 0.2533(4) 0.9580(5) 0.5993(4) 0.069(3) Uani 1 1 d . U . . . 
 O4 O 0.6566(4) 0.8512(4) 0.3400(4) 0.063(3) Uani 1 1 d . U . . . 
 O5 O 0.2329(4) 0.9746(5) 0.5241(5) 0.073(3) Uani 1 1 d . U . . . 
 O6 O 0.2548(4) 0.8987(5) 0.5433(5) 0.072(3) Uani 1 1 d . U . . . 
 C1 C 0.4644(7) 0.7469(6) 0.3758(7) 0.064(3) Uani 1 1 d . U . . . 
 C2 C 0.1557(7) 0.9119(9) 0.5290(9) 0.091(6) Uani 1 1 d . U . . . 
 H2A H 0.144549 0.882922 0.527152 0.109 Uiso 1 1 calc R U . . . 
 H2B H 0.153345 0.931075 0.504536 0.109 Uiso 1 1 calc R U . . . 
 C3 C 0.6435(8) 0.7233(6) 0.3263(8) 0.074(5) Uani 1 1 d . U . . . 
 H3A H 0.658718 0.700710 0.309331 0.112 Uiso 1 1 calc R U . . . 
 H3B H 0.612603 0.724374 0.317542 0.112 Uiso 1 1 calc R U . . . 
 H3C H 0.645512 0.716405 0.357634 0.112 Uiso 1 1 calc R U . . . 
 C4 C 0.6124(7) 0.7357(6) 0.5141(7) 0.064(3) Uani 1 1 d . U . . . 
 C5 C 0.3168(7) 0.7611(6) 0.4471(7) 0.067(4) Uani 1 1 d . U . . . 
 H5A H 0.346484 0.756581 0.458550 0.100 Uiso 1 1 calc R U . . . 
 H5B H 0.318395 0.767999 0.415719 0.100 Uiso 1 1 calc R U . . . 
 H5C H 0.299488 0.734384 0.451306 0.100 Uiso 1 1 calc R U . . . 
 C6 C 0.2947(5) 0.7999(6) 0.4719(6) 0.051(3) Uani 1 1 d . U . . . 
 C7 C 0.5066(7) 0.7294(8) 0.3587(9) 0.083(5) Uani 1 1 d . U . . . 
 H7B H 0.529375 0.732724 0.381139 0.125 Uiso 1 1 calc R U . . . 
 H7A H 0.515048 0.745713 0.332355 0.125 Uiso 1 1 calc R U . . . 
 H7C H 0.503137 0.698309 0.351457 0.125 Uiso 1 1 calc R U . . . 
 C8 C 0.2818(6) 0.7860(7) 0.5153(6) 0.062(4) Uani 1 1 d . U . . . 
 H8A H 0.306488 0.771295 0.529687 0.092 Uiso 1 1 calc R U . . . 
 H8B H 0.257012 0.765590 0.513147 0.092 Uiso 1 1 calc R U . . . 
 H8C H 0.273016 0.811603 0.532656 0.092 Uiso 1 1 calc R U . . . 
 C9 C 0.1528(8) 0.9715(9) 0.5873(10) 0.098(6) Uani 1 1 d . U . . . 
 H9A H 0.175200 0.992638 0.596237 0.147 Uiso 1 1 calc R U . . . 
 H9B H 0.134120 0.964282 0.612430 0.147 Uiso 1 1 calc R U . . . 
 H9C H 0.134765 0.984180 0.563875 0.147 Uiso 1 1 calc R U . . . 
 C10 C 0.2581(6) 0.8163(7) 0.4432(6) 0.062(4) Uani 1 1 d . U . . . 
 H10A H 0.235335 0.793705 0.440849 0.093 Uiso 1 1 calc R U . . . 
 H10B H 0.269596 0.822953 0.413929 0.093 Uiso 1 1 calc R U . . . 
 H10C H 0.245454 0.842907 0.456035 0.093 Uiso 1 1 calc R U . . . 
 C11 C 0.4441(8) 0.7144(7) 0.4104(8) 0.075(5) Uani 1 1 d . U . . . 
 H11A H 0.430016 0.689863 0.395164 0.112 Uiso 1 1 calc R U . . . 
 H11B H 0.422291 0.729887 0.428214 0.112 Uiso 1 1 calc R U . . . 
 H11C H 0.467424 0.703142 0.429490 0.112 Uiso 1 1 calc R U . . . 
 C12 C 0.6651(6) 0.7685(6) 0.3176(6) 0.059(3) Uani 1 1 d . U . . . 
 C13 C 0.1757(8) 0.8900(10) 0.6033(9) 0.099(6) Uani 1 1 d . U . . . 
 H13A H 0.185343 0.862682 0.589396 0.149 Uiso 1 1 calc R U . . . 
 H13B H 0.145826 0.886302 0.614584 0.149 Uiso 1 1 calc R U . . . 
 H13C H 0.195483 0.897273 0.627535 0.149 Uiso 1 1 calc R U . . . 
 C14 C 0.7128(6) 0.7713(7) 0.3322(7) 0.070(4) Uani 1 1 d . U . . . 
 H14A H 0.726619 0.797143 0.319024 0.105 Uiso 1 1 calc R U . . . 
 H14B H 0.728465 0.744838 0.322855 0.105 Uiso 1 1 calc R U . . . 
 H14C H 0.714054 0.773687 0.364255 0.105 Uiso 1 1 calc R U . . . 
 C15 C 0.5853(8) 0.7047(7) 0.4861(9) 0.089(5) Uani 1 1 d . U . . . 
 H15A H 0.554073 0.710312 0.491011 0.133 Uiso 1 1 calc R U . . . 
 H15B H 0.592131 0.674310 0.494060 0.133 Uiso 1 1 calc R U . . . 
 H15C H 0.592274 0.709404 0.455043 0.133 Uiso 1 1 calc R U . . . 
 C16 C 0.6597(7) 0.7810(7) 0.2676(6) 0.069(4) Uani 1 1 d . U . . . 
 H16A H 0.628922 0.777950 0.259074 0.104 Uiso 1 1 calc R U . . . 
 H16B H 0.677859 0.761498 0.249673 0.104 Uiso 1 1 calc R U . . . 
 H16C H 0.669104 0.811459 0.263134 0.104 Uiso 1 1 calc R U . . . 
 C17 C 0.2891(7) 0.8524(8) 0.6639(9) 0.084(6) Uani 1 1 d . U . . . 
 H17A H 0.279965 0.859251 0.633820 0.125 Uiso 1 1 calc R U . . . 
 H17B H 0.286812 0.878833 0.682023 0.125 Uiso 1 1 calc R U . . . 
 H17C H 0.269962 0.829514 0.675886 0.125 Uiso 1 1 calc R U . . . 
 C18 C 0.6586(7) 0.7383(7) 0.4934(8) 0.079(5) Uani 1 1 d . U . . . 
 H18A H 0.673123 0.709753 0.496006 0.119 Uiso 1 1 calc R U . . . 
 H18B H 0.675980 0.760557 0.508838 0.119 Uiso 1 1 calc R U . . . 
 H18C H 0.656070 0.746297 0.462425 0.119 Uiso 1 1 calc R U . . . 
 C19 C 0.4328(8) 0.7528(8) 0.3361(7) 0.079(5) Uani 1 1 d . U . . . 
 H19A H 0.431704 0.725508 0.319210 0.118 Uiso 1 1 calc R U . . . 
 H19B H 0.443527 0.776604 0.317402 0.118 Uiso 1 1 calc R U . . . 
 H19C H 0.403399 0.759983 0.346854 0.118 Uiso 1 1 calc R U . . . 
 C20 C 0.1763(6) 0.9272(8) 0.5694(8) 0.073(3) Uani 1 1 d . U . . . 
 C21 C 0.6133(9) 0.7163(8) 0.5585(8) 0.091(6) Uani 1 1 d . U . . . 
 H21A H 0.619780 0.684867 0.556385 0.137 Uiso 1 1 calc R U . . . 
 H21B H 0.584647 0.720334 0.572560 0.137 Uiso 1 1 calc R U . . . 
 H21C H 0.635963 0.730719 0.576122 0.137 Uiso 1 1 calc R U . . . 
 C22 C 0.3363(5) 0.8363(5) 0.6637(5) 0.057(4) Uani 1 3 d S TU P . . 
 Ag1 Ag 0.59269(5) 0.83402(5) 0.44559(5) 0.0532(4) Uani 0.8729(19) 1 d . U P . 
 1 
 Ag6 Ag 0.33641(5) 0.88260(5) 0.55360(5) 0.0540(4) Uani 0.8729(19) 1 d . U P . 
 1 
 Ag7 Ag 0.5827(3) 0.82504(19) 0.59385(19) 0.0675(19) Uani 0.293(6) 1 d . U P . 
 1 
 Ag8 Ag 0.40549(5) 0.82431(5) 0.51403(6) 0.0570(4) Uani 0.8729(19) 1 d . U P . 
 1 
 Ag10 Ag 0.52399(6) 0.85121(6) 0.35544(6) 0.0598(4) Uani 0.8729(19) 1 d . U P . 
 1 
 Ag2 Ag 0.5547(5) 0.8813(5) 0.3405(4) 0.074(3) Uani 0.1271(19) 1 d . U P . 2 
 Ag3 Ag 0.3823(3) 0.8354(3) 0.5519(4) 0.0530(19) Uani 0.1271(19) 1 d . U P . 2 
 Ag13 Ag 0.54849(14) 0.81387(12) 0.58142(8) 0.0959(14) Uani 0.707(6) 1 d . U P . 
 2 
 Ag15 Ag 0.6370(4) 0.8456(4) 0.4643(4) 0.066(2) Uani 0.1271(19) 1 d . U P . 2 
 Ag17 Ag 0.3246(4) 0.9068(4) 0.5169(4) 0.061(2) Uani 0.1271(19) 1 d . U P . 2 
  
loop_ 
  _atom_site_aniso_label 
  _atom_site_aniso_U_11 
  _atom_site_aniso_U_22 
  _atom_site_aniso_U_33 
  _atom_site_aniso_U_23 
  _atom_site_aniso_U_13 
  _atom_site_aniso_U_12 
 I1 0.0231(4) 0.0231(4) 0.0231(4) 0.0015(4) 0.0015(4) -0.0015(4) 
 Ag4 0.0647(9) 0.0600(8) 0.0682(9) -0.0152(7) 0.0114(7) -0.0105(7) 
 Ag5 0.085(3) 0.064(3) 0.056(2) -0.006(2) -0.009(2) 0.031(2) 
 Ag9 0.0424(18) 0.0424(19) 0.081(3) 0.005(2) 0.005(2) -0.0016(15) 
 Ag11 0.066(2) 0.0403(19) 0.082(3) 0.007(2) 0.036(2) 0.0054(18) 
 Ag12 0.0738(10) 0.0621(9) 0.0816(11) -0.0002(8) -0.0014(8) -0.0056(7) 
 Ag14 0.0206(14) 0.0183(13) 0.0236(14) -0.0002(11) 0.0040(12) 0.0021(11) 
 Ag16 0.0321(16) 0.0359(17) 0.041(2) 0.0009(16) -0.0013(16) -0.0112(13) 
 Ag18 0.0556(19) 0.0402(18) 0.0373(18) 0.0104(14) -0.0138(15) -0.0152(16) 
 S1 0.0427(18) 0.0270(16) 0.0440(19) 0.0043(14) 0.0072(15) -0.0027(13) 
 S2 0.0385(19) 0.070(3) 0.065(3) -0.005(2) 0.0066(18) -0.0102(18) 
 S3 0.049(2) 0.045(2) 0.053(2) -0.0100(17) 0.0132(17) 0.0075(16) 
 S4 0.0391(18) 0.0382(18) 0.0350(17) -0.0070(14) 0.0118(14) 0.0015(14) 
 S5 0.056(2) 0.0396(19) 0.053(2) 0.0051(16) 0.0079(18) 0.0195(17) 
 S6 0.0441(13) 0.0441(13) 0.0441(13) 0.0028(15) 0.0028(15) -0.0028(15) 
 S7 0.061(2) 0.046(2) 0.063(2) -0.0142(19) 0.0031(19) -0.0035(18) 
 S8 0.0371(17) 0.0331(17) 0.0473(19) 0.0004(15) -0.0014(15) -0.0165(14) 
 S9 0.075(3) 0.058(2) 0.068(3) -0.007(2) 0.012(2) 0.001(2) 
 S10 0.0514(15) 0.0514(15) 0.0514(15) 0.0129(15) 0.0129(15) -0.0129(15) 
 O1 0.074(6) 0.050(5) 0.058(4) -0.005(4) 0.012(4) 0.019(5) 
 O2 0.058(5) 0.069(6) 0.062(6) -0.015(5) 0.006(4) 0.018(4) 
 O3 0.051(6) 0.095(7) 0.062(5) -0.013(5) 0.009(5) -0.011(6) 
 O4 0.071(6) 0.053(5) 0.067(6) -0.008(5) 0.021(5) -0.004(5) 
 O5 0.055(6) 0.091(7) 0.072(6) 0.013(5) 0.006(5) -0.015(5) 
 O6 0.050(4) 0.075(6) 0.090(7) -0.012(5) 0.006(5) -0.005(4) 
 C1 0.065(6) 0.054(5) 0.074(6) -0.013(5) 0.005(5) -0.001(5) 
 C2 0.059(10) 0.108(14) 0.106(11) -0.009(10) -0.007(9) -0.029(10) 
 C3 0.086(11) 0.052(7) 0.085(11) -0.022(8) 0.010(10) 0.005(8) 
 C4 0.069(6) 0.046(5) 0.077(7) 0.004(4) 0.007(6) 0.018(5) 
 C5 0.069(10) 0.038(7) 0.094(11) -0.013(7) 0.008(9) -0.024(6) 
 C6 0.042(5) 0.046(5) 0.064(6) 0.002(5) 0.000(4) -0.015(5) 
 C7 0.074(9) 0.070(11) 0.105(13) -0.024(10) 0.016(9) 0.015(9) 
 C8 0.050(9) 0.067(10) 0.068(8) 0.010(7) -0.001(7) -0.029(7) 
 C9 0.051(9) 0.108(11) 0.136(15) -0.022(11) 0.018(11) -0.007(9) 
 C10 0.046(8) 0.075(10) 0.066(9) -0.001(8) -0.015(7) -0.023(6) 
 C11 0.078(11) 0.055(8) 0.092(11) -0.006(8) 0.003(9) -0.009(8) 
 C12 0.056(6) 0.058(6) 0.064(6) -0.017(6) 0.013(6) 0.011(5) 
 C13 0.061(11) 0.118(12) 0.118(13) 0.031(11) 0.012(10) -0.027(10) 
 C14 0.058(7) 0.070(10) 0.081(11) -0.019(9) 0.003(8) 0.018(7) 
 C15 0.078(10) 0.060(9) 0.128(13) -0.016(10) -0.012(11) 0.024(8) 
 C16 0.066(10) 0.082(11) 0.060(7) -0.016(7) 0.013(7) 0.018(9) 
 C17 0.052(7) 0.100(13) 0.099(13) 0.026(11) 0.011(9) -0.014(9) 
 C18 0.062(8) 0.074(11) 0.102(12) 0.001(10) 0.005(8) 0.034(7) 
 C19 0.086(11) 0.076(11) 0.074(10) -0.019(8) -0.009(8) -0.004(9) 
 C20 0.047(5) 0.084(7) 0.088(7) -0.003(6) 0.012(5) -0.017(5) 
 C21 0.116(14) 0.068(11) 0.091(10) 0.027(9) 0.008(9) 0.034(11) 
 C22 0.057(4) 0.057(4) 0.057(4) 0.014(4) 0.014(4) -0.014(4) 
 Ag1 0.0653(9) 0.0484(8) 0.0459(8) 0.0004(6) 0.0067(7) 0.0165(7) 
 Ag6 0.0482(8) 0.0626(9) 0.0512(8) -0.0022(7) 0.0063(6) -0.0097(7) 
 Ag7 0.086(4) 0.067(3) 0.049(2) 0.014(2) 0.014(2) 0.026(3) 
 Ag8 0.0470(8) 0.0494(8) 0.0747(11) 0.0076(7) -0.0129(7) -0.0083(6) 
 Ag10 0.0561(9) 0.0546(9) 0.0689(10) -0.0063(8) 0.0041(8) 0.0067(7) 
 Ag2 0.074(6) 0.089(6) 0.060(4) -0.024(5) -0.005(5) 0.031(5) 
 Ag3 0.051(4) 0.050(4) 0.058(4) 0.010(3) -0.005(3) -0.020(3) 
 Ag13 0.128(3) 0.112(2) 0.0479(13) 0.0195(12) 0.0189(14) 0.078(2) 
 Ag15 0.076(5) 0.048(5) 0.073(5) 0.003(4) 0.023(4) 0.020(4) 
 Ag17 0.048(3) 0.067(5) 0.070(5) -0.016(4) 0.005(4) -0.006(4) 
  
_geom_special_details 
; 
 All esds (except the esd in the dihedral angle between two l.s. planes) 
 are estimated using the full covariance matrix.  The cell esds are taken 
 into account individually in the estimation of esds in distances, angles 
 and torsion angles; correlations between esds in cell parameters are only 
 used when they are defined by crystal symmetry.  An approximate (isotropic) 
 treatment of cell esds is used for estimating esds involving l.s. planes. 
; 
loop_ 
  _geom_bond_atom_site_label_1 
  _geom_bond_atom_site_label_2 
  _geom_bond_distance 
  _geom_bond_site_symmetry_2 
  _geom_bond_publ_flag 
 I1 Ag14 3.236(3) 20_575 ? 
 I1 Ag14 3.237(3) . ? 
 I1 Ag14 3.236(3) 13_676 ? 
 I1 Ag14 3.236(3) 8_656 ? 
 I1 Ag14 3.236(3) 23_765 ? 
 I1 Ag14 3.236(3) 11_466 ? 
 Ag4 Ag18 2.963(4) . ? 
 Ag4 S4 2.783(4) 20_575 ? 
 Ag4 S7 2.520(5) . ? 
 Ag4 S8 2.577(4) . ? 
 Ag4 O4 2.557(12) 20_575 ? 
 Ag4 Ag7 2.947(6) 11_466 ? 
 Ag4 Ag8 3.041(2) . ? 
 Ag4 Ag15 2.915(12) 20_575 ? 
 Ag5 Ag11 2.323(8) 23_765 ? 
 Ag5 Ag11 1.686(8) . ? 
 Ag5 Ag14 3.028(6) 23_765 ? 
 Ag5 Ag14 0.920(6) . ? 
 Ag5 Ag18 2.369(7) 23_765 ? 
 Ag5 S4 2.300(6) 23_765 ? 
 Ag5 S4 2.383(6) . ? 
 Ag5 S9 2.844(8) . ? 
 Ag5 S9 1.382(9) 23_765 ? 
 Ag5 Ag1 2.870(5) . ? 
 Ag5 Ag10 3.014(5) 23_765 ? 
 Ag5 Ag15 2.956(11) . ? 
 Ag9 Ag9 2.374(9) 11_466 ? 
 Ag9 Ag9 2.374(9) 8_656 ? 
 Ag9 Ag16 3.060(7) 11_466 ? 
 Ag9 Ag16 0.917(5) . ? 
 Ag9 Ag18 1.699(7) . ? 
 Ag9 S1 2.285(5) 11_466 ? 
 Ag9 S1 2.365(5) . ? 
 Ag9 S6 1.414(6) . ? 
 Ag9 Ag6 2.977(4) . ? 
 Ag9 Ag8 2.926(4) . ? 
 Ag9 Ag3 2.952(10) . ? 
 Ag9 Ag17 2.974(12) . ? 
 Ag11 Ag12 2.979(5) . ? 
 Ag11 Ag14 3.035(5) 20_575 ? 
 Ag11 Ag14 0.930(6) . ? 
 Ag11 Ag16 3.047(6) . ? 
 Ag11 Ag18 2.321(7) . ? 
 Ag11 S1 2.343(5) . ? 
 Ag11 S4 2.352(5) . ? 
 Ag11 S9 1.307(9) . ? 
 Ag11 S9 2.922(8) 23_765 ? 
 Ag11 Ag1 2.887(4) . ? 
 Ag12 S1 2.778(4) . ? 
 Ag12 S5 2.629(5) . ? 
 Ag12 S7 2.536(5) . ? 
 Ag12 O5 2.497(13) 8_656 ? 
 Ag12 Ag1 2.964(2) . ? 
 Ag12 Ag8 3.363(2) . ? 
 Ag12 Ag13 3.357(4) . ? 
 Ag14 Ag16 2.773(5) 8_656 ? 
 Ag14 Ag18 3.041(5) . ? 
 Ag14 S1 2.575(5) . ? 
 Ag14 S4 2.575(5) 23_765 ? 
 Ag14 S4 2.590(4) . ? 
 Ag14 S9 2.245(7) 23_765 ? 
 Ag14 S9 2.189(7) . ? 
 Ag14 Ag1 2.926(3) . ? 
 Ag16 Ag18 0.961(5) . ? 
 Ag16 S1 2.543(6) 11_466 ? 
 Ag16 S1 2.595(5) . ? 
 Ag16 S4 2.575(6) 20_575 ? 
 Ag16 S6 2.282(5) . ? 
 Ag16 S9 2.357(7) . ? 
 Ag16 Ag8 2.997(4) . ? 
 Ag18 S1 2.348(5) . ? 
 Ag18 S4 2.339(5) 20_575 ? 
 Ag18 S6 2.953(5) . ? 
 Ag18 S9 1.465(7) . ? 
 Ag18 Ag8 2.936(4) . ? 
 S1 Ag6 2.789(4) 8_656 ? 
 S1 Ag8 2.467(4) . ? 
 S1 Ag17 2.140(12) 8_656 ? 
 S2 O3 1.458(14) . ? 
 S2 O5 1.392(15) . ? 
 S2 O6 1.490(15) . ? 
 S2 C20 1.821(19) . ? 
 S3 O1 1.447(13) . ? 
 S3 O2 1.460(14) . ? 
 S3 O4 1.430(13) . ? 
 S3 C12 1.802(17) . ? 
 S4 Ag1 2.470(4) . ? 
 S4 Ag7 2.808(7) 20_575 ? 
 S4 Ag10 2.770(4) . ? 
 S4 Ag2 2.386(12) . ? 
 S5 C4 1.828(18) . ? 
 S5 Ag1 2.434(4) . ? 
 S5 Ag7 2.558(7) . ? 
 S5 Ag10 2.644(5) 23_765 ? 
 S5 Ag2 2.089(14) 23_765 ? 
 S5 Ag13 2.397(5) . ? 
 S5 Ag15 2.652(13) . ? 
 S7 C1 1.838(19) . ? 
 S7 Ag10 2.533(5) . ? 
 S7 Ag15 2.486(14) 20_575 ? 
 S8 C6 1.853(15) . ? 
 S8 Ag6 2.613(4) . ? 
 S8 Ag7 2.544(7) 11_466 ? 
 S8 Ag8 2.419(4) . ? 
 S8 Ag3 2.676(11) . ? 
 S8 Ag13 2.424(4) 11_466 ? 
 S8 Ag17 2.276(12) . ? 
 S10 C22 1.80(3) . ? 
 S10 Ag6 2.501(3) 11_466 ? 
 S10 Ag6 2.501(3) 8_656 ? 
 S10 Ag6 2.501(3) . ? 
 S10 Ag3 2.558(12) . ? 
 S10 Ag3 2.558(12) 11_466 ? 
 S10 Ag3 2.558(12) 8_656 ? 
 O1 Ag1 2.315(11) . ? 
 O1 Ag15 2.599(17) . ? 
 O2 Ag10 2.421(12) . ? 
 O2 Ag2 2.378(17) . ? 
 O3 Ag8 2.285(13) 11_466 ? 
 O3 Ag3 2.531(17) 11_466 ? 
 O6 Ag6 2.504(13) . ? 
 O6 Ag17 2.243(17) . ? 
 C1 C7 1.46(3) . ? 
 C1 C11 1.54(3) . ? 
 C1 C19 1.52(3) . ? 
 C2 H2A 0.9300 . ? 
 C2 H2B 0.9300 . ? 
 C2 C20 1.43(3) . ? 
 C3 H3A 0.9600 . ? 
 C3 H3B 0.9600 . ? 
 C3 H3C 0.9600 . ? 
 C3 C12 1.52(3) . ? 
 C4 C15 1.49(3) . ? 
 C4 C18 1.51(3) . ? 
 C4 C21 1.45(3) . ? 
 C5 H5A 0.9600 . ? 
 C5 H5B 0.9600 . ? 
 C5 H5C 0.9600 . ? 
 C5 C6 1.53(3) . ? 
 C6 C8 1.42(2) . ? 
 C6 C10 1.47(2) . ? 
 C7 H7B 0.9600 . ? 
 C7 H7A 0.9600 . ? 
 C7 H7C 0.9600 . ? 
 C8 H8A 0.9600 . ? 
 C8 H8B 0.9600 . ? 
 C8 H8C 0.9600 . ? 
 C9 H9A 0.9600 . ? 
 C9 H9B 0.9600 . ? 
 C9 H9C 0.9600 . ? 
 C9 C20 1.59(3) . ? 
 C10 H10A 0.9600 . ? 
 C10 H10B 0.9600 . ? 
 C10 H10C 0.9600 . ? 
 C11 H11A 0.9600 . ? 
 C11 H11B 0.9600 . ? 
 C11 H11C 0.9600 . ? 
 C12 C14 1.49(3) . ? 
 C12 C16 1.55(3) . ? 
 C13 H13A 0.9600 . ? 
 C13 H13B 0.9600 . ? 
 C13 H13C 0.9600 . ? 
 C13 C20 1.50(3) . ? 
 C14 H14A 0.9600 . ? 
 C14 H14B 0.9600 . ? 
 C14 H14C 0.9600 . ? 
 C15 H15A 0.9600 . ? 
 C15 H15B 0.9600 . ? 
 C15 H15C 0.9600 . ? 
 C16 H16A 0.9600 . ? 
 C16 H16B 0.9600 . ? 
 C16 H16C 0.9600 . ? 
 C17 H17A 0.9600 . ? 
 C17 H17B 0.9600 . ? 
 C17 H17C 0.9600 . ? 
 C17 C22 1.49(2) . ? 
 C18 H18A 0.9600 . ? 
 C18 H18B 0.9600 . ? 
 C18 H18C 0.9600 . ? 
 C19 H19A 0.9600 . ? 
 C19 H19B 0.9600 . ? 
 C19 H19C 0.9600 . ? 
 C21 H21A 0.9600 . ? 
 C21 H21B 0.9600 . ? 
 C21 H21C 0.9600 . ? 
 Ag1 Ag10 2.950(2) 23_765 ? 
 Ag6 Ag8 2.948(2) . ? 
 Ag6 Ag8 3.341(2) 11_466 ? 
 Ag7 Ag10 3.014(6) 23_765 ? 
 Ag2 Ag13 2.381(17) 20_575 ? 
 Ag2 Ag15 2.761(19) 20_575 ? 
 Ag3 Ag17 2.933(17) . ? 
 Ag3 Ag17 3.271(16) 8_656 ? 
 Ag13 Ag17 2.012(13) 8_656 ? 
  
loop_ 
  _geom_angle_atom_site_label_1 
  _geom_angle_atom_site_label_2 
  _geom_angle_atom_site_label_3 
  _geom_angle 
  _geom_angle_site_symmetry_1 
  _geom_angle_site_symmetry_3 
  _geom_angle_publ_flag 
 Ag14 I1 Ag14 180.0 20_575 8_656 ? 
 Ag14 I1 Ag14 67.34(5) 11_466 13_676 ? 
 Ag14 I1 Ag14 112.66(5) 11_466 . ? 
 Ag14 I1 Ag14 112.66(5) 20_575 23_765 ? 
 Ag14 I1 Ag14 112.66(5) 8_656 . ? 
 Ag14 I1 Ag14 67.34(5) 8_656 23_765 ? 
 Ag14 I1 Ag14 67.34(5) 8_656 13_676 ? 
 Ag14 I1 Ag14 67.34(5) 20_575 11_466 ? 
 Ag14 I1 Ag14 67.34(5) 20_575 . ? 
 Ag14 I1 Ag14 112.66(5) 8_656 11_466 ? 
 Ag14 I1 Ag14 67.34(5) 23_765 . ? 
 Ag14 I1 Ag14 180.0 23_765 11_466 ? 
 Ag14 I1 Ag14 180.00(12) 13_676 . ? 
 Ag14 I1 Ag14 112.66(5) 20_575 13_676 ? 
 Ag14 I1 Ag14 112.66(5) 23_765 13_676 ? 
 Ag18 Ag4 Ag8 58.54(8) . . ? 
 S4 Ag4 Ag18 47.93(10) 20_575 . ? 
 S4 Ag4 Ag7 58.59(13) 20_575 11_466 ? 
 S4 Ag4 Ag8 102.34(9) 20_575 . ? 
 S4 Ag4 Ag15 66.4(3) 20_575 20_575 ? 
 S7 Ag4 Ag18 87.09(15) . . ? 
 S7 Ag4 S4 106.06(14) . 20_575 ? 
 S7 Ag4 S8 138.10(16) . . ? 
 S7 Ag4 O4 120.8(3) . 20_575 ? 
 S7 Ag4 Ag7 164.05(16) . 11_466 ? 
 S7 Ag4 Ag8 90.49(13) . . ? 
 S7 Ag4 Ag15 53.9(3) . 20_575 ? 
 S8 Ag4 Ag18 83.43(13) . . ? 
 S8 Ag4 S4 97.36(12) . 20_575 ? 
 S8 Ag4 Ag7 54.35(16) . 11_466 ? 
 S8 Ag4 Ag8 50.19(9) . . ? 
 S8 Ag4 Ag15 163.6(3) . 20_575 ? 
 O4 Ag4 Ag18 137.9(3) 20_575 . ? 
 O4 Ag4 S4 91.7(3) 20_575 20_575 ? 
 O4 Ag4 S8 92.1(3) 20_575 . ? 
 O4 Ag4 Ag7 59.7(4) 20_575 11_466 ? 
 O4 Ag4 Ag8 140.7(3) 20_575 . ? 
 O4 Ag4 Ag15 86.6(4) 20_575 20_575 ? 
 Ag7 Ag4 Ag18 84.81(16) 11_466 . ? 
 Ag7 Ag4 Ag8 96.93(16) 11_466 . ? 
 Ag15 Ag4 Ag18 86.6(2) 20_575 . ? 
 Ag15 Ag4 Ag7 111.8(3) 20_575 11_466 ? 
 Ag11 Ag5 Ag11 144.2(4) . 23_765 ? 
 Ag11 Ag5 Ag14 133.4(3) . 23_765 ? 
 Ag11 Ag5 Ag14 13.15(13) 23_765 23_765 ? 
 Ag11 Ag5 Ag18 59.3(2) 23_765 23_765 ? 
 Ag11 Ag5 Ag18 111.7(3) . 23_765 ? 
 Ag11 Ag5 S4 118.0(3) 23_765 . ? 
 Ag11 Ag5 S4 121.2(4) . 23_765 ? 
 Ag11 Ag5 S4 68.2(2) . . ? 
 Ag11 Ag5 S9 15.9(2) . . ? 
 Ag11 Ag5 S9 134.0(2) 23_765 . ? 
 Ag11 Ag5 Ag1 73.5(2) . . ? 
 Ag11 Ag5 Ag1 140.9(3) 23_765 . ? 
 Ag11 Ag5 Ag10 91.7(2) 23_765 23_765 ? 
 Ag11 Ag5 Ag10 121.7(3) . 23_765 ? 
 Ag11 Ag5 Ag15 112.8(4) 23_765 . ? 
 Ag11 Ag5 Ag15 102.5(4) . . ? 
 Ag14 Ag5 Ag11 134.0(5) . 23_765 ? 
 Ag14 Ag5 Ag11 24.5(3) . . ? 
 Ag14 Ag5 Ag14 120.9(4) . 23_765 ? 
 Ag14 Ag5 Ag18 131.2(4) . 23_765 ? 
 Ag14 Ag5 S4 96.8(4) . 23_765 ? 
 Ag14 Ag5 S4 92.4(4) . . ? 
 Ag14 Ag5 S9 154.0(5) . 23_765 ? 
 Ag14 Ag5 S9 37.6(3) . . ? 
 Ag14 Ag5 Ag1 84.4(4) . . ? 
 Ag14 Ag5 Ag10 113.2(4) . 23_765 ? 
 Ag14 Ag5 Ag15 109.3(5) . . ? 
 Ag18 Ag5 Ag14 67.3(2) 23_765 23_765 ? 
 Ag18 Ag5 S4 59.00(18) 23_765 . ? 
 Ag18 Ag5 S9 96.0(2) 23_765 . ? 
 Ag18 Ag5 Ag1 104.4(2) 23_765 . ? 
 Ag18 Ag5 Ag10 112.5(3) 23_765 23_765 ? 
 Ag18 Ag5 Ag15 97.8(3) 23_765 . ? 
 S4 Ag5 Ag11 61.15(18) 23_765 23_765 ? 
 S4 Ag5 Ag14 56.20(14) 23_765 23_765 ? 
 S4 Ag5 Ag14 126.1(3) . 23_765 ? 
 S4 Ag5 Ag18 119.8(3) 23_765 23_765 ? 
 S4 Ag5 S4 166.5(3) 23_765 . ? 
 S4 Ag5 S9 132.7(3) 23_765 . ? 
 S4 Ag5 S9 58.70(18) . . ? 
 S4 Ag5 Ag1 115.90(19) 23_765 . ? 
 S4 Ag5 Ag1 55.17(13) . . ? 
 S4 Ag5 Ag10 106.13(19) . 23_765 ? 
 S4 Ag5 Ag10 61.12(14) 23_765 23_765 ? 
 S4 Ag5 Ag15 97.0(3) 23_765 . ? 
 S4 Ag5 Ag15 70.6(3) . . ? 
 S9 Ag5 Ag11 29.3(3) 23_765 23_765 ? 
 S9 Ag5 Ag11 144.4(4) 23_765 . ? 
 S9 Ag5 Ag14 126.2(2) . 23_765 ? 
 S9 Ag5 Ag14 41.3(3) 23_765 23_765 ? 
 S9 Ag5 Ag18 34.8(3) 23_765 23_765 ? 
 S9 Ag5 S4 90.3(4) 23_765 . ? 
 S9 Ag5 S4 85.7(4) 23_765 23_765 ? 
 S9 Ag5 S9 128.6(4) 23_765 . ? 
 S9 Ag5 Ag1 79.15(18) . . ? 
 S9 Ag5 Ag1 117.9(4) 23_765 . ? 
 S9 Ag5 Ag10 90.8(3) 23_765 23_765 ? 
 S9 Ag5 Ag10 134.3(2) . 23_765 ? 
 S9 Ag5 Ag15 96.0(4) 23_765 . ? 
 S9 Ag5 Ag15 108.3(3) . . ? 
 Ag1 Ag5 Ag14 153.0(3) . 23_765 ? 
 Ag1 Ag5 Ag10 60.13(10) . 23_765 ? 
 Ag10 Ag5 Ag14 98.11(17) 23_765 23_765 ? 
 Ag15 Ag5 Ag14 124.0(4) . 23_765 ? 
 Ag15 Ag5 Ag10 35.9(3) . 23_765 ? 
 Ag9 Ag9 Ag9 60.001(1) 11_466 8_656 ? 
 Ag9 Ag9 Ag16 67.82(14) 8_656 11_466 ? 
 Ag9 Ag9 Ag16 12.96(12) 11_466 11_466 ? 
 Ag9 Ag9 Ag6 91.50(15) 11_466 . ? 
 Ag9 Ag9 Ag6 112.60(11) 8_656 . ? 
 Ag9 Ag9 Ag8 139.51(12) 11_466 . ? 
 Ag9 Ag9 Ag8 102.6(2) 8_656 . ? 
 Ag9 Ag9 Ag3 95.6(2) 8_656 . ? 
 Ag9 Ag9 Ag3 113.6(2) 11_466 . ? 
 Ag9 Ag9 Ag17 95.8(3) 11_466 . ? 
 Ag9 Ag9 Ag17 136.4(3) 8_656 . ? 
 Ag16 Ag9 Ag9 131.5(4) . 8_656 ? 
 Ag16 Ag9 Ag9 134.3(4) . 11_466 ? 
 Ag16 Ag9 Ag16 121.3(4) . 11_466 ? 
 Ag16 Ag9 Ag18 25.8(3) . . ? 
 Ag16 Ag9 S1 94.0(4) . . ? 
 Ag16 Ag9 S1 95.5(4) . 11_466 ? 
 Ag16 Ag9 S6 156.0(5) . . ? 
 Ag16 Ag9 Ag6 112.6(4) . . ? 
 Ag16 Ag9 Ag8 85.5(4) . . ? 
 Ag16 Ag9 Ag3 109.0(4) . . ? 
 Ag16 Ag9 Ag17 91.7(5) . . ? 
 Ag18 Ag9 Ag9 145.26(18) . 11_466 ? 
 Ag18 Ag9 Ag9 110.8(3) . 8_656 ? 
 Ag18 Ag9 Ag16 134.8(2) . 11_466 ? 
 Ag18 Ag9 S1 121.3(3) . 11_466 ? 
 Ag18 Ag9 S1 68.3(2) . . ? 
 Ag18 Ag9 Ag6 121.1(2) . . ? 
 Ag18 Ag9 Ag8 73.47(19) . . ? 
 Ag18 Ag9 Ag3 100.3(3) . . ? 
 Ag18 Ag9 Ag17 108.5(3) . . ? 
 S1 Ag9 Ag9 120.5(2) 11_466 8_656 ? 
 S1 Ag9 Ag9 57.7(2) . 8_656 ? 
 S1 Ag9 Ag9 61.0(2) 11_466 11_466 ? 
 S1 Ag9 Ag9 117.3(2) . 11_466 ? 
 S1 Ag9 Ag16 55.84(15) 11_466 11_466 ? 
 S1 Ag9 Ag16 125.4(2) . 11_466 ? 
 S1 Ag9 S1 166.8(3) 11_466 . ? 
 S1 Ag9 Ag6 62.40(13) 11_466 . ? 
 S1 Ag9 Ag6 105.35(17) . . ? 
 S1 Ag9 Ag8 117.33(18) 11_466 . ? 
 S1 Ag9 Ag8 54.34(12) . . ? 
 S1 Ag9 Ag3 101.1(3) 11_466 . ? 
 S1 Ag9 Ag3 67.0(3) . . ? 
 S1 Ag9 Ag17 45.7(3) 11_466 . ? 
 S1 Ag9 Ag17 124.8(3) . . ? 
 S6 Ag9 Ag9 32.93(12) . 11_466 ? 
 S6 Ag9 Ag9 32.93(12) . 8_656 ? 
 S6 Ag9 Ag16 44.7(2) . 11_466 ? 
 S6 Ag9 Ag18 143.0(4) . . ? 
 S6 Ag9 S1 86.0(2) . . ? 
 S6 Ag9 S1 89.1(2) . 11_466 ? 
 S6 Ag9 Ag6 90.4(3) . . ? 
 S6 Ag9 Ag8 113.2(3) . . ? 
 S6 Ag9 Ag3 93.1(4) . . ? 
 S6 Ag9 Ag17 108.0(4) . . ? 
 Ag6 Ag9 Ag16 97.95(15) . 11_466 ? 
 Ag8 Ag9 Ag16 151.63(19) . 11_466 ? 
 Ag8 Ag9 Ag6 59.91(9) . . ? 
 Ag3 Ag9 Ag16 125.0(3) . 11_466 ? 
 Ag3 Ag9 Ag17 59.3(3) . . ? 
 Ag17 Ag9 Ag16 96.5(3) . 11_466 ? 
 Ag5 Ag11 Ag5 113.1(2) . 20_575 ? 
 Ag5 Ag11 Ag12 113.0(3) 20_575 . ? 
 Ag5 Ag11 Ag12 120.6(3) . . ? 
 Ag5 Ag11 Ag14 12.59(15) 20_575 20_575 ? 
 Ag5 Ag11 Ag14 101.5(2) . 20_575 ? 
 Ag5 Ag11 Ag16 68.7(2) 20_575 . ? 
 Ag5 Ag11 Ag16 134.0(3) . . ? 
 Ag5 Ag11 Ag18 146.2(3) . . ? 
 Ag5 Ag11 S1 121.5(3) 20_575 . ? 
 Ag5 Ag11 S1 117.8(4) . . ? 
 Ag5 Ag11 S4 58.9(2) 20_575 . ? 
 Ag5 Ag11 S4 70.1(2) . . ? 
 Ag5 Ag11 S9 97.6(2) 20_575 23_765 ? 
 Ag5 Ag11 S9 16.0(2) . 23_765 ? 
 Ag5 Ag11 Ag1 105.5(2) 20_575 . ? 
 Ag5 Ag11 Ag1 72.4(2) . . ? 
 Ag12 Ag11 Ag14 125.1(2) . 20_575 ? 
 Ag12 Ag11 Ag16 96.76(16) . . ? 
 Ag14 Ag11 Ag5 132.3(4) . 20_575 ? 
 Ag14 Ag11 Ag5 24.2(3) . . ? 
 Ag14 Ag11 Ag12 112.0(4) . . ? 
 Ag14 Ag11 Ag14 119.7(4) . 20_575 ? 
 Ag14 Ag11 Ag16 72.85(15) 20_575 . ? 
 Ag14 Ag11 Ag16 120.4(4) . . ? 
 Ag14 Ag11 Ag18 134.0(4) . . ? 
 Ag14 Ag11 S1 93.6(4) . . ? 
 Ag14 Ag11 S4 94.1(4) . . ? 
 Ag14 Ag11 S9 36.6(3) . 23_765 ? 
 Ag14 Ag11 S9 155.9(5) . . ? 
 Ag14 Ag11 Ag1 83.2(3) . . ? 
 Ag18 Ag11 Ag5 61.3(2) . 20_575 ? 
 Ag18 Ag11 Ag12 89.41(19) . . ? 
 Ag18 Ag11 Ag14 68.02(18) . 20_575 ? 
 Ag18 Ag11 Ag16 13.58(12) . . ? 
 Ag18 Ag11 S1 60.45(17) . . ? 
 Ag18 Ag11 S4 119.6(3) . . ? 
 Ag18 Ag11 S9 135.7(2) . 23_765 ? 
 Ag18 Ag11 Ag1 141.0(3) . . ? 
 S1 Ag11 Ag12 61.56(13) . . ? 
 S1 Ag11 Ag14 128.2(2) . 20_575 ? 
 S1 Ag11 Ag16 55.72(15) . . ? 
 S1 Ag11 S4 166.9(3) . . ? 
 S1 Ag11 S9 128.3(3) . 23_765 ? 
 S1 Ag11 Ag1 115.49(18) . . ? 
 S4 Ag11 Ag12 105.63(19) . . ? 
 S4 Ag11 Ag14 55.38(15) . 20_575 ? 
 S4 Ag11 Ag16 127.6(3) . . ? 
 S4 Ag11 S9 62.02(19) . 23_765 ? 
 S4 Ag11 Ag1 55.14(13) . . ? 
 S9 Ag11 Ag5 31.2(3) . 20_575 ? 
 S9 Ag11 Ag5 143.5(4) . . ? 
 S9 Ag11 Ag12 134.5(2) 23_765 . ? 
 S9 Ag11 Ag12 91.2(4) . . ? 
 S9 Ag11 Ag14 42.1(3) . 20_575 ? 
 S9 Ag11 Ag14 85.74(16) 23_765 20_575 ? 
 S9 Ag11 Ag16 126.19(19) 23_765 . ? 
 S9 Ag11 Ag16 46.9(3) . . ? 
 S9 Ag11 Ag18 35.4(3) . . ? 
 S9 Ag11 S1 92.0(4) . . ? 
 S9 Ag11 S4 85.2(4) . . ? 
 S9 Ag11 S9 127.6(3) . 23_765 ? 
 S9 Ag11 Ag1 115.2(4) . . ? 
 Ag1 Ag11 Ag12 60.67(9) . . ? 
 Ag1 Ag11 Ag14 107.43(17) . 20_575 ? 
 Ag1 Ag11 Ag16 153.5(2) . . ? 
 Ag1 Ag11 S9 79.71(18) . 23_765 ? 
 Ag11 Ag12 Ag8 82.87(10) . . ? 
 Ag11 Ag12 Ag13 77.25(15) . . ? 
 S1 Ag12 Ag11 47.86(11) . . ? 
 S1 Ag12 Ag1 100.99(9) . . ? 
 S1 Ag12 Ag8 46.17(9) . . ? 
 S1 Ag12 Ag13 57.22(9) . . ? 
 S5 Ag12 Ag11 83.85(16) . . ? 
 S5 Ag12 S1 94.99(13) . . ? 
 S5 Ag12 Ag1 51.18(10) . . ? 
 S5 Ag12 Ag8 134.67(11) . . ? 
 S5 Ag12 Ag13 45.21(11) . . ? 
 S7 Ag12 Ag11 87.98(17) . . ? 
 S7 Ag12 S1 108.60(14) . . ? 
 S7 Ag12 S5 139.25(16) . . ? 
 S7 Ag12 Ag1 91.07(12) . . ? 
 S7 Ag12 Ag8 83.22(12) . . ? 
 S7 Ag12 Ag13 164.28(13) . . ? 
 O5 Ag12 Ag11 141.9(4) 8_656 . ? 
 O5 Ag12 S1 94.6(3) 8_656 . ? 
 O5 Ag12 S5 95.4(4) 8_656 . ? 
 O5 Ag12 S7 114.6(4) 8_656 . ? 
 O5 Ag12 Ag1 143.9(3) 8_656 . ? 
 O5 Ag12 Ag8 70.7(3) 8_656 . ? 
 O5 Ag12 Ag13 75.7(4) 8_656 . ? 
 Ag1 Ag12 Ag11 58.11(9) . . ? 
 Ag1 Ag12 Ag8 140.79(7) . . ? 
 Ag5 Ag14 Ag5 103.5(3) . 20_575 ? 
 Ag5 Ag14 Ag11 33.4(4) . 23_765 ? 
 Ag5 Ag14 Ag11 108.42(18) 20_575 23_765 ? 
 Ag5 Ag14 Ag11 131.3(5) . . ? 
 Ag5 Ag14 Ag16 110.9(4) . 8_656 ? 
 Ag5 Ag14 Ag18 145.8(4) . . ? 
 Ag5 Ag14 Ag18 45.94(15) 20_575 . ? 
 Ag5 Ag14 S1 163.2(4) . . ? 
 Ag5 Ag14 S4 62.5(4) . 23_765 ? 
 Ag5 Ag14 S4 66.8(4) . . ? 
 Ag5 Ag14 S9 15.7(3) . 23_765 ? 
 Ag5 Ag14 S9 127.5(4) . . ? 
 Ag5 Ag14 Ag1 77.4(3) . . ? 
 Ag11 Ag14 Ag5 34.6(3) . 20_575 ? 
 Ag11 Ag14 Ag11 143.0(4) . 23_765 ? 
 Ag11 Ag14 Ag16 112.1(4) . 8_656 ? 
 Ag11 Ag14 Ag18 33.3(3) . . ? 
 Ag11 Ag14 Ag18 129.61(16) 23_765 . ? 
 Ag11 Ag14 S1 65.2(3) . . ? 
 Ag11 Ag14 S4 166.1(4) . 23_765 ? 
 Ag11 Ag14 S4 64.9(3) . . ? 
 Ag11 Ag14 S9 129.1(4) . 23_765 ? 
 Ag11 Ag14 S9 14.1(3) . . ? 
 Ag11 Ag14 Ag1 78.4(3) . . ? 
 Ag16 Ag14 Ag5 117.72(16) 8_656 20_575 ? 
 Ag16 Ag14 Ag11 80.13(14) 8_656 23_765 ? 
 Ag16 Ag14 Ag18 80.35(17) 8_656 . ? 
 Ag16 Ag14 Ag1 147.71(13) 8_656 . ? 
 S1 Ag14 Ag5 92.9(2) . 20_575 ? 
 S1 Ag14 Ag11 136.76(16) . 23_765 ? 
 S1 Ag14 Ag16 56.64(14) . 8_656 ? 
 S1 Ag14 Ag18 48.55(12) . . ? 
 S1 Ag14 S4 100.91(15) . 23_765 ? 
 S1 Ag14 S4 129.09(18) . . ? 
 S1 Ag14 Ag1 107.17(13) . . ? 
 S4 Ag14 Ag5 155.9(2) 23_765 20_575 ? 
 S4 Ag14 Ag5 47.54(13) . 20_575 ? 
 S4 Ag14 Ag11 91.26(17) . 23_765 ? 
 S4 Ag14 Ag11 48.71(12) 23_765 23_765 ? 
 S4 Ag14 Ag16 57.42(14) 23_765 8_656 ? 
 S4 Ag14 Ag16 159.51(15) . 8_656 ? 
 S4 Ag14 Ag18 91.28(15) . . ? 
 S4 Ag14 Ag18 137.77(16) 23_765 . ? 
 S4 Ag14 S4 128.35(15) 23_765 . ? 
 S4 Ag14 Ag1 52.78(10) . . ? 
 S4 Ag14 Ag1 105.76(13) 23_765 . ? 
 S9 Ag14 Ag5 24.62(19) . 20_575 ? 
 S9 Ag14 Ag5 96.5(2) 23_765 20_575 ? 
 S9 Ag14 Ag11 22.99(19) 23_765 23_765 ? 
 S9 Ag14 Ag11 130.6(2) . 23_765 ? 
 S9 Ag14 Ag16 103.1(2) 23_765 8_656 ? 
 S9 Ag14 Ag16 106.8(2) . 8_656 ? 
 S9 Ag14 Ag18 133.12(18) 23_765 . ? 
 S9 Ag14 Ag18 26.70(16) . . ? 
 S9 Ag14 S1 69.14(19) . . ? 
 S9 Ag14 S1 159.7(2) 23_765 . ? 
 S9 Ag14 S4 69.20(19) 23_765 . ? 
 S9 Ag14 S4 65.09(18) . . ? 
 S9 Ag14 S4 163.9(2) . 23_765 ? 
 S9 Ag14 S4 64.67(19) 23_765 23_765 ? 
 S9 Ag14 S9 121.1(2) . 23_765 ? 
 S9 Ag14 Ag1 89.55(17) . . ? 
 S9 Ag14 Ag1 91.10(18) 23_765 . ? 
 Ag1 Ag14 Ag5 88.67(12) . 20_575 ? 
 Ag1 Ag14 Ag11 110.42(18) . 23_765 ? 
 Ag1 Ag14 Ag18 110.79(14) . . ? 
 Ag9 Ag16 Ag9 33.5(3) . 11_466 ? 
 Ag9 Ag16 Ag9 35.5(3) . 8_656 ? 
 Ag9 Ag16 Ag9 45.45(12) 8_656 11_466 ? 
 Ag9 Ag16 Ag11 102.7(4) . . ? 
 Ag9 Ag16 Ag14 111.0(4) . 11_466 ? 
 Ag9 Ag16 Ag18 129.6(6) . . ? 
 Ag9 Ag16 S1 65.4(4) . . ? 
 Ag9 Ag16 S1 63.5(4) . 11_466 ? 
 Ag9 Ag16 S4 165.2(5) . 20_575 ? 
 Ag9 Ag16 S6 14.6(3) . . ? 
 Ag9 Ag16 S9 126.4(4) . . ? 
 Ag9 Ag16 Ag8 76.8(3) . . ? 
 Ag11 Ag16 Ag9 68.84(18) . 8_656 ? 
 Ag11 Ag16 Ag9 108.13(18) . 11_466 ? 
 Ag14 Ag16 Ag9 116.36(16) 11_466 8_656 ? 
 Ag14 Ag16 Ag9 79.44(17) 11_466 11_466 ? 
 Ag14 Ag16 Ag11 115.55(15) 11_466 . ? 
 Ag14 Ag16 Ag8 151.14(14) 11_466 . ? 
 Ag18 Ag16 Ag9 142.7(3) . 11_466 ? 
 Ag18 Ag16 Ag9 100.8(3) . 8_656 ? 
 Ag18 Ag16 Ag11 34.5(3) . . ? 
 Ag18 Ag16 Ag14 112.7(4) . 11_466 ? 
 Ag18 Ag16 S1 64.5(3) . . ? 
 Ag18 Ag16 S1 166.8(4) . 11_466 ? 
 Ag18 Ag16 S4 65.1(3) . 20_575 ? 
 Ag18 Ag16 S6 126.2(4) . . ? 
 Ag18 Ag16 S9 17.0(3) . . ? 
 Ag18 Ag16 Ag8 77.1(3) . . ? 
 S1 Ag16 Ag9 90.43(15) . 11_466 ? 
 S1 Ag16 Ag9 46.79(13) . 8_656 ? 
 S1 Ag16 Ag9 91.98(16) 11_466 8_656 ? 
 S1 Ag16 Ag9 48.52(14) 11_466 11_466 ? 
 S1 Ag16 Ag11 48.25(13) . . ? 
 S1 Ag16 Ag11 155.0(2) 11_466 . ? 
 S1 Ag16 Ag14 57.75(13) 11_466 11_466 ? 
 S1 Ag16 Ag14 157.09(16) . 11_466 ? 
 S1 Ag16 S1 128.1(2) 11_466 . ? 
 S1 Ag16 S4 101.78(18) 11_466 20_575 ? 
 S1 Ag16 Ag8 51.76(11) . . ? 
 S1 Ag16 Ag8 107.10(15) 11_466 . ? 
 S4 Ag16 Ag9 136.86(19) 20_575 11_466 ? 
 S4 Ag16 Ag9 154.84(17) 20_575 8_656 ? 
 S4 Ag16 Ag11 91.3(2) 20_575 . ? 
 S4 Ag16 Ag14 57.43(14) 20_575 11_466 ? 
 S4 Ag16 S1 129.0(2) 20_575 . ? 
 S4 Ag16 Ag8 108.91(16) 20_575 . ? 
 S6 Ag16 Ag9 25.83(12) . 8_656 ? 
 S6 Ag16 Ag9 25.36(12) . 11_466 ? 
 S6 Ag16 Ag11 94.64(18) . . ? 
 S6 Ag16 Ag14 104.66(18) . 11_466 ? 
 S6 Ag16 S1 65.97(13) . . ? 
 S6 Ag16 S1 66.89(15) . 11_466 ? 
 S6 Ag16 S4 161.8(2) . 20_575 ? 
 S6 Ag16 S9 118.4(2) . . ? 
 S6 Ag16 Ag8 88.47(18) . . ? 
 S9 Ag16 Ag9 92.7(2) . 8_656 ? 
 S9 Ag16 Ag9 128.7(2) . 11_466 ? 
 S9 Ag16 Ag11 23.89(18) . . ? 
 S9 Ag16 Ag14 104.1(2) . 11_466 ? 
 S9 Ag16 S1 66.48(19) . . ? 
 S9 Ag16 S1 161.2(2) . 11_466 ? 
 S9 Ag16 S4 67.9(2) . 20_575 ? 
 S9 Ag16 Ag8 91.33(18) . . ? 
 Ag8 Ag16 Ag9 86.52(12) . 8_656 ? 
 Ag8 Ag16 Ag9 109.82(13) . 11_466 ? 
 Ag8 Ag16 Ag11 88.22(13) . . ? 
 Ag4 Ag18 Ag14 127.00(18) . . ? 
 Ag4 Ag18 Ag14 98.61(13) . 20_575 ? 
 Ag5 Ag18 Ag4 92.47(18) 20_575 . ? 
 Ag5 Ag18 Ag14 66.73(17) 20_575 . ? 
 Ag5 Ag18 Ag14 13.10(14) 20_575 20_575 ? 
 Ag5 Ag18 S6 133.1(2) 20_575 . ? 
 Ag5 Ag18 Ag8 143.3(2) 20_575 . ? 
 Ag9 Ag18 Ag4 120.4(2) . . ? 
 Ag9 Ag18 Ag5 142.9(3) . 20_575 ? 
 Ag9 Ag18 Ag11 113.0(3) . . ? 
 Ag9 Ag18 Ag14 131.7(2) . 20_575 ? 
 Ag9 Ag18 Ag14 100.8(2) . . ? 
 Ag9 Ag18 S1 69.4(2) . . ? 
 Ag9 Ag18 S4 117.6(3) . 20_575 ? 
 Ag9 Ag18 S6 16.76(17) . . ? 
 Ag9 Ag18 Ag8 72.84(19) . . ? 
 Ag11 Ag18 Ag4 115.1(2) . . ? 
 Ag11 Ag18 Ag5 59.4(2) . 20_575 ? 
 Ag11 Ag18 Ag14 67.17(16) . 20_575 ? 
 Ag11 Ag18 Ag14 12.71(15) . . ? 
 Ag11 Ag18 S1 60.23(18) . . ? 
 Ag11 Ag18 S4 119.9(2) . 20_575 ? 
 Ag11 Ag18 S6 96.33(19) . . ? 
 Ag11 Ag18 Ag8 105.73(17) . . ? 
 Ag14 Ag18 Ag14 72.14(11) . 20_575 ? 
 Ag16 Ag18 Ag4 111.1(3) . . ? 
 Ag16 Ag18 Ag5 131.5(4) . 20_575 ? 
 Ag16 Ag18 Ag9 24.6(3) . . ? 
 Ag16 Ag18 Ag11 131.9(4) . . ? 
 Ag16 Ag18 Ag14 118.4(3) . 20_575 ? 
 Ag16 Ag18 Ag14 119.2(3) . . ? 
 Ag16 Ag18 S1 93.8(3) . . ? 
 Ag16 Ag18 S4 93.0(4) . 20_575 ? 
 Ag16 Ag18 S6 38.6(3) . . ? 
 Ag16 Ag18 S9 152.0(4) . . ? 
 Ag16 Ag18 Ag8 84.3(3) . . ? 
 S1 Ag18 Ag4 107.71(16) . . ? 
 S1 Ag18 Ag5 119.3(2) . 20_575 ? 
 S1 Ag18 Ag14 127.1(2) . 20_575 ? 
 S1 Ag18 Ag14 55.28(13) . . ? 
 S1 Ag18 S6 59.13(13) . . ? 
 S1 Ag18 Ag8 54.30(11) . . ? 
 S4 Ag18 Ag4 62.02(12) 20_575 . ? 
 S4 Ag18 Ag5 60.80(17) 20_575 20_575 ? 
 S4 Ag18 Ag14 127.27(19) 20_575 . ? 
 S4 Ag18 Ag14 55.51(13) 20_575 20_575 ? 
 S4 Ag18 S1 169.3(2) 20_575 . ? 
 S4 Ag18 S6 129.6(2) 20_575 . ? 
 S4 Ag18 Ag8 118.33(16) 20_575 . ? 
 S6 Ag18 Ag4 134.12(18) . . ? 
 S6 Ag18 Ag14 124.96(17) . 20_575 ? 
 S6 Ag18 Ag14 84.03(12) . . ? 
 S9 Ag18 Ag4 94.9(3) . . ? 
 S9 Ag18 Ag5 32.6(3) . 20_575 ? 
 S9 Ag18 Ag9 142.1(4) . . ? 
 S9 Ag18 Ag11 31.1(3) . . ? 
 S9 Ag18 Ag14 44.0(3) . 20_575 ? 
 S9 Ag18 Ag14 42.2(3) . . ? 
 S9 Ag18 S1 87.9(3) . . ? 
 S9 Ag18 S4 90.0(3) . 20_575 ? 
 S9 Ag18 S6 125.4(3) . . ? 
 S9 Ag18 Ag8 118.4(3) . . ? 
 Ag8 Ag18 Ag4 62.06(8) . . ? 
 Ag8 Ag18 Ag14 106.27(13) . . ? 
 Ag8 Ag18 Ag14 155.44(19) . 20_575 ? 
 Ag8 Ag18 S6 78.30(15) . . ? 
 Ag9 S1 Ag9 61.4(3) 8_656 . ? 
 Ag9 S1 Ag11 96.5(2) 8_656 . ? 
 Ag9 S1 Ag12 158.8(2) 8_656 . ? 
 Ag9 S1 Ag12 133.3(2) . . ? 
 Ag9 S1 Ag14 82.69(18) 8_656 . ? 
 Ag9 S1 Ag14 98.73(17) . . ? 
 Ag9 S1 Ag16 77.4(2) 8_656 . ? 
 Ag9 S1 Ag16 21.03(14) 8_656 8_656 ? 
 Ag9 S1 Ag16 77.79(19) . 8_656 ? 
 Ag9 S1 Ag16 20.64(13) . . ? 
 Ag9 S1 Ag18 93.5(2) 8_656 . ? 
 Ag9 S1 Ag6 71.04(15) 8_656 8_656 ? 
 Ag9 S1 Ag6 96.50(18) . 8_656 ? 
 Ag9 S1 Ag8 121.7(2) 8_656 . ? 
 Ag9 S1 Ag8 74.51(15) . . ? 
 Ag11 S1 Ag9 91.4(2) . . ? 
 Ag11 S1 Ag12 70.58(15) . . ? 
 Ag11 S1 Ag14 21.13(16) . . ? 
 Ag11 S1 Ag16 76.03(19) . . ? 
 Ag11 S1 Ag16 83.0(2) . 8_656 ? 
 Ag11 S1 Ag18 59.3(2) . . ? 
 Ag11 S1 Ag6 159.3(2) . 8_656 ? 
 Ag11 S1 Ag8 122.0(2) . . ? 
 Ag12 S1 Ag6 115.62(13) . 8_656 ? 
 Ag14 S1 Ag12 79.83(12) . . ? 
 Ag14 S1 Ag16 88.54(15) . . ? 
 Ag14 S1 Ag6 138.15(17) . 8_656 ? 
 Ag16 S1 Ag12 137.74(18) 8_656 . ? 
 Ag16 S1 Ag12 113.95(17) . . ? 
 Ag16 S1 Ag14 65.62(14) 8_656 . ? 
 Ag16 S1 Ag16 89.65(19) 8_656 . ? 
 Ag16 S1 Ag6 80.06(13) 8_656 8_656 ? 
 Ag16 S1 Ag6 115.49(17) . 8_656 ? 
 Ag18 S1 Ag9 42.27(18) . . ? 
 Ag18 S1 Ag12 93.92(18) . . ? 
 Ag18 S1 Ag14 76.16(16) . . ? 
 Ag18 S1 Ag16 21.68(13) . . ? 
 Ag18 S1 Ag16 100.30(17) . 8_656 ? 
 Ag18 S1 Ag6 135.7(2) . 8_656 ? 
 Ag18 S1 Ag8 75.10(15) . . ? 
 Ag8 S1 Ag12 79.51(12) . . ? 
 Ag8 S1 Ag14 143.07(18) . . ? 
 Ag8 S1 Ag16 72.55(13) . . ? 
 Ag8 S1 Ag16 142.60(19) . 8_656 ? 
 Ag8 S1 Ag6 78.66(11) . 8_656 ? 
 Ag17 S1 Ag9 84.4(4) 8_656 8_656 ? 
 Ag17 S1 Ag9 124.4(4) 8_656 . ? 
 Ag17 S1 Ag11 137.7(4) 8_656 . ? 
 Ag17 S1 Ag12 94.0(3) 8_656 . ? 
 Ag17 S1 Ag14 120.1(4) 8_656 . ? 
 Ag17 S1 Ag16 83.7(3) 8_656 8_656 ? 
 Ag17 S1 Ag16 143.8(4) 8_656 . ? 
 Ag17 S1 Ag18 163.0(4) 8_656 . ? 
 Ag17 S1 Ag6 28.3(4) 8_656 8_656 ? 
 O3 S2 O6 111.4(9) . . ? 
 O3 S2 C20 106.3(9) . . ? 
 O5 S2 O3 113.1(9) . . ? 
 O5 S2 O6 114.7(9) . . ? 
 O5 S2 C20 106.6(10) . . ? 
 O6 S2 C20 103.8(9) . . ? 
 O1 S3 O2 114.1(8) . . ? 
 O1 S3 C12 103.8(8) . . ? 
 O2 S3 C12 107.0(8) . . ? 
 O4 S3 O1 113.1(8) . . ? 
 O4 S3 O2 112.9(9) . . ? 
 O4 S3 C12 104.8(8) . . ? 
 Ag4 S4 Ag7 63.62(14) 23_765 20_575 ? 
 Ag5 S4 Ag4 157.6(2) 20_575 23_765 ? 
 Ag5 S4 Ag4 96.8(2) . 23_765 ? 
 Ag5 S4 Ag5 91.8(2) 20_575 . ? 
 Ag5 S4 Ag11 59.9(2) 20_575 . ? 
 Ag5 S4 Ag14 20.78(17) 20_575 20_575 ? 
 Ag5 S4 Ag14 20.78(16) . . ? 
 Ag5 S4 Ag14 76.26(16) 20_575 . ? 
 Ag5 S4 Ag14 98.35(17) . 20_575 ? 
 Ag5 S4 Ag16 77.02(19) . 23_765 ? 
 Ag5 S4 Ag16 82.4(2) 20_575 23_765 ? 
 Ag5 S4 Ag18 96.9(2) 20_575 23_765 ? 
 Ag5 S4 Ag1 121.5(2) 20_575 . ? 
 Ag5 S4 Ag1 72.48(16) . . ? 
 Ag5 S4 Ag7 157.8(3) . 20_575 ? 
 Ag5 S4 Ag7 103.0(2) 20_575 20_575 ? 
 Ag5 S4 Ag10 136.0(2) . . ? 
 Ag5 S4 Ag10 72.27(15) 20_575 . ? 
 Ag5 S4 Ag2 164.9(5) . . ? 
 Ag5 S4 Ag2 85.2(3) 20_575 . ? 
 Ag11 S4 Ag4 136.0(2) . 23_765 ? 
 Ag11 S4 Ag5 41.7(2) . . ? 
 Ag11 S4 Ag14 20.99(15) . . ? 
 Ag11 S4 Ag14 75.91(17) . 20_575 ? 
 Ag11 S4 Ag16 98.82(18) . 23_765 ? 
 Ag11 S4 Ag1 73.49(15) . . ? 
 Ag11 S4 Ag7 159.9(3) . 20_575 ? 
 Ag11 S4 Ag10 97.4(2) . . ? 
 Ag11 S4 Ag2 126.1(4) . . ? 
 Ag14 S4 Ag4 136.83(16) 20_575 23_765 ? 
 Ag14 S4 Ag4 116.16(16) . 23_765 ? 
 Ag14 S4 Ag14 88.01(15) 20_575 . ? 
 Ag14 S4 Ag7 177.2(2) . 20_575 ? 
 Ag14 S4 Ag7 90.5(2) 20_575 20_575 ? 
 Ag14 S4 Ag10 116.67(16) . . ? 
 Ag14 S4 Ag10 81.15(13) 20_575 . ? 
 Ag16 S4 Ag4 79.43(13) 23_765 23_765 ? 
 Ag16 S4 Ag14 88.73(15) 23_765 . ? 
 Ag16 S4 Ag14 65.15(14) 23_765 20_575 ? 
 Ag16 S4 Ag7 88.5(2) 23_765 20_575 ? 
 Ag16 S4 Ag10 137.30(18) 23_765 . ? 
 Ag18 S4 Ag4 70.05(13) 23_765 23_765 ? 
 Ag18 S4 Ag5 60.2(2) 23_765 . ? 
 Ag18 S4 Ag11 92.1(2) 23_765 . ? 
 Ag18 S4 Ag14 83.14(17) 23_765 20_575 ? 
 Ag18 S4 Ag14 76.37(16) 23_765 . ? 
 Ag18 S4 Ag16 21.88(13) 23_765 23_765 ? 
 Ag18 S4 Ag1 119.3(2) 23_765 . ? 
 Ag18 S4 Ag7 101.1(2) 23_765 20_575 ? 
 Ag18 S4 Ag10 159.1(2) 23_765 . ? 
 Ag18 S4 Ag2 134.8(4) 23_765 . ? 
 Ag1 S4 Ag4 80.93(12) . 23_765 ? 
 Ag1 S4 Ag14 70.60(12) . . ? 
 Ag1 S4 Ag14 142.23(17) . 20_575 ? 
 Ag1 S4 Ag16 141.19(19) . 23_765 ? 
 Ag1 S4 Ag7 111.9(2) . 20_575 ? 
 Ag1 S4 Ag10 81.39(11) . . ? 
 Ag10 S4 Ag4 113.58(12) . 23_765 ? 
 Ag10 S4 Ag7 65.40(14) . 20_575 ? 
 Ag2 S4 Ag4 91.5(4) . 23_765 ? 
 Ag2 S4 Ag14 146.0(4) . . ? 
 Ag2 S4 Ag14 84.0(3) . 20_575 ? 
 Ag2 S4 Ag16 117.0(4) . 23_765 ? 
 Ag2 S4 Ag7 36.0(4) . 20_575 ? 
 Ag12 S5 Ag10 130.28(16) . 23_765 ? 
 Ag12 S5 Ag15 104.3(3) . . ? 
 C4 S5 Ag12 112.4(7) . . ? 
 C4 S5 Ag1 115.9(7) . . ? 
 C4 S5 Ag7 113.4(7) . . ? 
 C4 S5 Ag10 112.7(7) . 23_765 ? 
 C4 S5 Ag2 118.1(8) . 23_765 ? 
 C4 S5 Ag13 117.6(7) . . ? 
 C4 S5 Ag15 108.9(7) . . ? 
 Ag1 S5 Ag12 71.53(12) . . ? 
 Ag1 S5 Ag7 125.9(2) . . ? 
 Ag1 S5 Ag10 70.89(13) . 23_765 ? 
 Ag7 S5 Ag12 108.4(2) . . ? 
 Ag7 S5 Ag10 70.8(2) . 23_765 ? 
 Ag2 S5 Ag12 128.1(4) 23_765 . ? 
 Ag2 S5 Ag10 30.6(5) 23_765 23_765 ? 
 Ag2 S5 Ag13 63.7(5) 23_765 . ? 
 Ag2 S5 Ag15 70.1(5) 23_765 . ? 
 Ag13 S5 Ag12 83.67(17) . . ? 
 Ag13 S5 Ag10 93.28(19) . 23_765 ? 
 Ag13 S5 Ag15 125.3(3) . . ? 
 Ag9 S6 Ag9 114.1(2) . 11_466 ? 
 Ag9 S6 Ag9 114.1(2) . 8_656 ? 
 Ag9 S6 Ag9 114.1(2) 8_656 11_466 ? 
 Ag9 S6 Ag16 109.5(3) . 11_466 ? 
 Ag9 S6 Ag16 109.5(3) 11_466 8_656 ? 
 Ag9 S6 Ag16 9.4(2) 8_656 8_656 ? 
 Ag9 S6 Ag16 110.9(3) 11_466 . ? 
 Ag9 S6 Ag16 110.9(3) 8_656 11_466 ? 
 Ag9 S6 Ag16 110.9(3) . 8_656 ? 
 Ag9 S6 Ag16 9.4(2) 11_466 11_466 ? 
 Ag9 S6 Ag16 9.4(2) . . ? 
 Ag9 S6 Ag16 109.5(3) 8_656 . ? 
 Ag9 S6 Ag18 20.3(2) . . ? 
 Ag9 S6 Ag18 94.6(2) 11_466 8_656 ? 
 Ag9 S6 Ag18 122.0(3) 8_656 11_466 ? 
 Ag9 S6 Ag18 94.6(2) 8_656 . ? 
 Ag9 S6 Ag18 94.6(2) . 11_466 ? 
 Ag9 S6 Ag18 122.0(3) 11_466 . ? 
 Ag9 S6 Ag18 20.3(2) 11_466 11_466 ? 
 Ag9 S6 Ag18 122.0(3) . 8_656 ? 
 Ag9 S6 Ag18 20.3(2) 8_656 8_656 ? 
 Ag16 S6 Ag16 105.0(2) . 11_466 ? 
 Ag16 S6 Ag16 105.0(2) 8_656 11_466 ? 
 Ag16 S6 Ag16 105.0(2) . 8_656 ? 
 Ag16 S6 Ag18 15.22(12) 11_466 11_466 ? 
 Ag16 S6 Ag18 90.77(17) 8_656 . ? 
 Ag16 S6 Ag18 90.77(17) . 11_466 ? 
 Ag16 S6 Ag18 114.7(2) 11_466 . ? 
 Ag16 S6 Ag18 114.7(2) . 8_656 ? 
 Ag16 S6 Ag18 114.7(2) 8_656 11_466 ? 
 Ag16 S6 Ag18 90.77(17) 11_466 8_656 ? 
 Ag16 S6 Ag18 15.22(12) . . ? 
 Ag16 S6 Ag18 15.22(12) 8_656 8_656 ? 
 Ag18 S6 Ag18 101.81(16) . 11_466 ? 
 Ag18 S6 Ag18 101.81(16) . 8_656 ? 
 Ag18 S6 Ag18 101.81(16) 8_656 11_466 ? 
 Ag4 S7 Ag12 106.20(18) . . ? 
 Ag4 S7 Ag10 110.46(18) . . ? 
 C1 S7 Ag4 110.4(7) . . ? 
 C1 S7 Ag12 110.7(7) . . ? 
 C1 S7 Ag10 111.8(7) . . ? 
 C1 S7 Ag15 111.0(8) . 20_575 ? 
 Ag10 S7 Ag12 107.13(18) . . ? 
 Ag15 S7 Ag4 71.2(3) 20_575 . ? 
 Ag15 S7 Ag12 136.0(3) 20_575 . ? 
 Ag4 S8 Ag6 131.98(14) . . ? 
 Ag4 S8 Ag3 104.6(3) . . ? 
 C6 S8 Ag4 114.7(6) . . ? 
 C6 S8 Ag6 110.2(6) . . ? 
 C6 S8 Ag7 112.8(6) . 11_466 ? 
 C6 S8 Ag8 115.0(6) . . ? 
 C6 S8 Ag3 108.2(6) . . ? 
 C6 S8 Ag13 116.2(6) . 11_466 ? 
 C6 S8 Ag17 119.7(6) . . ? 
 Ag7 S8 Ag4 70.3(2) 11_466 . ? 
 Ag7 S8 Ag6 106.9(2) 11_466 . ? 
 Ag8 S8 Ag4 74.90(12) . . ? 
 Ag8 S8 Ag6 71.59(11) . . ? 
 Ag8 S8 Ag7 129.13(19) . 11_466 ? 
 Ag8 S8 Ag13 127.76(15) . 11_466 ? 
 Ag13 S8 Ag4 92.77(17) 11_466 . ? 
 Ag13 S8 Ag7 26.29(16) 11_466 11_466 ? 
 Ag13 S8 Ag3 119.1(3) 11_466 . ? 
 Ag17 S8 Ag4 123.5(3) . . ? 
 Ag17 S8 Ag7 76.0(4) . 11_466 ? 
 Ag17 S8 Ag3 72.1(4) . . ? 
 Ag17 S8 Ag13 50.6(4) . 11_466 ? 
 Ag5 S9 Ag5 99.6(3) 20_575 . ? 
 Ag5 S9 Ag11 19.6(3) 20_575 20_575 ? 
 Ag5 S9 Ag11 104.1(2) . 20_575 ? 
 Ag5 S9 Ag14 10.4(2) 20_575 20_575 ? 
 Ag5 S9 Ag14 114.1(4) 20_575 . ? 
 Ag5 S9 Ag16 108.7(4) 20_575 . ? 
 Ag5 S9 Ag18 112.6(5) 20_575 . ? 
 Ag11 S9 Ag5 119.5(5) . 20_575 ? 
 Ag11 S9 Ag5 20.6(3) . . ? 
 Ag11 S9 Ag11 124.7(4) . 20_575 ? 
 Ag11 S9 Ag14 114.9(4) . 20_575 ? 
 Ag11 S9 Ag14 10.0(2) . . ? 
 Ag11 S9 Ag16 109.2(4) . . ? 
 Ag11 S9 Ag18 113.6(4) . . ? 
 Ag14 S9 Ag5 14.87(14) . . ? 
 Ag14 S9 Ag5 94.3(2) 20_575 . ? 
 Ag14 S9 Ag11 14.31(14) 20_575 20_575 ? 
 Ag14 S9 Ag11 116.5(2) . 20_575 ? 
 Ag14 S9 Ag14 108.1(3) . 20_575 ? 
 Ag14 S9 Ag16 105.0(2) . . ? 
 Ag14 S9 Ag16 103.4(2) 20_575 . ? 
 Ag16 S9 Ag5 114.8(2) . . ? 
 Ag16 S9 Ag11 89.7(2) . 20_575 ? 
 Ag18 S9 Ag5 122.6(3) . . ? 
 Ag18 S9 Ag11 94.8(3) . 20_575 ? 
 Ag18 S9 Ag14 109.0(3) . 20_575 ? 
 Ag18 S9 Ag14 111.1(3) . . ? 
 Ag18 S9 Ag16 11.04(18) . . ? 
 C22 S10 Ag6 111.10(14) . 11_466 ? 
 C22 S10 Ag6 111.10(14) . . ? 
 C22 S10 Ag6 111.10(14) . 8_656 ? 
 C22 S10 Ag3 110.8(2) . 11_466 ? 
 C22 S10 Ag3 110.8(2) . 8_656 ? 
 C22 S10 Ag3 110.8(2) . . ? 
 Ag6 S10 Ag6 107.79(15) 11_466 8_656 ? 
 Ag6 S10 Ag6 107.79(15) . 8_656 ? 
 Ag6 S10 Ag6 107.79(15) . 11_466 ? 
 Ag6 S10 Ag3 45.7(3) 8_656 8_656 ? 
 Ag6 S10 Ag3 136.8(3) 8_656 11_466 ? 
 Ag6 S10 Ag3 65.5(3) 11_466 8_656 ? 
 Ag6 S10 Ag3 136.8(3) . 8_656 ? 
 Ag6 S10 Ag3 65.5(3) . 11_466 ? 
 Ag6 S10 Ag3 45.7(3) 11_466 11_466 ? 
 Ag3 S10 Ag3 108.2(3) . 11_466 ? 
 Ag3 S10 Ag3 108.2(3) . 8_656 ? 
 Ag3 S10 Ag3 108.2(3) 8_656 11_466 ? 
 S3 O1 Ag1 117.9(7) . . ? 
 S3 O1 Ag15 126.7(7) . . ? 
 S3 O2 Ag10 126.5(7) . . ? 
 S3 O2 Ag2 109.0(8) . . ? 
 S2 O3 Ag8 115.5(7) . 11_466 ? 
 S2 O3 Ag3 121.8(8) . 11_466 ? 
 Ag8 O3 Ag3 32.5(3) 11_466 11_466 ? 
 S3 O4 Ag4 122.8(7) . 23_765 ? 
 S2 O5 Ag12 130.4(8) . 11_466 ? 
 S2 O6 Ag6 122.3(7) . . ? 
 S2 O6 Ag17 113.0(8) . . ? 
 C7 C1 S7 110.7(15) . . ? 
 C7 C1 C11 110.4(19) . . ? 
 C7 C1 C19 107.8(19) . . ? 
 C11 C1 S7 109.6(14) . . ? 
 C19 C1 S7 107.8(14) . . ? 
 C19 C1 C11 110.6(18) . . ? 
 H2A C2 H2B 120.0 . . ? 
 C20 C2 H2A 120.0 . . ? 
 C20 C2 H2B 120.0 . . ? 
 H3A C3 H3B 109.5 . . ? 
 H3A C3 H3C 109.5 . . ? 
 H3B C3 H3C 109.5 . . ? 
 C12 C3 H3A 109.5 . . ? 
 C12 C3 H3B 109.5 . . ? 
 C12 C3 H3C 109.5 . . ? 
 C15 C4 S5 111.3(14) . . ? 
 C15 C4 C18 107.4(19) . . ? 
 C18 C4 S5 108.9(14) . . ? 
 C21 C4 S5 111.0(15) . . ? 
 C21 C4 C15 106(2) . . ? 
 C21 C4 C18 112.2(19) . . ? 
 H5A C5 H5B 109.5 . . ? 
 H5A C5 H5C 109.5 . . ? 
 H5B C5 H5C 109.5 . . ? 
 C6 C5 H5A 109.5 . . ? 
 C6 C5 H5B 109.5 . . ? 
 C6 C5 H5C 109.5 . . ? 
 C5 C6 S8 105.6(11) . . ? 
 C8 C6 S8 110.9(12) . . ? 
 C8 C6 C5 109.9(16) . . ? 
 C8 C6 C10 115.4(16) . . ? 
 C10 C6 S8 107.5(12) . . ? 
 C10 C6 C5 106.9(16) . . ? 
 C1 C7 H7B 109.5 . . ? 
 C1 C7 H7A 109.5 . . ? 
 C1 C7 H7C 109.5 . . ? 
 H7B C7 H7A 109.5 . . ? 
 H7B C7 H7C 109.5 . . ? 
 H7A C7 H7C 109.5 . . ? 
 C6 C8 H8A 109.5 . . ? 
 C6 C8 H8B 109.5 . . ? 
 C6 C8 H8C 109.5 . . ? 
 H8A C8 H8B 109.5 . . ? 
 H8A C8 H8C 109.5 . . ? 
 H8B C8 H8C 109.5 . . ? 
 H9A C9 H9B 109.5 . . ? 
 H9A C9 H9C 109.5 . . ? 
 H9B C9 H9C 109.5 . . ? 
 C20 C9 H9A 109.5 . . ? 
 C20 C9 H9B 109.5 . . ? 
 C20 C9 H9C 109.5 . . ? 
 C6 C10 H10A 109.5 . . ? 
 C6 C10 H10B 109.5 . . ? 
 C6 C10 H10C 109.5 . . ? 
 H10A C10 H10B 109.5 . . ? 
 H10A C10 H10C 109.5 . . ? 
 H10B C10 H10C 109.5 . . ? 
 C1 C11 H11A 109.5 . . ? 
 C1 C11 H11B 109.5 . . ? 
 C1 C11 H11C 109.5 . . ? 
 H11A C11 H11B 109.5 . . ? 
 H11A C11 H11C 109.5 . . ? 
 H11B C11 H11C 109.5 . . ? 
 C3 C12 S3 107.5(13) . . ? 
 C3 C12 C16 109.7(17) . . ? 
 C14 C12 S3 108.9(13) . . ? 
 C14 C12 C3 113.8(18) . . ? 
 C14 C12 C16 111.7(17) . . ? 
 C16 C12 S3 104.8(13) . . ? 
 H13A C13 H13B 109.5 . . ? 
 H13A C13 H13C 109.5 . . ? 
 H13B C13 H13C 109.5 . . ? 
 C20 C13 H13A 109.5 . . ? 
 C20 C13 H13B 109.5 . . ? 
 C20 C13 H13C 109.5 . . ? 
 C12 C14 H14A 109.5 . . ? 
 C12 C14 H14B 109.5 . . ? 
 C12 C14 H14C 109.5 . . ? 
 H14A C14 H14B 109.5 . . ? 
 H14A C14 H14C 109.5 . . ? 
 H14B C14 H14C 109.5 . . ? 
 C4 C15 H15A 109.5 . . ? 
 C4 C15 H15B 109.5 . . ? 
 C4 C15 H15C 109.5 . . ? 
 H15A C15 H15B 109.5 . . ? 
 H15A C15 H15C 109.5 . . ? 
 H15B C15 H15C 109.5 . . ? 
 C12 C16 H16A 109.5 . . ? 
 C12 C16 H16B 109.5 . . ? 
 C12 C16 H16C 109.5 . . ? 
 H16A C16 H16B 109.5 . . ? 
 H16A C16 H16C 109.5 . . ? 
 H16B C16 H16C 109.5 . . ? 
 H17A C17 H17B 109.5 . . ? 
 H17A C17 H17C 109.5 . . ? 
 H17B C17 H17C 109.5 . . ? 
 C22 C17 H17A 109.5 . . ? 
 C22 C17 H17B 109.5 . . ? 
 C22 C17 H17C 109.5 . . ? 
 C4 C18 H18A 109.5 . . ? 
 C4 C18 H18B 109.5 . . ? 
 C4 C18 H18C 109.5 . . ? 
 H18A C18 H18B 109.5 . . ? 
 H18A C18 H18C 109.5 . . ? 
 H18B C18 H18C 109.5 . . ? 
 C1 C19 H19A 109.5 . . ? 
 C1 C19 H19B 109.5 . . ? 
 C1 C19 H19C 109.5 . . ? 
 H19A C19 H19B 109.5 . . ? 
 H19A C19 H19C 109.5 . . ? 
 H19B C19 H19C 109.5 . . ? 
 C2 C20 S2 108.6(16) . . ? 
 C2 C20 C9 111(2) . . ? 
 C2 C20 C13 109(2) . . ? 
 C9 C20 S2 106.5(14) . . ? 
 C13 C20 S2 108.9(16) . . ? 
 C13 C20 C9 113(2) . . ? 
 C4 C21 H21A 109.5 . . ? 
 C4 C21 H21B 109.5 . . ? 
 C4 C21 H21C 109.5 . . ? 
 H21A C21 H21B 109.5 . . ? 
 H21A C21 H21C 109.5 . . ? 
 H21B C21 H21C 109.5 . . ? 
 C17 C22 S10 111.2(13) 11_466 . ? 
 C17 C22 S10 111.2(13) . . ? 
 C17 C22 S10 111.2(13) 8_656 . ? 
 C17 C22 C17 107.7(14) . 11_466 ? 
 C17 C22 C17 107.7(14) 11_466 8_656 ? 
 C17 C22 C17 107.7(14) . 8_656 ? 
 Ag5 Ag1 Ag11 34.05(17) . . ? 
 Ag5 Ag1 Ag12 89.35(15) . . ? 
 Ag5 Ag1 Ag14 18.23(13) . . ? 
 Ag5 Ag1 Ag10 62.36(11) . 23_765 ? 
 Ag11 Ag1 Ag12 61.21(10) . . ? 
 Ag11 Ag1 Ag14 18.40(12) . . ? 
 Ag11 Ag1 Ag10 90.76(15) . 23_765 ? 
 Ag14 Ag1 Ag12 71.41(8) . . ? 
 Ag14 Ag1 Ag10 72.64(8) . 23_765 ? 
 S4 Ag1 Ag5 52.35(13) . . ? 
 S4 Ag1 Ag11 51.36(12) . . ? 
 S4 Ag1 Ag12 103.00(10) . . ? 
 S4 Ag1 Ag14 56.62(10) . . ? 
 S4 Ag1 Ag10 105.70(11) . 23_765 ? 
 S5 Ag1 Ag5 89.41(15) . . ? 
 S5 Ag1 Ag11 89.40(14) . . ? 
 S5 Ag1 Ag12 57.29(12) . . ? 
 S5 Ag1 Ag14 82.52(11) . . ? 
 S5 Ag1 S4 139.11(13) . . ? 
 S5 Ag1 Ag10 57.87(12) . 23_765 ? 
 O1 Ag1 Ag5 150.9(4) . . ? 
 O1 Ag1 Ag11 157.0(3) . . ? 
 O1 Ag1 Ag12 119.1(3) . . ? 
 O1 Ag1 Ag14 166.3(3) . . ? 
 O1 Ag1 S4 110.5(3) . . ? 
 O1 Ag1 S5 110.3(3) . . ? 
 O1 Ag1 Ag10 109.5(3) . 23_765 ? 
 Ag10 Ag1 Ag12 108.00(7) 23_765 . ? 
 Ag9 Ag6 Ag8 81.93(10) . 11_466 ? 
 S1 Ag6 Ag9 46.56(11) 11_466 . ? 
 S1 Ag6 Ag8 46.40(9) 11_466 11_466 ? 
 S1 Ag6 Ag8 102.14(9) 11_466 . ? 
 S8 Ag6 Ag9 82.46(14) . . ? 
 S8 Ag6 S1 95.88(12) . 11_466 ? 
 S8 Ag6 Ag8 137.12(10) . 11_466 ? 
 S8 Ag6 Ag8 51.15(9) . . ? 
 S10 Ag6 Ag9 88.62(18) . . ? 
 S10 Ag6 S1 107.20(15) . 11_466 ? 
 S10 Ag6 S8 138.14(11) . . ? 
 S10 Ag6 O6 122.7(4) . . ? 
 S10 Ag6 Ag8 80.96(7) . 11_466 ? 
 S10 Ag6 Ag8 89.41(7) . . ? 
 O6 Ag6 Ag9 137.4(4) . . ? 
 O6 Ag6 S1 93.4(3) . 11_466 ? 
 O6 Ag6 S8 89.2(3) . . ? 
 O6 Ag6 Ag8 138.2(3) . . ? 
 O6 Ag6 Ag8 76.2(3) . 11_466 ? 
 Ag8 Ag6 Ag9 59.20(9) . . ? 
 Ag8 Ag6 Ag8 140.22(7) . 11_466 ? 
 Ag4 Ag7 Ag10 102.4(2) 8_656 23_765 ? 
 S4 Ag7 Ag4 57.78(14) 23_765 8_656 ? 
 S4 Ag7 Ag10 56.70(14) 23_765 23_765 ? 
 S5 Ag7 Ag4 154.3(2) . 8_656 ? 
 S5 Ag7 S4 96.6(2) . 23_765 ? 
 S5 Ag7 Ag10 55.93(15) . 23_765 ? 
 S8 Ag7 Ag4 55.39(14) 8_656 8_656 ? 
 S8 Ag7 S4 97.5(2) 8_656 23_765 ? 
 S8 Ag7 S5 139.8(4) 8_656 . ? 
 S8 Ag7 Ag10 154.0(2) 8_656 23_765 ? 
 Ag4 Ag8 Ag12 78.13(6) . . ? 
 Ag4 Ag8 Ag6 156.85(7) . 8_656 ? 
 Ag9 Ag8 Ag4 86.63(13) . . ? 
 Ag9 Ag8 Ag12 97.15(10) . . ? 
 Ag9 Ag8 Ag16 17.76(11) . . ? 
 Ag9 Ag8 Ag18 33.70(13) . . ? 
 Ag9 Ag8 Ag6 60.90(10) . . ? 
 Ag9 Ag8 Ag6 75.61(12) . 8_656 ? 
 Ag16 Ag8 Ag4 69.18(9) . . ? 
 Ag16 Ag8 Ag12 90.04(9) . . ? 
 Ag16 Ag8 Ag6 91.72(9) . 8_656 ? 
 Ag18 Ag8 Ag4 59.40(8) . . ? 
 Ag18 Ag8 Ag12 72.90(11) . . ? 
 Ag18 Ag8 Ag16 18.61(10) . . ? 
 Ag18 Ag8 Ag6 88.92(11) . . ? 
 Ag18 Ag8 Ag6 98.46(8) . 8_656 ? 
 S1 Ag8 Ag4 102.26(11) . . ? 
 S1 Ag8 Ag9 51.14(12) . . ? 
 S1 Ag8 Ag12 54.32(9) . . ? 
 S1 Ag8 Ag16 55.69(11) . . ? 
 S1 Ag8 Ag18 50.60(11) . . ? 
 S1 Ag8 Ag6 103.53(10) . . ? 
 S1 Ag8 Ag6 54.95(9) . 8_656 ? 
 S8 Ag8 Ag4 54.91(10) . . ? 
 S8 Ag8 Ag9 86.89(13) . . ? 
 S8 Ag8 Ag12 132.63(12) . . ? 
 S8 Ag8 Ag16 79.76(11) . . ? 
 S8 Ag8 Ag18 86.77(12) . . ? 
 S8 Ag8 S1 135.43(13) . . ? 
 S8 Ag8 Ag6 136.65(12) . 8_656 ? 
 S8 Ag8 Ag6 57.27(10) . . ? 
 O3 Ag8 Ag4 120.1(4) 8_656 . ? 
 O3 Ag8 Ag9 153.0(4) 8_656 . ? 
 O3 Ag8 Ag12 85.6(4) 8_656 . ? 
 O3 Ag8 Ag16 168.5(4) 8_656 . ? 
 O3 Ag8 Ag18 158.3(4) 8_656 . ? 
 O3 Ag8 S1 113.6(3) 8_656 . ? 
 O3 Ag8 S8 110.9(3) 8_656 . ? 
 O3 Ag8 Ag6 111.0(4) 8_656 . ? 
 O3 Ag8 Ag6 77.6(4) 8_656 8_656 ? 
 Ag6 Ag8 Ag4 104.70(6) . . ? 
 Ag6 Ag8 Ag12 89.31(5) 8_656 . ? 
 Ag6 Ag8 Ag12 157.22(7) . . ? 
 Ag6 Ag8 Ag16 70.59(10) . . ? 
 Ag6 Ag8 Ag6 79.72(7) . 8_656 ? 
 S4 Ag10 Ag5 46.62(12) . 20_575 ? 
 S4 Ag10 Ag1 100.26(9) . 20_575 ? 
 S4 Ag10 Ag7 57.90(13) . 20_575 ? 
 S5 Ag10 Ag5 82.59(16) 20_575 20_575 ? 
 S5 Ag10 S4 95.54(12) 20_575 . ? 
 S5 Ag10 Ag1 51.24(10) 20_575 20_575 ? 
 S5 Ag10 Ag7 53.27(17) 20_575 20_575 ? 
 S7 Ag10 Ag5 86.58(17) . 20_575 ? 
 S7 Ag10 S4 106.73(14) . . ? 
 S7 Ag10 S5 136.87(16) . 20_575 ? 
 S7 Ag10 Ag1 88.08(12) . 20_575 ? 
 S7 Ag10 Ag7 164.49(17) . 20_575 ? 
 O2 Ag10 Ag5 144.6(3) . 20_575 ? 
 O2 Ag10 S4 98.2(3) . . ? 
 O2 Ag10 S5 100.6(3) . 20_575 ? 
 O2 Ag10 S7 111.8(4) . . ? 
 O2 Ag10 Ag1 147.6(3) . 20_575 ? 
 O2 Ag10 Ag7 71.4(4) . 20_575 ? 
 Ag1 Ag10 Ag5 57.51(10) 20_575 20_575 ? 
 Ag1 Ag10 Ag7 96.43(16) 20_575 20_575 ? 
 Ag7 Ag10 Ag5 83.40(18) 20_575 20_575 ? 
 Ag5 Ag2 Ag14 16.07(13) 20_575 20_575 ? 
 S4 Ag2 Ag5 46.3(2) . 20_575 ? 
 S4 Ag2 Ag14 50.4(2) . 20_575 ? 
 S4 Ag2 Ag15 100.3(5) . 20_575 ? 
 S5 Ag2 Ag5 88.3(4) 20_575 20_575 ? 
 S5 Ag2 Ag14 78.5(4) 20_575 20_575 ? 
 S5 Ag2 S4 127.2(6) 20_575 . ? 
 S5 Ag2 O2 121.5(6) 20_575 . ? 
 S5 Ag2 Ag13 64.5(4) 20_575 20_575 ? 
 S5 Ag2 Ag15 64.6(5) 20_575 20_575 ? 
 O2 Ag2 Ag5 137.5(7) . 20_575 ? 
 O2 Ag2 Ag14 153.3(7) . 20_575 ? 
 O2 Ag2 S4 111.1(6) . . ? 
 O2 Ag2 Ag13 126.5(7) . 20_575 ? 
 O2 Ag2 Ag15 104.1(7) . 20_575 ? 
 Ag13 Ag2 Ag5 92.3(4) 20_575 20_575 ? 
 Ag13 Ag2 Ag14 76.6(3) 20_575 20_575 ? 
 Ag13 Ag2 S4 88.4(5) 20_575 . ? 
 Ag13 Ag2 Ag15 121.4(6) 20_575 20_575 ? 
 Ag15 Ag2 Ag5 59.3(3) 20_575 20_575 ? 
 Ag15 Ag2 Ag14 66.6(4) 20_575 20_575 ? 
 Ag9 Ag3 Ag16 14.94(12) . . ? 
 Ag9 Ag3 Ag17 79.5(3) . 8_656 ? 
 S8 Ag3 Ag9 81.9(3) . . ? 
 S8 Ag3 Ag16 69.8(2) . . ? 
 S8 Ag3 Ag17 47.6(3) . . ? 
 S8 Ag3 Ag17 142.6(5) . 8_656 ? 
 S10 Ag3 Ag9 88.1(3) . . ? 
 S10 Ag3 Ag16 102.7(4) . . ? 
 S10 Ag3 S8 131.8(5) . . ? 
 S10 Ag3 Ag17 79.7(4) . 8_656 ? 
 S10 Ag3 Ag17 86.6(4) . . ? 
 O3 Ag3 Ag9 135.0(5) 8_656 . ? 
 O3 Ag3 Ag16 125.5(5) 8_656 . ? 
 O3 Ag3 S8 96.2(5) 8_656 . ? 
 O3 Ag3 S10 122.5(5) 8_656 . ? 
 O3 Ag3 Ag17 142.2(6) 8_656 . ? 
 O3 Ag3 Ag17 75.4(4) 8_656 8_656 ? 
 Ag17 Ag3 Ag9 60.7(3) . . ? 
 Ag17 Ag3 Ag16 59.3(3) . . ? 
 Ag17 Ag3 Ag16 85.5(3) 8_656 . ? 
 Ag17 Ag3 Ag17 138.3(5) . 8_656 ? 
 S5 Ag13 Ag12 51.12(13) . . ? 
 S5 Ag13 S8 167.2(3) . 8_656 ? 
 S8 Ag13 Ag12 141.54(18) 8_656 . ? 
 Ag2 Ag13 Ag12 94.0(3) 23_765 . ? 
 Ag2 Ag13 S5 51.8(3) 23_765 . ? 
 Ag2 Ag13 S8 117.5(4) 23_765 8_656 ? 
 Ag17 Ag13 Ag12 80.7(4) 8_656 . ? 
 Ag17 Ag13 S5 131.8(4) 8_656 . ? 
 Ag17 Ag13 S8 60.9(4) 8_656 8_656 ? 
 Ag17 Ag13 Ag2 149.5(4) 8_656 23_765 ? 
 Ag4 Ag15 Ag5 82.5(3) 23_765 . ? 
 Ag4 Ag15 Ag14 92.7(3) 23_765 . ? 
 Ag5 Ag15 Ag14 14.91(14) . . ? 
 S5 Ag15 Ag4 159.9(5) . 23_765 ? 
 S5 Ag15 Ag5 83.6(3) . . ? 
 S5 Ag15 Ag14 71.1(3) . . ? 
 S5 Ag15 Ag2 45.3(4) . 23_765 ? 
 S7 Ag15 Ag4 54.9(3) 23_765 23_765 ? 
 S7 Ag15 Ag5 88.7(4) 23_765 . ? 
 S7 Ag15 Ag14 103.5(4) 23_765 . ? 
 S7 Ag15 S5 139.1(6) 23_765 . ? 
 S7 Ag15 O1 119.4(5) 23_765 . ? 
 S7 Ag15 Ag2 94.8(5) 23_765 23_765 ? 
 O1 Ag15 Ag4 81.9(4) . 23_765 ? 
 O1 Ag15 Ag5 129.2(6) . . ? 
 O1 Ag15 Ag14 120.7(6) . . ? 
 O1 Ag15 S5 95.9(5) . . ? 
 O1 Ag15 Ag2 139.5(6) . 23_765 ? 
 Ag2 Ag15 Ag4 138.3(5) 23_765 23_765 ? 
 Ag2 Ag15 Ag5 67.3(4) 23_765 . ? 
 Ag2 Ag15 Ag14 64.7(3) 23_765 . ? 
 Ag9 Ag17 Ag16 16.98(12) . . ? 
 Ag9 Ag17 Ag3 78.6(3) . 11_466 ? 
 Ag16 Ag17 Ag3 94.6(3) . 11_466 ? 
 S1 Ag17 Ag9 49.9(3) 11_466 . ? 
 S1 Ag17 Ag16 53.6(3) 11_466 . ? 
 S1 Ag17 S8 130.6(5) 11_466 . ? 
 S1 Ag17 O6 123.3(6) 11_466 . ? 
 S1 Ag17 Ag3 62.7(3) 11_466 11_466 ? 
 S1 Ag17 Ag3 105.5(5) 11_466 . ? 
 S8 Ag17 Ag9 88.4(4) . . ? 
 S8 Ag17 Ag16 78.8(3) . . ? 
 S8 Ag17 Ag3 143.1(6) . 11_466 ? 
 S8 Ag17 Ag3 60.3(4) . . ? 
 O6 Ag17 Ag9 156.4(7) . . ? 
 O6 Ag17 Ag16 173.3(7) . . ? 
 O6 Ag17 S8 105.4(6) . . ? 
 O6 Ag17 Ag3 110.0(6) . . ? 
 O6 Ag17 Ag3 78.9(5) . 11_466 ? 
 Ag3 Ag17 Ag9 60.0(3) . . ? 
 Ag3 Ag17 Ag16 67.2(3) . . ? 
 Ag3 Ag17 Ag3 83.6(5) . 11_466 ? 
 Ag13 Ag17 Ag9 100.7(5) 11_466 . ? 
 Ag13 Ag17 Ag16 84.1(4) 11_466 . ? 
 Ag13 Ag17 S1 91.7(5) 11_466 11_466 ? 
 Ag13 Ag17 S8 68.5(4) 11_466 . ? 
 Ag13 Ag17 O6 102.2(6) 11_466 . ? 
 Ag13 Ag17 Ag3 124.6(5) 11_466 . ? 
 Ag13 Ag17 Ag3 147.6(6) 11_466 11_466 ? 
  
loop_ 
  _geom_torsion_atom_site_label_1 
  _geom_torsion_atom_site_label_2 
  _geom_torsion_atom_site_label_3 
  _geom_torsion_atom_site_label_4 
  _geom_torsion 
  _geom_torsion_site_symmetry_1 
  _geom_torsion_site_symmetry_2 
  _geom_torsion_site_symmetry_3 
  _geom_torsion_site_symmetry_4 
  _geom_torsion_publ_flag 
 Ag4 Ag18 S9 Ag5 87.0(4) . . . 20_575 ? 
 Ag4 Ag18 S9 Ag5 -154.3(3) . . . . ? 
 Ag4 Ag18 S9 Ag11 95.55(17) . . . 20_575 ? 
 Ag4 Ag18 S9 Ag11 -133.2(4) . . . . ? 
 Ag4 Ag18 S9 Ag14 97.4(3) . . . 20_575 ? 
 Ag4 Ag18 S9 Ag14 -143.7(2) . . . . ? 
 Ag4 Ag18 S9 Ag16 158.3(10) . . . . ? 
 Ag4 S7 C1 C7 166.1(15) . . . . ? 
 Ag4 S7 C1 C11 -72.0(15) . . . . ? 
 Ag4 S7 C1 C19 48.4(16) . . . . ? 
 Ag4 S8 C6 C5 23.8(14) . . . . ? 
 Ag4 S8 C6 C8 142.9(12) . . . . ? 
 Ag4 S8 C6 C10 -90.1(13) . . . . ? 
 Ag5 Ag11 Ag14 Ag5 43.3(8) . . . 20_575 ? 
 Ag5 Ag11 Ag14 Ag5 -43.3(8) 20_575 . . . ? 
 Ag5 Ag11 Ag14 Ag11 47.1(6) . . . 23_765 ? 
 Ag5 Ag11 Ag14 Ag11 3.8(9) 20_575 . . 23_765 ? 
 Ag5 Ag11 Ag14 Ag16 107.2(4) 20_575 . . 8_656 ? 
 Ag5 Ag11 Ag14 Ag16 150.5(7) . . . 8_656 ? 
 Ag5 Ag11 Ag14 Ag18 131.9(6) . . . . ? 
 Ag5 Ag11 Ag14 Ag18 88.6(6) 20_575 . . . ? 
 Ag5 Ag11 Ag14 S1 139.9(5) 20_575 . . . ? 
 Ag5 Ag11 Ag14 S1 -176.8(6) . . . . ? 
 Ag5 Ag11 Ag14 S4 -170(2) . . . 23_765 ? 
 Ag5 Ag11 Ag14 S4 -50.7(4) 20_575 . . . ? 
 Ag5 Ag11 Ag14 S4 146.3(12) 20_575 . . 23_765 ? 
 Ag5 Ag11 Ag14 S4 -7.4(7) . . . . ? 
 Ag5 Ag11 Ag14 S9 20.3(5) . . . 23_765 ? 
 Ag5 Ag11 Ag14 S9 80.1(14) . . . . ? 
 Ag5 Ag11 Ag14 S9 36.8(10) 20_575 . . . ? 
 Ag5 Ag11 Ag14 S9 -23.0(7) 20_575 . . 23_765 ? 
 Ag5 Ag11 Ag14 Ag1 -104.8(5) 20_575 . . . ? 
 Ag5 Ag11 Ag14 Ag1 -61.5(6) . . . . ? 
 Ag5 Ag11 S9 Ag5 -16.3(9) 20_575 . . . ? 
 Ag5 Ag11 S9 Ag5 16.3(9) . . . 20_575 ? 
 Ag5 Ag11 S9 Ag11 -6.2(9) . . . 20_575 ? 
 Ag5 Ag11 S9 Ag11 -22.4(3) 20_575 . . 20_575 ? 
 Ag5 Ag11 S9 Ag14 -10.4(3) 20_575 . . 20_575 ? 
 Ag5 Ag11 S9 Ag14 -42.8(10) . . . . ? 
 Ag5 Ag11 S9 Ag14 -59.1(15) 20_575 . . . ? 
 Ag5 Ag11 S9 Ag14 5.9(9) . . . 20_575 ? 
 Ag5 Ag11 S9 Ag16 -109.7(6) . . . . ? 
 Ag5 Ag11 S9 Ag16 -125.9(6) 20_575 . . . ? 
 Ag5 Ag11 S9 Ag18 -120.5(7) . . . . ? 
 Ag5 Ag11 S9 Ag18 -136.8(7) 20_575 . . . ? 
 Ag5 Ag18 S9 Ag5 118.7(6) 20_575 . . . ? 
 Ag5 Ag18 S9 Ag11 139.9(7) 20_575 . . . ? 
 Ag5 Ag18 S9 Ag11 8.6(3) 20_575 . . 20_575 ? 
 Ag5 Ag18 S9 Ag14 129.4(5) 20_575 . . . ? 
 Ag5 Ag18 S9 Ag14 10.4(3) 20_575 . . 20_575 ? 
 Ag5 Ag18 S9 Ag16 71.3(11) 20_575 . . . ? 
 Ag9 Ag9 Ag16 Ag9 -86.0(4) 8_656 . . 11_466 ? 
 Ag9 Ag9 Ag16 Ag9 86.0(4) 11_466 . . 8_656 ? 
 Ag9 Ag9 Ag16 Ag11 17.8(6) 8_656 . . . ? 
 Ag9 Ag9 Ag16 Ag11 103.8(5) 11_466 . . . ? 
 Ag9 Ag9 Ag16 Ag14 -20.3(7) 11_466 . . 11_466 ? 
 Ag9 Ag9 Ag16 Ag14 -106.3(5) 8_656 . . 11_466 ? 
 Ag9 Ag9 Ag16 Ag18 42.3(8) 8_656 . . . ? 
 Ag9 Ag9 Ag16 Ag18 128.3(6) 11_466 . . . ? 
 Ag9 Ag9 Ag16 S1 -54.1(5) 11_466 . . 11_466 ? 
 Ag9 Ag9 Ag16 S1 49.1(4) 8_656 . . . ? 
 Ag9 Ag9 Ag16 S1 -140.1(5) 8_656 . . 11_466 ? 
 Ag9 Ag9 Ag16 S1 135.2(6) 11_466 . . . ? 
 Ag9 Ag9 Ag16 S4 -56.7(18) 11_466 . . 20_575 ? 
 Ag9 Ag9 Ag16 S4 -142.8(13) 8_656 . . 20_575 ? 
 Ag9 Ag9 Ag16 S6 46.1(8) 11_466 . . . ? 
 Ag9 Ag9 Ag16 S6 -39.9(8) 8_656 . . . ? 
 Ag9 Ag9 Ag16 S9 21.1(8) 8_656 . . . ? 
 Ag9 Ag9 Ag16 S9 107.1(6) 11_466 . . . ? 
 Ag9 Ag9 Ag16 Ag8 -171.1(5) 11_466 . . . ? 
 Ag9 Ag9 Ag16 Ag8 102.9(5) 8_656 . . . ? 
 Ag9 Ag9 Ag18 Ag4 138.92(16) 8_656 . . . ? 
 Ag9 Ag9 Ag18 Ag4 -154.0(4) 11_466 . . . ? 
 Ag9 Ag9 Ag18 Ag5 -4.8(9) 11_466 . . 20_575 ? 
 Ag9 Ag9 Ag18 Ag5 -71.8(5) 8_656 . . 20_575 ? 
 Ag9 Ag9 Ag18 Ag11 64.4(6) 11_466 . . . ? 
 Ag9 Ag9 Ag18 Ag11 -2.7(3) 8_656 . . . ? 
 Ag9 Ag9 Ag18 Ag14 -14.9(7) 11_466 . . 20_575 ? 
 Ag9 Ag9 Ag18 Ag14 -82.0(3) 8_656 . . 20_575 ? 
 Ag9 Ag9 Ag18 Ag14 60.7(6) 11_466 . . . ? 
 Ag9 Ag9 Ag18 Ag14 -6.4(2) 8_656 . . . ? 
 Ag9 Ag9 Ag18 Ag16 -147.4(7) 8_656 . . . ? 
 Ag9 Ag9 Ag18 Ag16 -80.3(8) 11_466 . . . ? 
 Ag9 Ag9 Ag18 S1 39.94(19) 8_656 . . . ? 
 Ag9 Ag9 Ag18 S1 107.0(5) 11_466 . . . ? 
 Ag9 Ag9 Ag18 S4 -81.9(6) 11_466 . . 20_575 ? 
 Ag9 Ag9 Ag18 S4 -149.0(2) 8_656 . . 20_575 ? 
 Ag9 Ag9 Ag18 S6 -9.3(5) 8_656 . . . ? 
 Ag9 Ag9 Ag18 S6 57.7(6) 11_466 . . . ? 
 Ag9 Ag9 Ag18 S9 50.1(9) 11_466 . . . ? 
 Ag9 Ag9 Ag18 S9 -17.0(6) 8_656 . . . ? 
 Ag9 Ag9 Ag18 Ag8 97.51(19) 8_656 . . . ? 
 Ag9 Ag9 Ag18 Ag8 164.6(5) 11_466 . . . ? 
 Ag9 Ag9 S6 Ag9 133.8(9) 8_656 . . 11_466 ? 
 Ag9 Ag9 S6 Ag9 -133.8(9) 11_466 . . 8_656 ? 
 Ag9 Ag9 S6 Ag16 125.0(7) 8_656 . . 11_466 ? 
 Ag9 Ag9 S6 Ag16 -124.2(7) 11_466 . . 8_656 ? 
 Ag9 Ag9 S6 Ag16 62.0(13) 8_656 . . . ? 
 Ag9 Ag9 S6 Ag16 -8.8(3) 11_466 . . 11_466 ? 
 Ag9 Ag9 S6 Ag16 -71.8(13) 11_466 . . . ? 
 Ag9 Ag9 S6 Ag16 9.6(3) 8_656 . . 8_656 ? 
 Ag9 Ag9 S6 Ag18 -117.6(3) 11_466 . . . ? 
 Ag9 Ag9 S6 Ag18 -5.6(3) 11_466 . . 11_466 ? 
 Ag9 Ag9 S6 Ag18 21.2(3) 8_656 . . 8_656 ? 
 Ag9 Ag9 S6 Ag18 128.2(6) 8_656 . . 11_466 ? 
 Ag9 Ag9 S6 Ag18 -112.6(7) 11_466 . . 8_656 ? 
 Ag9 Ag9 S6 Ag18 16.2(9) 8_656 . . . ? 
 Ag9 Ag16 Ag18 Ag4 140.94(17) 8_656 . . . ? 
 Ag9 Ag16 Ag18 Ag4 163.0(3) 11_466 . . . ? 
 Ag9 Ag16 Ag18 Ag4 117.5(6) . . . . ? 
 Ag9 Ag16 Ag18 Ag5 -128.8(6) . . . 20_575 ? 
 Ag9 Ag16 Ag18 Ag5 -83.3(6) 11_466 . . 20_575 ? 
 Ag9 Ag16 Ag18 Ag5 -105.3(4) 8_656 . . 20_575 ? 
 Ag9 Ag16 Ag18 Ag9 23.5(5) 8_656 . . . ? 
 Ag9 Ag16 Ag18 Ag9 45.5(5) 11_466 . . . ? 
 Ag9 Ag16 Ag18 Ag11 -45.6(8) . . . . ? 
 Ag9 Ag16 Ag18 Ag11 -22.2(5) 8_656 . . . ? 
 Ag9 Ag16 Ag18 Ag11 -0.2(8) 11_466 . . . ? 
 Ag9 Ag16 Ag18 Ag14 -45.1(7) . . . . ? 
 Ag9 Ag16 Ag18 Ag14 0.4(7) 11_466 . . . ? 
 Ag9 Ag16 Ag18 Ag14 -129.5(5) . . . 20_575 ? 
 Ag9 Ag16 Ag18 Ag14 -84.0(6) 11_466 . . 20_575 ? 
 Ag9 Ag16 Ag18 Ag14 -106.0(2) 8_656 . . 20_575 ? 
 Ag9 Ag16 Ag18 Ag14 -21.6(3) 8_656 . . . ? 
 Ag9 Ag16 Ag18 S1 6.9(6) . . . . ? 
 Ag9 Ag16 Ag18 S1 52.3(5) 11_466 . . . ? 
 Ag9 Ag16 Ag18 S1 30.3(2) 8_656 . . . ? 
 Ag9 Ag16 Ag18 S4 -157.97(16) 8_656 . . 20_575 ? 
 Ag9 Ag16 Ag18 S4 -135.9(4) 11_466 . . 20_575 ? 
 Ag9 Ag16 Ag18 S4 178.6(6) . . . 20_575 ? 
 Ag9 Ag16 Ag18 S6 -18.0(4) . . . . ? 
 Ag9 Ag16 Ag18 S6 5.5(3) 8_656 . . . ? 
 Ag9 Ag16 Ag18 S6 27.5(3) 11_466 . . . ? 
 Ag9 Ag16 Ag18 S9 -40.3(13) 11_466 . . . ? 
 Ag9 Ag16 Ag18 S9 -62.3(10) 8_656 . . . ? 
 Ag9 Ag16 Ag18 S9 -85.8(11) . . . . ? 
 Ag9 Ag16 Ag18 Ag8 60.4(6) . . . . ? 
 Ag9 Ag16 Ag18 Ag8 105.9(5) 11_466 . . . ? 
 Ag9 Ag16 Ag18 Ag8 83.85(14) 8_656 . . . ? 
 Ag9 Ag18 S9 Ag5 5.0(8) . . . . ? 
 Ag9 Ag18 S9 Ag5 -113.7(6) . . . 20_575 ? 
 Ag9 Ag18 S9 Ag11 -105.1(5) . . . 20_575 ? 
 Ag9 Ag18 S9 Ag11 26.1(8) . . . . ? 
 Ag9 Ag18 S9 Ag14 -103.3(6) . . . 20_575 ? 
 Ag9 Ag18 S9 Ag14 15.6(7) . . . . ? 
 Ag9 Ag18 S9 Ag16 -42.4(8) . . . . ? 
 Ag11 Ag5 Ag11 Ag5 66.6(6) 23_765 . . 20_575 ? 
 Ag11 Ag5 Ag11 Ag12 -155.2(5) 23_765 . . . ? 
 Ag11 Ag5 Ag11 Ag14 -79.9(9) 23_765 . . . ? 
 Ag11 Ag5 Ag11 Ag14 61.6(6) 23_765 . . 20_575 ? 
 Ag11 Ag5 Ag11 Ag16 -15.6(9) 23_765 . . . ? 
 Ag11 Ag5 Ag11 Ag18 -5.9(11) 23_765 . . . ? 
 Ag11 Ag5 Ag11 S1 -83.5(6) 23_765 . . . ? 
 Ag11 Ag5 Ag11 S4 108.0(6) 23_765 . . . ? 
 Ag11 Ag5 Ag11 S9 57.6(10) 23_765 . . . ? 
 Ag11 Ag5 Ag11 S9 51.3(6) 23_765 . . 23_765 ? 
 Ag11 Ag5 Ag11 Ag1 166.4(6) 23_765 . . . ? 
 Ag11 Ag5 Ag14 Ag5 -23.6(5) . . . 20_575 ? 
 Ag11 Ag5 Ag14 Ag5 103.1(5) 23_765 . . 20_575 ? 
 Ag11 Ag5 Ag14 Ag11 126.7(7) 23_765 . . . ? 
 Ag11 Ag5 Ag14 Ag11 -126.7(7) . . . 23_765 ? 
 Ag11 Ag5 Ag14 Ag16 -24.0(7) 23_765 . . 8_656 ? 
 Ag11 Ag5 Ag14 Ag16 -150.7(7) . . . 8_656 ? 
 Ag11 Ag5 Ag14 Ag18 80.1(9) 23_765 . . . ? 
 Ag11 Ag5 Ag14 Ag18 -46.7(6) . . . . ? 
 Ag11 Ag5 Ag14 S1 -63.4(15) 23_765 . . . ? 
 Ag11 Ag5 Ag14 S1 169.8(17) . . . . ? 
 Ag11 Ag5 Ag14 S4 134.0(6) 23_765 . . . ? 
 Ag11 Ag5 Ag14 S4 177.4(5) . . . 23_765 ? 
 Ag11 Ag5 Ag14 S4 7.3(7) . . . . ? 
 Ag11 Ag5 Ag14 S4 -55.9(5) 23_765 . . 23_765 ? 
 Ag11 Ag5 Ag14 S9 109.1(6) 23_765 . . . ? 
 Ag11 Ag5 Ag14 S9 -17.6(4) . . . . ? 
 Ag11 Ag5 Ag14 S9 38.3(10) 23_765 . . 23_765 ? 
 Ag11 Ag5 Ag14 S9 -88.4(14) . . . 23_765 ? 
 Ag11 Ag5 Ag14 Ag1 -171.4(6) 23_765 . . . ? 
 Ag11 Ag5 Ag14 Ag1 61.9(6) . . . . ? 
 Ag11 Ag16 Ag18 Ag4 163.1(5) . . . . ? 
 Ag11 Ag16 Ag18 Ag5 -83.1(5) . . . 20_575 ? 
 Ag11 Ag16 Ag18 Ag9 45.6(8) . . . . ? 
 Ag11 Ag16 Ag18 Ag14 -83.9(4) . . . 20_575 ? 
 Ag11 Ag16 Ag18 Ag14 0.6(2) . . . . ? 
 Ag11 Ag16 Ag18 S1 52.5(4) . . . . ? 
 Ag11 Ag16 Ag18 S4 -135.8(5) . . . 20_575 ? 
 Ag11 Ag16 Ag18 S6 27.6(7) . . . . ? 
 Ag11 Ag16 Ag18 S9 -40.2(8) . . . . ? 
 Ag11 Ag16 Ag18 Ag8 106.0(4) . . . . ? 
 Ag11 Ag18 S9 Ag5 -139.9(7) . . . 20_575 ? 
 Ag11 Ag18 S9 Ag5 -21.1(3) . . . . ? 
 Ag11 Ag18 S9 Ag11 -131.3(5) . . . 20_575 ? 
 Ag11 Ag18 S9 Ag14 -129.5(6) . . . 20_575 ? 
 Ag11 Ag18 S9 Ag14 -10.5(3) . . . . ? 
 Ag11 Ag18 S9 Ag16 -68.5(11) . . . . ? 
 Ag12 Ag11 Ag14 Ag5 116.1(6) . . . . ? 
 Ag12 Ag11 Ag14 Ag5 159.4(6) . . . 20_575 ? 
 Ag12 Ag11 Ag14 Ag11 163.2(4) . . . 23_765 ? 
 Ag12 Ag11 Ag14 Ag16 -93.5(3) . . . 8_656 ? 
 Ag12 Ag11 Ag14 Ag18 -112.0(6) . . . . ? 
 Ag12 Ag11 Ag14 S1 -60.7(2) . . . . ? 
 Ag12 Ag11 Ag14 S4 -54.3(16) . . . 23_765 ? 
 Ag12 Ag11 Ag14 S4 108.7(3) . . . . ? 
 Ag12 Ag11 Ag14 S9 136.4(3) . . . 23_765 ? 
 Ag12 Ag11 Ag14 S9 -163.8(14) . . . . ? 
 Ag12 Ag11 Ag14 Ag1 54.5(2) . . . . ? 
 Ag12 Ag11 S9 Ag5 -152.2(7) . . . . ? 
 Ag12 Ag11 S9 Ag5 -136.0(4) . . . 20_575 ? 
 Ag12 Ag11 S9 Ag11 -158.4(3) . . . 20_575 ? 
 Ag12 Ag11 S9 Ag14 165.0(13) . . . . ? 
 Ag12 Ag11 S9 Ag14 -146.4(3) . . . 20_575 ? 
 Ag12 Ag11 S9 Ag16 98.1(3) . . . . ? 
 Ag12 Ag11 S9 Ag18 87.2(4) . . . . ? 
 Ag12 S5 C4 C15 9.4(18) . . . . ? 
 Ag12 S5 C4 C18 127.6(14) . . . . ? 
 Ag12 S5 C4 C21 -108.4(17) . . . . ? 
 Ag12 S7 C1 C7 -76.7(17) . . . . ? 
 Ag12 S7 C1 C11 45.3(16) . . . . ? 
 Ag12 S7 C1 C19 165.7(13) . . . . ? 
 Ag14 Ag5 Ag11 Ag5 78.3(5) 23_765 . . 20_575 ? 
 Ag14 Ag5 Ag11 Ag5 146.5(7) . . . 20_575 ? 
 Ag14 Ag5 Ag11 Ag12 -75.3(7) . . . . ? 
 Ag14 Ag5 Ag11 Ag12 -143.5(3) 23_765 . . . ? 
 Ag14 Ag5 Ag11 Ag14 141.4(7) . . . 20_575 ? 
 Ag14 Ag5 Ag11 Ag14 -68.2(7) 23_765 . . . ? 
 Ag14 Ag5 Ag11 Ag14 73.2(4) 23_765 . . 20_575 ? 
 Ag14 Ag5 Ag11 Ag16 64.3(7) . . . . ? 
 Ag14 Ag5 Ag11 Ag16 -3.9(7) 23_765 . . . ? 
 Ag14 Ag5 Ag11 Ag18 5.7(9) 23_765 . . . ? 
 Ag14 Ag5 Ag11 Ag18 74.0(8) . . . . ? 
 Ag14 Ag5 Ag11 S1 -71.8(5) 23_765 . . . ? 
 Ag14 Ag5 Ag11 S1 -3.6(6) . . . . ? 
 Ag14 Ag5 Ag11 S4 -172.2(7) . . . . ? 
 Ag14 Ag5 Ag11 S4 119.6(4) 23_765 . . . ? 
 Ag14 Ag5 Ag11 S9 69.2(9) 23_765 . . . ? 
 Ag14 Ag5 Ag11 S9 137.4(10) . . . . ? 
 Ag14 Ag5 Ag11 S9 63.0(7) 23_765 . . 23_765 ? 
 Ag14 Ag5 Ag11 S9 131.2(11) . . . 23_765 ? 
 Ag14 Ag5 Ag11 Ag1 -113.7(7) . . . . ? 
 Ag14 Ag5 Ag11 Ag1 178.1(4) 23_765 . . . ? 
 Ag14 Ag5 Ag14 Ag5 104.6(3) 23_765 . . 20_575 ? 
 Ag14 Ag5 Ag14 Ag11 128.2(5) 23_765 . . . ? 
 Ag14 Ag5 Ag14 Ag11 1.5(2) 23_765 . . 23_765 ? 
 Ag14 Ag5 Ag14 Ag16 -22.6(5) 23_765 . . 8_656 ? 
 Ag14 Ag5 Ag14 Ag18 81.5(7) 23_765 . . . ? 
 Ag14 Ag5 Ag14 S1 -62.0(14) 23_765 . . . ? 
 Ag14 Ag5 Ag14 S4 135.5(4) 23_765 . . . ? 
 Ag14 Ag5 Ag14 S4 -54.4(3) 23_765 . . 23_765 ? 
 Ag14 Ag5 Ag14 S9 110.6(4) 23_765 . . . ? 
 Ag14 Ag5 Ag14 S9 39.8(11) 23_765 . . 23_765 ? 
 Ag14 Ag5 Ag14 Ag1 -169.9(4) 23_765 . . . ? 
 Ag14 Ag11 Ag14 Ag5 -44.7(8) 20_575 . . . ? 
 Ag14 Ag11 Ag14 Ag5 -1.4(2) 20_575 . . 20_575 ? 
 Ag14 Ag11 Ag14 Ag11 2.4(8) 20_575 . . 23_765 ? 
 Ag14 Ag11 Ag14 Ag16 105.8(3) 20_575 . . 8_656 ? 
 Ag14 Ag11 Ag14 Ag18 87.2(5) 20_575 . . . ? 
 Ag14 Ag11 Ag14 S1 138.5(4) 20_575 . . . ? 
 Ag14 Ag11 Ag14 S4 -52.1(2) 20_575 . . . ? 
 Ag14 Ag11 Ag14 S4 144.9(13) 20_575 . . 23_765 ? 
 Ag14 Ag11 Ag14 S9 35.5(11) 20_575 . . . ? 
 Ag14 Ag11 Ag14 S9 -24.4(6) 20_575 . . 23_765 ? 
 Ag14 Ag11 Ag14 Ag1 -106.2(3) 20_575 . . . ? 
 Ag14 Ag11 S9 Ag5 10.4(3) 20_575 . . 20_575 ? 
 Ag14 Ag11 S9 Ag5 59.1(14) . . . 20_575 ? 
 Ag14 Ag11 S9 Ag5 42.8(10) . . . . ? 
 Ag14 Ag11 S9 Ag5 -5.9(9) 20_575 . . . ? 
 Ag14 Ag11 S9 Ag11 -12.04(16) 20_575 . . 20_575 ? 
 Ag14 Ag11 S9 Ag11 36.6(14) . . . 20_575 ? 
 Ag14 Ag11 S9 Ag14 -48.7(14) 20_575 . . . ? 
 Ag14 Ag11 S9 Ag14 48.7(14) . . . 20_575 ? 
 Ag14 Ag11 S9 Ag16 -66.9(13) . . . . ? 
 Ag14 Ag11 S9 Ag16 -115.5(4) 20_575 . . . ? 
 Ag14 Ag11 S9 Ag18 -126.4(5) 20_575 . . . ? 
 Ag14 Ag11 S9 Ag18 -77.8(14) . . . . ? 
 Ag14 Ag16 Ag18 Ag4 -94.3(2) 11_466 . . . ? 
 Ag14 Ag16 Ag18 Ag5 19.4(5) 11_466 . . 20_575 ? 
 Ag14 Ag16 Ag18 Ag9 148.2(7) 11_466 . . . ? 
 Ag14 Ag16 Ag18 Ag11 102.6(4) 11_466 . . . ? 
 Ag14 Ag16 Ag18 Ag14 18.7(4) 11_466 . . 20_575 ? 
 Ag14 Ag16 Ag18 Ag14 103.1(3) 11_466 . . . ? 
 Ag14 Ag16 Ag18 S1 155.05(19) 11_466 . . . ? 
 Ag14 Ag16 Ag18 S4 -33.2(3) 11_466 . . 20_575 ? 
 Ag14 Ag16 Ag18 S6 130.2(5) 11_466 . . . ? 
 Ag14 Ag16 Ag18 S9 62.4(10) 11_466 . . . ? 
 Ag14 Ag16 Ag18 Ag8 -151.4(2) 11_466 . . . ? 
 Ag14 Ag18 S9 Ag5 108.3(4) 20_575 . . . ? 
 Ag14 Ag18 S9 Ag5 -10.64(16) . . . . ? 
 Ag14 Ag18 S9 Ag5 -10.4(3) 20_575 . . 20_575 ? 
 Ag14 Ag18 S9 Ag5 -129.4(5) . . . 20_575 ? 
 Ag14 Ag18 S9 Ag11 -120.8(3) . . . 20_575 ? 
 Ag14 Ag18 S9 Ag11 -1.81(16) 20_575 . . 20_575 ? 
 Ag14 Ag18 S9 Ag11 10.5(3) . . . . ? 
 Ag14 Ag18 S9 Ag11 129.5(6) 20_575 . . . ? 
 Ag14 Ag18 S9 Ag14 119.0(4) 20_575 . . . ? 
 Ag14 Ag18 S9 Ag14 -119.0(4) . . . 20_575 ? 
 Ag14 Ag18 S9 Ag16 60.9(11) 20_575 . . . ? 
 Ag14 Ag18 S9 Ag16 -58.1(11) . . . . ? 
 Ag16 Ag9 Ag16 Ag9 1.0(3) 11_466 . . 11_466 ? 
 Ag16 Ag9 Ag16 Ag9 87.1(5) 11_466 . . 8_656 ? 
 Ag16 Ag9 Ag16 Ag11 104.8(3) 11_466 . . . ? 
 Ag16 Ag9 Ag16 Ag14 -19.2(5) 11_466 . . 11_466 ? 
 Ag16 Ag9 Ag16 Ag18 129.4(5) 11_466 . . . ? 
 Ag16 Ag9 Ag16 S1 -53.0(3) 11_466 . . 11_466 ? 
 Ag16 Ag9 Ag16 S1 136.2(4) 11_466 . . . ? 
 Ag16 Ag9 Ag16 S4 -55.7(17) 11_466 . . 20_575 ? 
 Ag16 Ag9 Ag16 S6 47.2(11) 11_466 . . . ? 
 Ag16 Ag9 Ag16 S9 108.2(4) 11_466 . . . ? 
 Ag16 Ag9 Ag16 Ag8 -170.1(3) 11_466 . . . ? 
 Ag16 Ag9 Ag18 Ag4 -142.1(2) 11_466 . . . ? 
 Ag16 Ag9 Ag18 Ag4 -73.7(6) . . . . ? 
 Ag16 Ag9 Ag18 Ag5 75.5(8) . . . 20_575 ? 
 Ag16 Ag9 Ag18 Ag5 7.1(7) 11_466 . . 20_575 ? 
 Ag16 Ag9 Ag18 Ag11 76.3(4) 11_466 . . . ? 
 Ag16 Ag9 Ag18 Ag11 144.7(7) . . . . ? 
 Ag16 Ag9 Ag18 Ag14 65.4(7) . . . 20_575 ? 
 Ag16 Ag9 Ag18 Ag14 72.6(3) 11_466 . . . ? 
 Ag16 Ag9 Ag18 Ag14 141.0(7) . . . . ? 
 Ag16 Ag9 Ag18 Ag14 -3.0(5) 11_466 . . 20_575 ? 
 Ag16 Ag9 Ag18 Ag16 -68.4(6) 11_466 . . . ? 
 Ag16 Ag9 Ag18 S1 -172.7(7) . . . . ? 
 Ag16 Ag9 Ag18 S1 118.9(3) 11_466 . . . ? 
 Ag16 Ag9 Ag18 S4 -70.0(4) 11_466 . . 20_575 ? 
 Ag16 Ag9 Ag18 S4 -1.6(6) . . . 20_575 ? 
 Ag16 Ag9 Ag18 S6 69.6(6) 11_466 . . . ? 
 Ag16 Ag9 Ag18 S6 138.0(10) . . . . ? 
 Ag16 Ag9 Ag18 S9 130.4(9) . . . . ? 
 Ag16 Ag9 Ag18 S9 62.0(7) 11_466 . . . ? 
 Ag16 Ag9 Ag18 Ag8 -115.1(6) . . . . ? 
 Ag16 Ag9 Ag18 Ag8 176.5(3) 11_466 . . . ? 
 Ag16 Ag9 S6 Ag9 -62.0(13) . . . 8_656 ? 
 Ag16 Ag9 S6 Ag9 8.8(3) 11_466 . . 11_466 ? 
 Ag16 Ag9 S6 Ag9 -125.0(7) 11_466 . . 8_656 ? 
 Ag16 Ag9 S6 Ag9 71.8(13) . . . 11_466 ? 
 Ag16 Ag9 S6 Ag16 -63.0(13) 11_466 . . . ? 
 Ag16 Ag9 S6 Ag16 -115.4(5) 11_466 . . 8_656 ? 
 Ag16 Ag9 S6 Ag16 -52.4(13) . . . 8_656 ? 
 Ag16 Ag9 S6 Ag16 63.0(13) . . . 11_466 ? 
 Ag16 Ag9 S6 Ag18 3.23(16) 11_466 . . 11_466 ? 
 Ag16 Ag9 S6 Ag18 -103.8(5) 11_466 . . 8_656 ? 
 Ag16 Ag9 S6 Ag18 66.2(13) . . . 11_466 ? 
 Ag16 Ag9 S6 Ag18 -108.8(5) 11_466 . . . ? 
 Ag16 Ag9 S6 Ag18 -45.8(11) . . . . ? 
 Ag16 Ag9 S6 Ag18 -40.8(14) . . . 8_656 ? 
 Ag16 Ag11 Ag14 Ag5 -88.0(5) . . . 20_575 ? 
 Ag16 Ag11 Ag14 Ag5 -131.3(5) . . . . ? 
 Ag16 Ag11 Ag14 Ag11 -84.2(6) . . . 23_765 ? 
 Ag16 Ag11 Ag14 Ag16 19.1(4) . . . 8_656 ? 
 Ag16 Ag11 Ag14 Ag18 0.6(2) . . . . ? 
 Ag16 Ag11 Ag14 S1 51.9(3) . . . . ? 
 Ag16 Ag11 Ag14 S4 58.3(17) . . . 23_765 ? 
 Ag16 Ag11 Ag14 S4 -138.7(4) . . . . ? 
 Ag16 Ag11 Ag14 S9 -111.0(4) . . . 23_765 ? 
 Ag16 Ag11 Ag14 S9 -51.2(11) . . . . ? 
 Ag16 Ag11 Ag14 Ag1 167.1(3) . . . . ? 
 Ag16 Ag11 S9 Ag5 109.7(6) . . . . ? 
 Ag16 Ag11 S9 Ag5 125.9(6) . . . 20_575 ? 
 Ag16 Ag11 S9 Ag11 103.5(4) . . . 20_575 ? 
 Ag16 Ag11 S9 Ag14 66.9(14) . . . . ? 
 Ag16 Ag11 S9 Ag14 115.5(4) . . . 20_575 ? 
 Ag16 Ag11 S9 Ag18 -10.9(2) . . . . ? 
 Ag16 Ag18 S9 Ag5 47.4(11) . . . . ? 
 Ag16 Ag18 S9 Ag5 -71.3(11) . . . 20_575 ? 
 Ag16 Ag18 S9 Ag11 -62.7(10) . . . 20_575 ? 
 Ag16 Ag18 S9 Ag11 68.5(11) . . . . ? 
 Ag16 Ag18 S9 Ag14 58.1(11) . . . . ? 
 Ag16 Ag18 S9 Ag14 -60.9(11) . . . 20_575 ? 
 Ag18 Ag5 Ag11 Ag5 -0.5(4) 23_765 . . 20_575 ? 
 Ag18 Ag5 Ag11 Ag12 137.7(2) 23_765 . . . ? 
 Ag18 Ag5 Ag11 Ag14 -147.0(7) 23_765 . . . ? 
 Ag18 Ag5 Ag11 Ag14 -5.5(3) 23_765 . . 20_575 ? 
 Ag18 Ag5 Ag11 Ag16 -82.7(4) 23_765 . . . ? 
 Ag18 Ag5 Ag11 Ag18 -73.0(6) 23_765 . . . ? 
 Ag18 Ag5 Ag11 S1 -150.6(2) 23_765 . . . ? 
 Ag18 Ag5 Ag11 S4 40.9(2) 23_765 . . . ? 
 Ag18 Ag5 Ag11 S9 -15.8(6) 23_765 . . 23_765 ? 
 Ag18 Ag5 Ag11 S9 -9.5(8) 23_765 . . . ? 
 Ag18 Ag5 Ag11 Ag1 99.3(2) 23_765 . . . ? 
 Ag18 Ag5 Ag14 Ag5 18.7(6) 23_765 . . 20_575 ? 
 Ag18 Ag5 Ag14 Ag11 42.3(9) 23_765 . . . ? 
 Ag18 Ag5 Ag14 Ag11 -84.4(6) 23_765 . . 23_765 ? 
 Ag18 Ag5 Ag14 Ag16 -108.4(5) 23_765 . . 8_656 ? 
 Ag18 Ag5 Ag14 Ag18 -4.3(10) 23_765 . . . ? 
 Ag18 Ag5 Ag14 S1 -147.8(10) 23_765 . . . ? 
 Ag18 Ag5 Ag14 S4 -140.2(6) 23_765 . . 23_765 ? 
 Ag18 Ag5 Ag14 S4 49.6(4) 23_765 . . . ? 
 Ag18 Ag5 Ag14 S9 -46.1(11) 23_765 . . 23_765 ? 
 Ag18 Ag5 Ag14 S9 24.7(7) 23_765 . . . ? 
 Ag18 Ag5 Ag14 Ag1 104.3(5) 23_765 . . . ? 
 Ag18 Ag9 Ag16 Ag9 -42.3(8) . . . 8_656 ? 
 Ag18 Ag9 Ag16 Ag9 -128.3(6) . . . 11_466 ? 
 Ag18 Ag9 Ag16 Ag11 -24.5(5) . . . . ? 
 Ag18 Ag9 Ag16 Ag14 -148.6(7) . . . 11_466 ? 
 Ag18 Ag9 Ag16 S1 6.8(6) . . . . ? 
 Ag18 Ag9 Ag16 S1 177.6(5) . . . 11_466 ? 
 Ag18 Ag9 Ag16 S4 175(2) . . . 20_575 ? 
 Ag18 Ag9 Ag16 S6 -82.2(14) . . . . ? 
 Ag18 Ag9 Ag16 S9 -21.2(4) . . . . ? 
 Ag18 Ag9 Ag16 Ag8 60.5(6) . . . . ? 
 Ag18 Ag9 S6 Ag9 -16.2(9) . . . 8_656 ? 
 Ag18 Ag9 S6 Ag9 117.6(3) . . . 11_466 ? 
 Ag18 Ag9 S6 Ag16 -6.6(8) . . . 8_656 ? 
 Ag18 Ag9 S6 Ag16 108.8(5) . . . 11_466 ? 
 Ag18 Ag9 S6 Ag16 45.8(11) . . . . ? 
 Ag18 Ag9 S6 Ag18 112.0(5) . . . 11_466 ? 
 Ag18 Ag9 S6 Ag18 5.0(8) . . . 8_656 ? 
 Ag18 Ag11 Ag14 Ag5 -131.9(6) . . . . ? 
 Ag18 Ag11 Ag14 Ag5 -88.6(6) . . . 20_575 ? 
 Ag18 Ag11 Ag14 Ag11 -84.9(7) . . . 23_765 ? 
 Ag18 Ag11 Ag14 Ag16 18.5(6) . . . 8_656 ? 
 Ag18 Ag11 Ag14 S1 51.3(4) . . . . ? 
 Ag18 Ag11 Ag14 S4 -139.3(6) . . . . ? 
 Ag18 Ag11 Ag14 S4 57.7(18) . . . 23_765 ? 
 Ag18 Ag11 Ag14 S9 -51.8(11) . . . . ? 
 Ag18 Ag11 Ag14 S9 -111.6(5) . . . 23_765 ? 
 Ag18 Ag11 Ag14 Ag1 166.5(5) . . . . ? 
 Ag18 Ag11 S9 Ag5 136.8(7) . . . 20_575 ? 
 Ag18 Ag11 S9 Ag5 120.5(7) . . . . ? 
 Ag18 Ag11 S9 Ag11 114.4(6) . . . 20_575 ? 
 Ag18 Ag11 S9 Ag14 77.8(14) . . . . ? 
 Ag18 Ag11 S9 Ag14 126.4(5) . . . 20_575 ? 
 Ag18 Ag11 S9 Ag16 10.9(2) . . . . ? 
 S1 Ag9 Ag16 Ag9 -135.2(6) . . . 11_466 ? 
 S1 Ag9 Ag16 Ag9 54.1(5) 11_466 . . 11_466 ? 
 S1 Ag9 Ag16 Ag9 -49.1(4) . . . 8_656 ? 
 S1 Ag9 Ag16 Ag9 140.1(5) 11_466 . . 8_656 ? 
 S1 Ag9 Ag16 Ag11 -31.4(3) . . . . ? 
 S1 Ag9 Ag16 Ag11 157.84(17) 11_466 . . . ? 
 S1 Ag9 Ag16 Ag14 -155.41(18) . . . 11_466 ? 
 S1 Ag9 Ag16 Ag14 33.8(3) 11_466 . . 11_466 ? 
 S1 Ag9 Ag16 Ag18 -6.8(6) . . . . ? 
 S1 Ag9 Ag16 Ag18 -177.6(5) 11_466 . . . ? 
 S1 Ag9 Ag16 S1 170.8(3) . . . 11_466 ? 
 S1 Ag9 Ag16 S1 -170.8(3) 11_466 . . . ? 
 S1 Ag9 Ag16 S4 -2.7(17) 11_466 . . 20_575 ? 
 S1 Ag9 Ag16 S4 168.1(15) . . . 20_575 ? 
 S1 Ag9 Ag16 S6 100.2(12) 11_466 . . . ? 
 S1 Ag9 Ag16 S6 -89.0(12) . . . . ? 
 S1 Ag9 Ag16 S9 -28.0(5) . . . . ? 
 S1 Ag9 Ag16 S9 161.2(3) 11_466 . . . ? 
 S1 Ag9 Ag16 Ag8 53.73(13) . . . . ? 
 S1 Ag9 Ag16 Ag8 -117.07(19) 11_466 . . . ? 
 S1 Ag9 Ag18 Ag4 99.0(2) . . . . ? 
 S1 Ag9 Ag18 Ag4 -70.9(3) 11_466 . . . ? 
 S1 Ag9 Ag18 Ag5 -111.8(5) . . . 20_575 ? 
 S1 Ag9 Ag18 Ag5 78.3(5) 11_466 . . 20_575 ? 
 S1 Ag9 Ag18 Ag11 -42.6(2) . . . . ? 
 S1 Ag9 Ag18 Ag11 147.5(2) 11_466 . . . ? 
 S1 Ag9 Ag18 Ag14 -121.9(3) . . . 20_575 ? 
 S1 Ag9 Ag18 Ag14 68.2(4) 11_466 . . 20_575 ? 
 S1 Ag9 Ag18 Ag14 143.8(2) 11_466 . . . ? 
 S1 Ag9 Ag18 Ag14 -46.30(15) . . . . ? 
 S1 Ag9 Ag18 Ag16 2.8(6) 11_466 . . . ? 
 S1 Ag9 Ag18 Ag16 172.7(7) . . . . ? 
 S1 Ag9 Ag18 S1 -169.9(3) 11_466 . . . ? 
 S1 Ag9 Ag18 S4 171.1(2) . . . 20_575 ? 
 S1 Ag9 Ag18 S4 1.2(4) 11_466 . . 20_575 ? 
 S1 Ag9 Ag18 S6 140.8(8) 11_466 . . . ? 
 S1 Ag9 Ag18 S6 -49.3(6) . . . . ? 
 S1 Ag9 Ag18 S9 133.2(5) 11_466 . . . ? 
 S1 Ag9 Ag18 S9 -56.9(6) . . . . ? 
 S1 Ag9 Ag18 Ag8 57.57(12) . . . . ? 
 S1 Ag9 Ag18 Ag8 -112.3(3) 11_466 . . . ? 
 S1 Ag9 S6 Ag9 28.7(5) . . . 8_656 ? 
 S1 Ag9 S6 Ag9 162.5(4) . . . 11_466 ? 
 S1 Ag9 S6 Ag9 -163.5(4) 11_466 . . 8_656 ? 
 S1 Ag9 S6 Ag9 -29.7(5) 11_466 . . 11_466 ? 
 S1 Ag9 S6 Ag16 153.7(3) . . . 11_466 ? 
 S1 Ag9 S6 Ag16 -38.5(3) 11_466 . . 11_466 ? 
 S1 Ag9 S6 Ag16 -154.0(3) 11_466 . . 8_656 ? 
 S1 Ag9 S6 Ag16 -101.5(13) 11_466 . . . ? 
 S1 Ag9 S6 Ag16 90.7(13) . . . . ? 
 S1 Ag9 S6 Ag16 38.3(3) . . . 8_656 ? 
 S1 Ag9 S6 Ag18 50.0(3) . . . 8_656 ? 
 S1 Ag9 S6 Ag18 44.9(5) . . . . ? 
 S1 Ag9 S6 Ag18 157.0(2) . . . 11_466 ? 
 S1 Ag9 S6 Ag18 -147.3(6) 11_466 . . . ? 
 S1 Ag9 S6 Ag18 -142.3(3) 11_466 . . 8_656 ? 
 S1 Ag9 S6 Ag18 -35.3(2) 11_466 . . 11_466 ? 
 S1 Ag11 Ag14 Ag5 176.8(6) . . . . ? 
 S1 Ag11 Ag14 Ag5 -139.9(5) . . . 20_575 ? 
 S1 Ag11 Ag14 Ag11 -136.1(5) . . . 23_765 ? 
 S1 Ag11 Ag14 Ag16 -32.7(3) . . . 8_656 ? 
 S1 Ag11 Ag14 Ag18 -51.3(4) . . . . ? 
 S1 Ag11 Ag14 S4 169.4(3) . . . . ? 
 S1 Ag11 Ag14 S4 6.4(16) . . . 23_765 ? 
 S1 Ag11 Ag14 S9 -162.9(3) . . . 23_765 ? 
 S1 Ag11 Ag14 S9 -103.1(13) . . . . ? 
 S1 Ag11 Ag14 Ag1 115.26(18) . . . . ? 
 S1 Ag11 S9 Ag5 146.2(8) . . . . ? 
 S1 Ag11 S9 Ag5 162.5(4) . . . 20_575 ? 
 S1 Ag11 S9 Ag11 140.0(3) . . . 20_575 ? 
 S1 Ag11 S9 Ag14 103.4(13) . . . . ? 
 S1 Ag11 S9 Ag14 152.1(3) . . . 20_575 ? 
 S1 Ag11 S9 Ag16 36.5(3) . . . . ? 
 S1 Ag11 S9 Ag18 25.6(4) . . . . ? 
 S1 Ag16 Ag18 Ag4 -53.1(16) 11_466 . . . ? 
 S1 Ag16 Ag18 Ag4 110.6(2) . . . . ? 
 S1 Ag16 Ag18 Ag5 -135.6(5) . . . 20_575 ? 
 S1 Ag16 Ag18 Ag5 60.7(17) 11_466 . . 20_575 ? 
 S1 Ag16 Ag18 Ag9 -6.9(6) . . . . ? 
 S1 Ag16 Ag18 Ag9 -171(2) 11_466 . . . ? 
 S1 Ag16 Ag18 Ag11 -52.5(4) . . . . ? 
 S1 Ag16 Ag18 Ag11 143.8(13) 11_466 . . . ? 
 S1 Ag16 Ag18 Ag14 144.4(13) 11_466 . . . ? 
 S1 Ag16 Ag18 Ag14 -136.3(3) . . . 20_575 ? 
 S1 Ag16 Ag18 Ag14 59.9(16) 11_466 . . 20_575 ? 
 S1 Ag16 Ag18 Ag14 -51.9(2) . . . . ? 
 S1 Ag16 Ag18 S1 -163.7(14) 11_466 . . . ? 
 S1 Ag16 Ag18 S4 171.7(2) . . . 20_575 ? 
 S1 Ag16 Ag18 S4 8.0(16) 11_466 . . 20_575 ? 
 S1 Ag16 Ag18 S6 -24.9(4) . . . . ? 
 S1 Ag16 Ag18 S6 171.4(18) 11_466 . . . ? 
 S1 Ag16 Ag18 S9 103.6(16) 11_466 . . . ? 
 S1 Ag16 Ag18 S9 -92.7(10) . . . . ? 
 S1 Ag16 Ag18 Ag8 -110.2(15) 11_466 . . . ? 
 S1 Ag16 Ag18 Ag8 53.53(12) . . . . ? 
 S1 Ag18 S9 Ag5 -165.4(4) . . . 20_575 ? 
 S1 Ag18 S9 Ag5 -46.7(3) . . . . ? 
 S1 Ag18 S9 Ag11 -25.6(4) . . . . ? 
 S1 Ag18 S9 Ag11 -156.8(2) . . . 20_575 ? 
 S1 Ag18 S9 Ag14 -36.1(3) . . . . ? 
 S1 Ag18 S9 Ag14 -155.0(3) . . . 20_575 ? 
 S1 Ag18 S9 Ag16 -94.1(10) . . . . ? 
 S4 Ag5 Ag11 Ag5 149.5(2) 23_765 . . 20_575 ? 
 S4 Ag5 Ag11 Ag5 -41.3(3) . . . 20_575 ? 
 S4 Ag5 Ag11 Ag12 -72.3(4) 23_765 . . . ? 
 S4 Ag5 Ag11 Ag12 96.8(3) . . . . ? 
 S4 Ag5 Ag11 Ag14 144.5(2) 23_765 . . 20_575 ? 
 S4 Ag5 Ag11 Ag14 -46.38(17) . . . 20_575 ? 
 S4 Ag5 Ag11 Ag14 3.0(6) 23_765 . . . ? 
 S4 Ag5 Ag11 Ag14 172.2(7) . . . . ? 
 S4 Ag5 Ag11 Ag16 67.3(5) 23_765 . . . ? 
 S4 Ag5 Ag11 Ag16 -123.5(4) . . . . ? 
 S4 Ag5 Ag11 Ag18 -113.9(6) . . . . ? 
 S4 Ag5 Ag11 Ag18 77.0(7) 23_765 . . . ? 
 S4 Ag5 Ag11 S1 168.5(3) . . . . ? 
 S4 Ag5 Ag11 S1 -0.6(4) 23_765 . . . ? 
 S4 Ag5 Ag11 S4 -169.2(3) 23_765 . . . ? 
 S4 Ag5 Ag11 S9 134.2(9) 23_765 . . 23_765 ? 
 S4 Ag5 Ag11 S9 -56.7(7) . . . 23_765 ? 
 S4 Ag5 Ag11 S9 -50.4(7) . . . . ? 
 S4 Ag5 Ag11 S9 140.4(6) 23_765 . . . ? 
 S4 Ag5 Ag11 Ag1 58.47(12) . . . . ? 
 S4 Ag5 Ag11 Ag1 -110.7(3) 23_765 . . . ? 
 S4 Ag5 Ag14 Ag5 -30.9(3) . . . 20_575 ? 
 S4 Ag5 Ag14 Ag5 158.98(14) 23_765 . . 20_575 ? 
 S4 Ag5 Ag14 Ag11 55.9(5) 23_765 . . 23_765 ? 
 S4 Ag5 Ag14 Ag11 -134.0(6) . . . 23_765 ? 
 S4 Ag5 Ag14 Ag11 -7.3(7) . . . . ? 
 S4 Ag5 Ag14 Ag11 -177.4(5) 23_765 . . . ? 
 S4 Ag5 Ag14 Ag16 -158.01(17) . . . 8_656 ? 
 S4 Ag5 Ag14 Ag16 31.9(3) 23_765 . . 8_656 ? 
 S4 Ag5 Ag14 Ag18 135.9(5) 23_765 . . . ? 
 S4 Ag5 Ag14 Ag18 -53.9(7) . . . . ? 
 S4 Ag5 Ag14 S1 162.6(12) . . . . ? 
 S4 Ag5 Ag14 S1 -7.6(14) 23_765 . . . ? 
 S4 Ag5 Ag14 S4 -170.1(3) 23_765 . . . ? 
 S4 Ag5 Ag14 S4 170.1(3) . . . 23_765 ? 
 S4 Ag5 Ag14 S9 -95.7(13) . . . 23_765 ? 
 S4 Ag5 Ag14 S9 -24.9(4) . . . . ? 
 S4 Ag5 Ag14 S9 94.2(13) 23_765 . . 23_765 ? 
 S4 Ag5 Ag14 S9 165.0(3) 23_765 . . . ? 
 S4 Ag5 Ag14 Ag1 54.65(14) . . . . ? 
 S4 Ag5 Ag14 Ag1 -115.5(2) 23_765 . . . ? 
 S4 Ag11 Ag14 Ag5 50.7(4) . . . 20_575 ? 
 S4 Ag11 Ag14 Ag5 7.4(7) . . . . ? 
 S4 Ag11 Ag14 Ag11 54.5(6) . . . 23_765 ? 
 S4 Ag11 Ag14 Ag16 157.85(17) . . . 8_656 ? 
 S4 Ag11 Ag14 Ag18 139.3(6) . . . . ? 
 S4 Ag11 Ag14 S1 -169.4(3) . . . . ? 
 S4 Ag11 Ag14 S4 -163.0(14) . . . 23_765 ? 
 S4 Ag11 Ag14 S9 87.5(13) . . . . ? 
 S4 Ag11 Ag14 S9 27.7(5) . . . 23_765 ? 
 S4 Ag11 Ag14 Ag1 -54.15(14) . . . . ? 
 S4 Ag11 S9 Ag5 -46.7(6) . . . . ? 
 S4 Ag11 S9 Ag5 -30.4(5) . . . 20_575 ? 
 S4 Ag11 S9 Ag11 -52.8(4) . . . 20_575 ? 
 S4 Ag11 S9 Ag14 -89.4(13) . . . . ? 
 S4 Ag11 S9 Ag14 -40.8(3) . . . 20_575 ? 
 S4 Ag11 S9 Ag16 -156.3(3) . . . . ? 
 S4 Ag11 S9 Ag18 -167.2(4) . . . . ? 
 S4 Ag16 Ag18 Ag4 -61.10(18) 20_575 . . . ? 
 S4 Ag16 Ag18 Ag5 52.7(4) 20_575 . . 20_575 ? 
 S4 Ag16 Ag18 Ag9 -178.6(6) 20_575 . . . ? 
 S4 Ag16 Ag18 Ag11 135.8(5) 20_575 . . . ? 
 S4 Ag16 Ag18 Ag14 51.9(2) 20_575 . . 20_575 ? 
 S4 Ag16 Ag18 Ag14 136.4(3) 20_575 . . . ? 
 S4 Ag16 Ag18 S1 -171.7(2) 20_575 . . . ? 
 S4 Ag16 Ag18 S6 163.4(3) 20_575 . . . ? 
 S4 Ag16 Ag18 S9 95.6(10) 20_575 . . . ? 
 S4 Ag16 Ag18 Ag8 -118.19(15) 20_575 . . . ? 
 S4 Ag18 S9 Ag5 25.0(4) 20_575 . . 20_575 ? 
 S4 Ag18 S9 Ag5 143.8(3) 20_575 . . . ? 
 S4 Ag18 S9 Ag11 164.9(4) 20_575 . . . ? 
 S4 Ag18 S9 Ag11 33.6(2) 20_575 . . 20_575 ? 
 S4 Ag18 S9 Ag14 154.4(3) 20_575 . . . ? 
 S4 Ag18 S9 Ag14 35.4(3) 20_575 . . 20_575 ? 
 S4 Ag18 S9 Ag16 96.4(10) 20_575 . . . ? 
 S6 Ag9 Ag16 Ag9 39.9(8) . . . 8_656 ? 
 S6 Ag9 Ag16 Ag9 -46.1(8) . . . 11_466 ? 
 S6 Ag9 Ag16 Ag11 57.7(13) . . . . ? 
 S6 Ag9 Ag16 Ag14 -66.4(13) . . . 11_466 ? 
 S6 Ag9 Ag16 Ag18 82.2(14) . . . . ? 
 S6 Ag9 Ag16 S1 -100.2(12) . . . 11_466 ? 
 S6 Ag9 Ag16 S1 89.0(12) . . . . ? 
 S6 Ag9 Ag16 S4 -102.9(17) . . . 20_575 ? 
 S6 Ag9 Ag16 S9 61.0(14) . . . . ? 
 S6 Ag9 Ag16 Ag8 142.7(12) . . . . ? 
 S6 Ag9 Ag18 Ag4 148.3(5) . . . . ? 
 S6 Ag9 Ag18 Ag5 -62.5(8) . . . 20_575 ? 
 S6 Ag9 Ag18 Ag11 6.6(7) . . . . ? 
 S6 Ag9 Ag18 Ag14 3.0(6) . . . . ? 
 S6 Ag9 Ag18 Ag14 -72.6(7) . . . 20_575 ? 
 S6 Ag9 Ag18 Ag16 -138.0(10) . . . . ? 
 S6 Ag9 Ag18 S1 49.3(6) . . . . ? 
 S6 Ag9 Ag18 S4 -139.6(6) . . . 20_575 ? 
 S6 Ag9 Ag18 S9 -7.6(10) . . . . ? 
 S6 Ag9 Ag18 Ag8 106.8(6) . . . . ? 
 S6 Ag16 Ag18 Ag4 135.5(3) . . . . ? 
 S6 Ag16 Ag18 Ag5 -110.7(5) . . . 20_575 ? 
 S6 Ag16 Ag18 Ag9 18.0(4) . . . . ? 
 S6 Ag16 Ag18 Ag11 -27.6(7) . . . . ? 
 S6 Ag16 Ag18 Ag14 -111.5(4) . . . 20_575 ? 
 S6 Ag16 Ag18 Ag14 -27.1(5) . . . . ? 
 S6 Ag16 Ag18 S1 24.9(4) . . . . ? 
 S6 Ag16 Ag18 S4 -163.4(3) . . . 20_575 ? 
 S6 Ag16 Ag18 S9 -67.8(11) . . . . ? 
 S6 Ag16 Ag18 Ag8 78.4(4) . . . . ? 
 S6 Ag18 S9 Ag5 2.3(5) . . . . ? 
 S6 Ag18 S9 Ag5 -116.4(4) . . . 20_575 ? 
 S6 Ag18 S9 Ag11 -107.8(3) . . . 20_575 ? 
 S6 Ag18 S9 Ag11 23.4(6) . . . . ? 
 S6 Ag18 S9 Ag14 12.9(5) . . . . ? 
 S6 Ag18 S9 Ag14 -106.0(3) . . . 20_575 ? 
 S6 Ag18 S9 Ag16 -45.1(8) . . . . ? 
 S9 Ag5 Ag11 Ag5 9.1(5) . . . 20_575 ? 
 S9 Ag5 Ag11 Ag5 15.3(9) 23_765 . . 20_575 ? 
 S9 Ag5 Ag11 Ag12 147.3(9) . . . . ? 
 S9 Ag5 Ag11 Ag12 153.5(6) 23_765 . . . ? 
 S9 Ag5 Ag11 Ag14 -131.2(11) 23_765 . . . ? 
 S9 Ag5 Ag11 Ag14 10.3(8) 23_765 . . 20_575 ? 
 S9 Ag5 Ag11 Ag14 -137.4(10) . . . . ? 
 S9 Ag5 Ag11 Ag14 4.0(6) . . . 20_575 ? 
 S9 Ag5 Ag11 Ag16 -73.1(7) . . . . ? 
 S9 Ag5 Ag11 Ag16 -66.9(9) 23_765 . . . ? 
 S9 Ag5 Ag11 Ag18 -63.5(7) . . . . ? 
 S9 Ag5 Ag11 Ag18 -57.2(11) 23_765 . . . ? 
 S9 Ag5 Ag11 S1 -141.0(8) . . . . ? 
 S9 Ag5 Ag11 S1 -134.8(7) 23_765 . . . ? 
 S9 Ag5 Ag11 S4 50.4(7) . . . . ? 
 S9 Ag5 Ag11 S4 56.7(7) 23_765 . . . ? 
 S9 Ag5 Ag11 S9 6.2(12) 23_765 . . . ? 
 S9 Ag5 Ag11 S9 -6.2(12) . . . 23_765 ? 
 S9 Ag5 Ag11 Ag1 108.9(7) . . . . ? 
 S9 Ag5 Ag11 Ag1 115.1(8) 23_765 . . . ? 
 S9 Ag5 Ag14 Ag5 64.8(13) 23_765 . . 20_575 ? 
 S9 Ag5 Ag14 Ag5 -6.0(3) . . . 20_575 ? 
 S9 Ag5 Ag14 Ag11 -109.1(6) . . . 23_765 ? 
 S9 Ag5 Ag14 Ag11 88.4(14) 23_765 . . . ? 
 S9 Ag5 Ag14 Ag11 -38.3(10) 23_765 . . 23_765 ? 
 S9 Ag5 Ag14 Ag11 17.6(4) . . . . ? 
 S9 Ag5 Ag14 Ag16 -133.1(5) . . . 8_656 ? 
 S9 Ag5 Ag14 Ag16 -62.3(14) 23_765 . . 8_656 ? 
 S9 Ag5 Ag14 Ag18 -29.0(4) . . . . ? 
 S9 Ag5 Ag14 Ag18 41.8(17) 23_765 . . . ? 
 S9 Ag5 Ag14 S1 -101.7(16) 23_765 . . . ? 
 S9 Ag5 Ag14 S1 -172.5(16) . . . . ? 
 S9 Ag5 Ag14 S4 -94.2(13) 23_765 . . 23_765 ? 
 S9 Ag5 Ag14 S4 -165.0(3) . . . 23_765 ? 
 S9 Ag5 Ag14 S4 24.9(4) . . . . ? 
 S9 Ag5 Ag14 S4 95.7(13) 23_765 . . . ? 
 S9 Ag5 Ag14 S9 70.8(14) 23_765 . . . ? 
 S9 Ag5 Ag14 S9 -70.8(14) . . . 23_765 ? 
 S9 Ag5 Ag14 Ag1 79.5(4) . . . . ? 
 S9 Ag5 Ag14 Ag1 150.3(13) 23_765 . . . ? 
 S9 Ag11 Ag14 Ag5 23.0(7) 23_765 . . 20_575 ? 
 S9 Ag11 Ag14 Ag5 -80.1(14) . . . . ? 
 S9 Ag11 Ag14 Ag5 -20.3(5) 23_765 . . . ? 
 S9 Ag11 Ag14 Ag5 -36.8(10) . . . 20_575 ? 
 S9 Ag11 Ag14 Ag11 -33.1(17) . . . 23_765 ? 
 S9 Ag11 Ag14 Ag11 26.7(4) 23_765 . . 23_765 ? 
 S9 Ag11 Ag14 Ag16 70.3(13) . . . 8_656 ? 
 S9 Ag11 Ag14 Ag16 130.1(5) 23_765 . . 8_656 ? 
 S9 Ag11 Ag14 Ag18 51.8(11) . . . . ? 
 S9 Ag11 Ag14 Ag18 111.6(5) 23_765 . . . ? 
 S9 Ag11 Ag14 S1 162.9(3) 23_765 . . . ? 
 S9 Ag11 Ag14 S1 103.1(13) . . . . ? 
 S9 Ag11 Ag14 S4 109.5(17) . . . 23_765 ? 
 S9 Ag11 Ag14 S4 -27.7(5) 23_765 . . . ? 
 S9 Ag11 Ag14 S4 169.3(18) 23_765 . . 23_765 ? 
 S9 Ag11 Ag14 S4 -87.5(13) . . . . ? 
 S9 Ag11 Ag14 S9 59.8(14) 23_765 . . . ? 
 S9 Ag11 Ag14 S9 -59.8(14) . . . 23_765 ? 
 S9 Ag11 Ag14 Ag1 -81.9(4) 23_765 . . . ? 
 S9 Ag11 Ag14 Ag1 -141.7(13) . . . . ? 
 S9 Ag11 S9 Ag5 2.2(4) 23_765 . . . ? 
 S9 Ag11 S9 Ag5 18.4(7) 23_765 . . 20_575 ? 
 S9 Ag11 S9 Ag11 -4.0(6) 23_765 . . 20_575 ? 
 S9 Ag11 S9 Ag14 8.1(6) 23_765 . . 20_575 ? 
 S9 Ag11 S9 Ag14 -40.6(11) 23_765 . . . ? 
 S9 Ag11 S9 Ag16 -107.5(3) 23_765 . . . ? 
 S9 Ag11 S9 Ag18 -118.4(4) 23_765 . . . ? 
 S9 Ag16 Ag18 Ag4 -156.7(11) . . . . ? 
 S9 Ag16 Ag18 Ag5 -43.0(8) . . . 20_575 ? 
 S9 Ag16 Ag18 Ag9 85.8(11) . . . . ? 
 S9 Ag16 Ag18 Ag11 40.2(8) . . . . ? 
 S9 Ag16 Ag18 Ag14 -43.7(8) . . . 20_575 ? 
 S9 Ag16 Ag18 Ag14 40.7(8) . . . . ? 
 S9 Ag16 Ag18 S1 92.7(10) . . . . ? 
 S9 Ag16 Ag18 S4 -95.6(10) . . . 20_575 ? 
 S9 Ag16 Ag18 S6 67.8(11) . . . . ? 
 S9 Ag16 Ag18 Ag8 146.2(10) . . . . ? 
 O1 S3 O2 Ag10 58.7(12) . . . . ? 
 O1 S3 O2 Ag2 90.5(9) . . . . ? 
 O1 S3 O4 Ag4 -34.6(11) . . . 23_765 ? 
 O1 S3 C12 C3 57.7(16) . . . . ? 
 O1 S3 C12 C14 -66.0(16) . . . . ? 
 O1 S3 C12 C16 174.4(13) . . . . ? 
 O2 S3 O1 Ag1 -58.3(10) . . . . ? 
 O2 S3 O1 Ag15 -97.9(11) . . . . ? 
 O2 S3 O4 Ag4 96.9(10) . . . 23_765 ? 
 O2 S3 C12 C3 -63.3(16) . . . . ? 
 O2 S3 C12 C14 173.0(14) . . . . ? 
 O2 S3 C12 C16 53.4(15) . . . . ? 
 O3 S2 O5 Ag12 55.7(14) . . . 11_466 ? 
 O3 S2 O6 Ag6 -38.2(12) . . . . ? 
 O3 S2 O6 Ag17 -73.8(11) . . . . ? 
 O3 S2 C20 C2 178.9(17) . . . . ? 
 O3 S2 C20 C9 59.4(19) . . . . ? 
 O3 S2 C20 C13 -62(2) . . . . ? 
 O4 S3 O1 Ag1 72.6(10) . . . . ? 
 O4 S3 O1 Ag15 32.9(12) . . . . ? 
 O4 S3 O2 Ag10 -72.2(11) . . . . ? 
 O4 S3 O2 Ag2 -40.4(10) . . . . ? 
 O4 S3 C12 C3 176.6(15) . . . . ? 
 O4 S3 C12 C14 52.8(17) . . . . ? 
 O4 S3 C12 C16 -66.8(15) . . . . ? 
 O5 S2 O3 Ag8 -57.7(11) . . . 11_466 ? 
 O5 S2 O3 Ag3 -94.1(11) . . . 11_466 ? 
 O5 S2 O6 Ag6 91.9(11) . . . . ? 
 O5 S2 O6 Ag17 56.3(11) . . . . ? 
 O5 S2 C20 C2 58(2) . . . . ? 
 O5 S2 C20 C9 -61.5(19) . . . . ? 
 O5 S2 C20 C13 176.8(18) . . . . ? 
 O6 S2 O3 Ag8 73.3(10) . . . 11_466 ? 
 O6 S2 O3 Ag3 36.8(12) . . . 11_466 ? 
 O6 S2 O5 Ag12 -73.6(13) . . . 11_466 ? 
 O6 S2 C20 C2 -63.5(19) . . . . ? 
 O6 S2 C20 C9 177.0(16) . . . . ? 
 O6 S2 C20 C13 55.3(19) . . . . ? 
 C12 S3 O1 Ag1 -174.4(9) . . . . ? 
 C12 S3 O1 Ag15 145.9(10) . . . . ? 
 C12 S3 O2 Ag10 173.0(10) . . . . ? 
 C12 S3 O2 Ag2 -155.2(9) . . . . ? 
 C12 S3 O4 Ag4 -147.0(9) . . . 23_765 ? 
 C20 S2 O3 Ag8 -174.3(10) . . . 11_466 ? 
 C20 S2 O3 Ag3 149.2(10) . . . 11_466 ? 
 C20 S2 O5 Ag12 172.1(11) . . . 11_466 ? 
 C20 S2 O6 Ag6 -152.2(10) . . . . ? 
 C20 S2 O6 Ag17 172.2(10) . . . . ? 
 Ag1 Ag5 Ag11 Ag5 -99.8(3) . . . 20_575 ? 
 Ag1 Ag5 Ag11 Ag12 38.4(2) . . . . ? 
 Ag1 Ag5 Ag11 Ag14 113.7(7) . . . . ? 
 Ag1 Ag5 Ag11 Ag14 -104.85(17) . . . 20_575 ? 
 Ag1 Ag5 Ag11 Ag16 178.0(4) . . . . ? 
 Ag1 Ag5 Ag11 Ag18 -172.3(6) . . . . ? 
 Ag1 Ag5 Ag11 S1 110.1(2) . . . . ? 
 Ag1 Ag5 Ag11 S4 -58.47(12) . . . . ? 
 Ag1 Ag5 Ag11 S9 -115.1(8) . . . 23_765 ? 
 Ag1 Ag5 Ag11 S9 -108.9(7) . . . . ? 
 Ag1 Ag5 Ag14 Ag5 -85.5(2) . . . 20_575 ? 
 Ag1 Ag5 Ag14 Ag11 -61.9(6) . . . . ? 
 Ag1 Ag5 Ag14 Ag11 171.4(6) . . . 23_765 ? 
 Ag1 Ag5 Ag14 Ag16 147.34(18) . . . 8_656 ? 
 Ag1 Ag5 Ag14 Ag18 -108.6(6) . . . . ? 
 Ag1 Ag5 Ag14 S1 107.9(13) . . . . ? 
 Ag1 Ag5 Ag14 S4 115.5(2) . . . 23_765 ? 
 Ag1 Ag5 Ag14 S4 -54.65(14) . . . . ? 
 Ag1 Ag5 Ag14 S9 -79.5(4) . . . . ? 
 Ag1 Ag5 Ag14 S9 -150.3(13) . . . 23_765 ? 
 Ag1 Ag11 Ag14 Ag5 61.5(6) . . . . ? 
 Ag1 Ag11 Ag14 Ag5 104.8(5) . . . 20_575 ? 
 Ag1 Ag11 Ag14 Ag11 108.6(5) . . . 23_765 ? 
 Ag1 Ag11 Ag14 Ag16 -148.00(19) . . . 8_656 ? 
 Ag1 Ag11 Ag14 Ag18 -166.5(5) . . . . ? 
 Ag1 Ag11 Ag14 S1 -115.26(18) . . . . ? 
 Ag1 Ag11 Ag14 S4 54.15(14) . . . . ? 
 Ag1 Ag11 Ag14 S4 -108.9(15) . . . 23_765 ? 
 Ag1 Ag11 Ag14 S9 81.9(4) . . . 23_765 ? 
 Ag1 Ag11 Ag14 S9 141.7(13) . . . . ? 
 Ag1 Ag11 S9 Ag5 -78.1(5) . . . 20_575 ? 
 Ag1 Ag11 S9 Ag5 -94.3(7) . . . . ? 
 Ag1 Ag11 S9 Ag11 -100.5(4) . . . 20_575 ? 
 Ag1 Ag11 S9 Ag14 -137.1(14) . . . . ? 
 Ag1 Ag11 S9 Ag14 -88.4(3) . . . 20_575 ? 
 Ag1 Ag11 S9 Ag16 156.00(19) . . . . ? 
 Ag1 Ag11 S9 Ag18 145.1(3) . . . . ? 
 Ag1 S5 C4 C15 -70.2(18) . . . . ? 
 Ag1 S5 C4 C18 48.0(17) . . . . ? 
 Ag1 S5 C4 C21 172.0(15) . . . . ? 
 Ag6 Ag9 Ag16 Ag9 -157.6(7) . . . 8_656 ? 
 Ag6 Ag9 Ag16 Ag9 116.4(7) . . . 11_466 ? 
 Ag6 Ag9 Ag16 Ag11 -139.80(19) . . . . ? 
 Ag6 Ag9 Ag16 Ag14 96.1(3) . . . 11_466 ? 
 Ag6 Ag9 Ag16 Ag18 -115.3(5) . . . . ? 
 Ag6 Ag9 Ag16 S1 62.4(2) . . . 11_466 ? 
 Ag6 Ag9 Ag16 S1 -108.4(3) . . . . ? 
 Ag6 Ag9 Ag16 S4 59.7(17) . . . 20_575 ? 
 Ag6 Ag9 Ag16 S6 162.5(14) . . . . ? 
 Ag6 Ag9 Ag16 S9 -136.5(3) . . . . ? 
 Ag6 Ag9 Ag16 Ag8 -54.7(2) . . . . ? 
 Ag6 Ag9 Ag18 Ag4 3.7(4) . . . . ? 
 Ag6 Ag9 Ag18 Ag5 152.9(3) . . . 20_575 ? 
 Ag6 Ag9 Ag18 Ag11 -138.0(2) . . . . ? 
 Ag6 Ag9 Ag18 Ag14 -141.63(19) . . . . ? 
 Ag6 Ag9 Ag18 Ag14 142.8(2) . . . 20_575 ? 
 Ag6 Ag9 Ag18 Ag16 77.4(6) . . . . ? 
 Ag6 Ag9 Ag18 S1 -95.3(2) . . . . ? 
 Ag6 Ag9 Ag18 S4 75.8(3) . . . 20_575 ? 
 Ag6 Ag9 Ag18 S6 -144.6(8) . . . . ? 
 Ag6 Ag9 Ag18 S9 -152.2(5) . . . . ? 
 Ag6 Ag9 Ag18 Ag8 -37.8(2) . . . . ? 
 Ag6 Ag9 S6 Ag9 -92.1(5) . . . 11_466 ? 
 Ag6 Ag9 S6 Ag9 134.1(4) . . . 8_656 ? 
 Ag6 Ag9 S6 Ag16 -163.9(13) . . . . ? 
 Ag6 Ag9 S6 Ag16 143.6(3) . . . 8_656 ? 
 Ag6 Ag9 S6 Ag16 -100.9(3) . . . 11_466 ? 
 Ag6 Ag9 S6 Ag18 155.3(2) . . . 8_656 ? 
 Ag6 Ag9 S6 Ag18 -97.69(17) . . . 11_466 ? 
 Ag6 Ag9 S6 Ag18 150.3(6) . . . . ? 
 Ag6 S8 C6 C5 -138.9(12) . . . . ? 
 Ag6 S8 C6 C8 -19.8(15) . . . . ? 
 Ag6 S8 C6 C10 107.3(12) . . . . ? 
 Ag6 S10 C22 C17 -169.6(11) 11_466 . . 8_656 ? 
 Ag6 S10 C22 C17 -169.6(11) . . . 11_466 ? 
 Ag6 S10 C22 C17 70.4(11) 8_656 . . 11_466 ? 
 Ag6 S10 C22 C17 -169.6(11) 8_656 . . . ? 
 Ag6 S10 C22 C17 70.4(11) . . . 8_656 ? 
 Ag6 S10 C22 C17 -49.6(11) 11_466 . . 11_466 ? 
 Ag6 S10 C22 C17 -49.6(11) 8_656 . . 8_656 ? 
 Ag6 S10 C22 C17 -49.6(11) . . . . ? 
 Ag6 S10 C22 C17 70.4(11) 11_466 . . . ? 
 Ag7 S5 C4 C15 132.8(16) . . . . ? 
 Ag7 S5 C4 C18 -108.9(15) . . . . ? 
 Ag7 S5 C4 C21 15(2) . . . . ? 
 Ag7 S8 C6 C5 101.7(13) 11_466 . . . ? 
 Ag7 S8 C6 C8 -139.2(13) 11_466 . . . ? 
 Ag7 S8 C6 C10 -12.2(15) 11_466 . . . ? 
 Ag8 Ag9 Ag16 Ag9 -102.9(5) . . . 8_656 ? 
 Ag8 Ag9 Ag16 Ag9 171.1(5) . . . 11_466 ? 
 Ag8 Ag9 Ag16 Ag11 -85.08(18) . . . . ? 
 Ag8 Ag9 Ag16 Ag14 150.86(19) . . . 11_466 ? 
 Ag8 Ag9 Ag16 Ag18 -60.5(6) . . . . ? 
 Ag8 Ag9 Ag16 S1 117.07(19) . . . 11_466 ? 
 Ag8 Ag9 Ag16 S1 -53.73(13) . . . . ? 
 Ag8 Ag9 Ag16 S4 114.4(15) . . . 20_575 ? 
 Ag8 Ag9 Ag16 S6 -142.7(12) . . . . ? 
 Ag8 Ag9 Ag16 S9 -81.7(4) . . . . ? 
 Ag8 Ag9 Ag18 Ag4 41.41(19) . . . . ? 
 Ag8 Ag9 Ag18 Ag5 -169.3(4) . . . 20_575 ? 
 Ag8 Ag9 Ag18 Ag11 -100.2(2) . . . . ? 
 Ag8 Ag9 Ag18 Ag14 -179.5(3) . . . 20_575 ? 
 Ag8 Ag9 Ag18 Ag14 -103.87(13) . . . . ? 
 Ag8 Ag9 Ag18 Ag16 115.1(6) . . . . ? 
 Ag8 Ag9 Ag18 S1 -57.57(12) . . . . ? 
 Ag8 Ag9 Ag18 S4 113.5(2) . . . 20_575 ? 
 Ag8 Ag9 Ag18 S6 -106.8(6) . . . . ? 
 Ag8 Ag9 Ag18 S9 -114.5(6) . . . . ? 
 Ag8 Ag9 S6 Ag9 76.9(6) . . . 8_656 ? 
 Ag8 Ag9 S6 Ag9 -149.3(4) . . . 11_466 ? 
 Ag8 Ag9 S6 Ag16 86.5(4) . . . 8_656 ? 
 Ag8 Ag9 S6 Ag16 138.9(14) . . . . ? 
 Ag8 Ag9 S6 Ag16 -158.1(2) . . . 11_466 ? 
 Ag8 Ag9 S6 Ag18 93.1(6) . . . . ? 
 Ag8 Ag9 S6 Ag18 -154.83(18) . . . 11_466 ? 
 Ag8 Ag9 S6 Ag18 98.2(4) . . . 8_656 ? 
 Ag8 Ag16 Ag18 Ag4 57.09(17) . . . . ? 
 Ag8 Ag16 Ag18 Ag5 170.9(4) . . . 20_575 ? 
 Ag8 Ag16 Ag18 Ag9 -60.4(6) . . . . ? 
 Ag8 Ag16 Ag18 Ag11 -106.0(4) . . . . ? 
 Ag8 Ag16 Ag18 Ag14 -105.5(2) . . . . ? 
 Ag8 Ag16 Ag18 Ag14 170.1(3) . . . 20_575 ? 
 Ag8 Ag16 Ag18 S1 -53.53(12) . . . . ? 
 Ag8 Ag16 Ag18 S4 118.19(15) . . . 20_575 ? 
 Ag8 Ag16 Ag18 S6 -78.4(4) . . . . ? 
 Ag8 Ag16 Ag18 S9 -146.2(10) . . . . ? 
 Ag8 Ag18 S9 Ag5 147.7(3) . . . 20_575 ? 
 Ag8 Ag18 S9 Ag5 -93.6(4) . . . . ? 
 Ag8 Ag18 S9 Ag11 -72.4(5) . . . . ? 
 Ag8 Ag18 S9 Ag11 156.30(17) . . . 20_575 ? 
 Ag8 Ag18 S9 Ag14 158.11(18) . . . 20_575 ? 
 Ag8 Ag18 S9 Ag14 -82.9(3) . . . . ? 
 Ag8 Ag18 S9 Ag16 -141.0(11) . . . . ? 
 Ag8 S8 C6 C5 -60.4(14) . . . . ? 
 Ag8 S8 C6 C8 58.7(15) . . . . ? 
 Ag8 S8 C6 C10 -174.2(11) . . . . ? 
 Ag10 Ag5 Ag11 Ag5 -137.3(3) 23_765 . . 20_575 ? 
 Ag10 Ag5 Ag11 Ag12 0.9(5) 23_765 . . . ? 
 Ag10 Ag5 Ag11 Ag14 -142.4(2) 23_765 . . 20_575 ? 
 Ag10 Ag5 Ag11 Ag14 76.2(7) 23_765 . . . ? 
 Ag10 Ag5 Ag11 Ag16 140.5(3) 23_765 . . . ? 
 Ag10 Ag5 Ag11 Ag18 150.1(4) 23_765 . . . ? 
 Ag10 Ag5 Ag11 S1 72.6(4) 23_765 . . . ? 
 Ag10 Ag5 Ag11 S4 -96.0(3) 23_765 . . . ? 
 Ag10 Ag5 Ag11 S9 -146.4(6) 23_765 . . . ? 
 Ag10 Ag5 Ag11 S9 -152.6(9) 23_765 . . 23_765 ? 
 Ag10 Ag5 Ag11 Ag1 -37.5(2) 23_765 . . . ? 
 Ag10 Ag5 Ag14 Ag5 -139.6(2) 23_765 . . 20_575 ? 
 Ag10 Ag5 Ag14 Ag11 -116.0(6) 23_765 . . . ? 
 Ag10 Ag5 Ag14 Ag11 117.3(7) 23_765 . . 23_765 ? 
 Ag10 Ag5 Ag14 Ag16 93.3(3) 23_765 . . 8_656 ? 
 Ag10 Ag5 Ag14 Ag18 -162.6(4) 23_765 . . . ? 
 Ag10 Ag5 Ag14 S1 53.9(14) 23_765 . . . ? 
 Ag10 Ag5 Ag14 S4 61.4(2) 23_765 . . 23_765 ? 
 Ag10 Ag5 Ag14 S4 -108.7(3) 23_765 . . . ? 
 Ag10 Ag5 Ag14 S9 155.6(15) 23_765 . . 23_765 ? 
 Ag10 Ag5 Ag14 S9 -133.6(3) 23_765 . . . ? 
 Ag10 Ag5 Ag14 Ag1 -54.1(2) 23_765 . . . ? 
 Ag10 S5 C4 C15 -149.2(15) 23_765 . . . ? 
 Ag10 S5 C4 C18 -30.9(17) 23_765 . . . ? 
 Ag10 S5 C4 C21 93.1(17) 23_765 . . . ? 
 Ag10 S7 C1 C7 42.7(18) . . . . ? 
 Ag10 S7 C1 C11 164.6(12) . . . . ? 
 Ag10 S7 C1 C19 -74.9(15) . . . . ? 
 Ag2 S5 C4 C15 177.3(15) 23_765 . . . ? 
 Ag2 S5 C4 C18 -64.4(17) 23_765 . . . ? 
 Ag2 S5 C4 C21 60(2) 23_765 . . . ? 
 Ag3 Ag9 Ag16 Ag9 157.8(7) . . . 11_466 ? 
 Ag3 Ag9 Ag16 Ag9 -116.2(6) . . . 8_656 ? 
 Ag3 Ag9 Ag16 Ag11 -98.4(3) . . . . ? 
 Ag3 Ag9 Ag16 Ag14 137.5(3) . . . 11_466 ? 
 Ag3 Ag9 Ag16 Ag18 -73.9(7) . . . . ? 
 Ag3 Ag9 Ag16 S1 -67.1(3) . . . . ? 
 Ag3 Ag9 Ag16 S1 103.7(4) . . . 11_466 ? 
 Ag3 Ag9 Ag16 S4 101.1(15) . . . 20_575 ? 
 Ag3 Ag9 Ag16 S6 -156.1(14) . . . . ? 
 Ag3 Ag9 Ag16 S9 -95.1(5) . . . . ? 
 Ag3 Ag9 Ag18 Ag4 38.9(3) . . . . ? 
 Ag3 Ag9 Ag18 Ag5 -171.9(4) . . . 20_575 ? 
 Ag3 Ag9 Ag18 Ag11 -102.7(3) . . . . ? 
 Ag3 Ag9 Ag18 Ag14 -106.4(3) . . . . ? 
 Ag3 Ag9 Ag18 Ag14 178.0(3) . . . 20_575 ? 
 Ag3 Ag9 Ag18 Ag16 112.6(7) . . . . ? 
 Ag3 Ag9 Ag18 S1 -60.1(3) . . . . ? 
 Ag3 Ag9 Ag18 S4 111.0(3) . . . 20_575 ? 
 Ag3 Ag9 Ag18 S6 -109.4(7) . . . . ? 
 Ag3 Ag9 Ag18 S9 -117.0(6) . . . . ? 
 Ag3 Ag9 S6 Ag9 95.4(5) . . . 8_656 ? 
 Ag3 Ag9 S6 Ag9 -130.8(5) . . . 11_466 ? 
 Ag3 Ag9 S6 Ag16 157.4(13) . . . . ? 
 Ag3 Ag9 S6 Ag16 -139.6(3) . . . 11_466 ? 
 Ag3 Ag9 S6 Ag16 105.0(4) . . . 8_656 ? 
 Ag3 Ag9 S6 Ag18 111.6(6) . . . . ? 
 Ag3 Ag9 S6 Ag18 -136.4(3) . . . 11_466 ? 
 Ag3 Ag9 S6 Ag18 116.6(3) . . . 8_656 ? 
 Ag3 S8 C6 C5 -92.5(13) . . . . ? 
 Ag3 S8 C6 C8 26.5(15) . . . . ? 
 Ag3 S8 C6 C10 153.6(12) . . . . ? 
 Ag3 S10 C22 C17 -98.8(12) 8_656 . . 8_656 ? 
 Ag3 S10 C22 C17 141.2(12) 11_466 . . 8_656 ? 
 Ag3 S10 C22 C17 -98.8(12) 11_466 . . 11_466 ? 
 Ag3 S10 C22 C17 21.2(12) 11_466 . . . ? 
 Ag3 S10 C22 C17 141.2(12) . . . 11_466 ? 
 Ag3 S10 C22 C17 21.2(12) 8_656 . . 11_466 ? 
 Ag3 S10 C22 C17 21.2(12) . . . 8_656 ? 
 Ag3 S10 C22 C17 -98.8(12) . . . . ? 
 Ag3 S10 C22 C17 141.2(12) 8_656 . . . ? 
 Ag13 S5 C4 C15 104.0(17) . . . . ? 
 Ag13 S5 C4 C18 -137.7(14) . . . . ? 
 Ag13 S5 C4 C21 -14(2) . . . . ? 
 Ag13 S8 C6 C5 130.4(12) 11_466 . . . ? 
 Ag13 S8 C6 C8 -110.5(13) 11_466 . . . ? 
 Ag13 S8 C6 C10 16.5(15) 11_466 . . . ? 
 Ag15 Ag5 Ag11 Ag5 -104.2(4) . . . 20_575 ? 
 Ag15 Ag5 Ag11 Ag12 33.9(4) . . . . ? 
 Ag15 Ag5 Ag11 Ag14 -109.3(3) . . . 20_575 ? 
 Ag15 Ag5 Ag11 Ag14 109.3(7) . . . . ? 
 Ag15 Ag5 Ag11 Ag16 173.6(4) . . . . ? 
 Ag15 Ag5 Ag11 Ag18 -176.8(5) . . . . ? 
 Ag15 Ag5 Ag11 S1 105.6(4) . . . . ? 
 Ag15 Ag5 Ag11 S4 -62.9(3) . . . . ? 
 Ag15 Ag5 Ag11 S9 -119.6(9) . . . 23_765 ? 
 Ag15 Ag5 Ag11 S9 -113.3(7) . . . . ? 
 Ag15 Ag5 Ag14 Ag5 -101.2(4) . . . 20_575 ? 
 Ag15 Ag5 Ag14 Ag11 155.7(8) . . . 23_765 ? 
 Ag15 Ag5 Ag14 Ag11 -77.6(7) . . . . ? 
 Ag15 Ag5 Ag14 Ag16 131.7(3) . . . 8_656 ? 
 Ag15 Ag5 Ag14 Ag18 -124.2(6) . . . . ? 
 Ag15 Ag5 Ag14 S1 92.3(13) . . . . ? 
 Ag15 Ag5 Ag14 S4 99.8(4) . . . 23_765 ? 
 Ag15 Ag5 Ag14 S4 -70.3(4) . . . . ? 
 Ag15 Ag5 Ag14 S9 -166.0(15) . . . 23_765 ? 
 Ag15 Ag5 Ag14 S9 -95.2(5) . . . . ? 
 Ag15 S5 C4 C15 -105.7(17) . . . . ? 
 Ag15 S5 C4 C18 12.5(17) . . . . ? 
 Ag15 S5 C4 C21 136.5(17) . . . . ? 
 Ag15 S7 C1 C7 89.1(17) 20_575 . . . ? 
 Ag15 S7 C1 C11 -149.0(13) 20_575 . . . ? 
 Ag15 S7 C1 C19 -28.5(16) 20_575 . . . ? 
 Ag17 Ag9 Ag16 Ag9 -174.2(6) . . . 8_656 ? 
 Ag17 Ag9 Ag16 Ag9 99.7(6) . . . 11_466 ? 
 Ag17 Ag9 Ag16 Ag11 -156.5(3) . . . . ? 
 Ag17 Ag9 Ag16 Ag14 79.5(3) . . . 11_466 ? 
 Ag17 Ag9 Ag16 Ag18 -131.9(6) . . . . ? 
 Ag17 Ag9 Ag16 S1 45.7(3) . . . 11_466 ? 
 Ag17 Ag9 Ag16 S1 -125.1(3) . . . . ? 
 Ag17 Ag9 Ag16 S4 43.0(16) . . . 20_575 ? 
 Ag17 Ag9 Ag16 S6 145.9(13) . . . . ? 
 Ag17 Ag9 Ag16 S9 -153.1(4) . . . . ? 
 Ag17 Ag9 Ag18 Ag4 -22.0(4) . . . . ? 
 Ag17 Ag9 Ag18 Ag5 127.2(5) . . . 20_575 ? 
 Ag17 Ag9 Ag18 Ag11 -163.6(3) . . . . ? 
 Ag17 Ag9 Ag18 Ag14 117.1(4) . . . 20_575 ? 
 Ag17 Ag9 Ag18 Ag14 -167.3(3) . . . . ? 
 Ag17 Ag9 Ag18 Ag16 51.7(7) . . . . ? 
 Ag17 Ag9 Ag18 S1 -121.0(3) . . . . ? 
 Ag17 Ag9 Ag18 S4 50.1(4) . . . 20_575 ? 
 Ag17 Ag9 Ag18 S6 -170.3(8) . . . . ? 
 Ag17 Ag9 Ag18 S9 -177.9(6) . . . . ? 
 Ag17 Ag9 S6 Ag9 154.1(5) . . . 8_656 ? 
 Ag17 Ag9 S6 Ag9 -72.1(6) . . . 11_466 ? 
 Ag17 Ag9 S6 Ag16 163.7(3) . . . 8_656 ? 
 Ag17 Ag9 S6 Ag16 -143.9(14) . . . . ? 
 Ag17 Ag9 S6 Ag16 -80.9(4) . . . 11_466 ? 
 Ag17 Ag9 S6 Ag18 175.3(3) . . . 8_656 ? 
 Ag17 Ag9 S6 Ag18 170.3(8) . . . . ? 
 Ag17 Ag9 S6 Ag18 -77.7(4) . . . 11_466 ? 
 Ag17 S8 C6 C5 -171.9(11) . . . . ? 
 Ag17 S8 C6 C8 -52.8(16) . . . . ? 
 Ag17 S8 C6 C10 74.2(14) . . . . ? 
  
_smtbx_masks_special_details       ? 
loop_ 
  _smtbx_masks_void_nr 
  _smtbx_masks_void_average_x 
  _smtbx_masks_void_average_y 
  _smtbx_masks_void_average_z 
  _smtbx_masks_void_volume 
  _smtbx_masks_void_count_electrons 
  _smtbx_masks_void_content 
 1 0.000 0.000 0.500 857.1 81.3 ? 
 2 0.000 0.500 1.000 857.1 81.3 ? 
 3 0.094 0.222 0.704 9.6 1.6 ? 
 4 0.094 0.278 0.204 9.6 2.2 ? 
 5 0.204 0.094 0.278 9.6 2.2 ? 
 6 0.204 0.406 0.778 9.6 1.8 ? 
 7 0.222 0.704 0.094 9.6 1.6 ? 
 8 0.222 0.796 0.594 9.6 2.1 ? 
 9 0.278 0.204 0.094 9.6 2.2 ? 
 10 0.278 0.296 0.594 9.6 1.9 ? 
 11 0.296 0.594 0.278 9.6 1.8 ? 
 12 0.296 0.906 0.778 9.6 2.3 ? 
 13 0.500 0.000 1.000 857.1 81.3 ? 
 14 0.500 0.500 0.500 857.1 81.3 ? 
 15 0.406 0.722 0.704 9.6 2.1 ? 
 16 0.406 0.778 0.204 9.6 1.8 ? 
 17 0.594 0.222 0.796 9.6 2.2 ? 
 18 0.594 0.278 0.296 9.6 1.9 ? 
 19 0.704 0.094 0.222 9.6 1.7 ? 
 20 0.704 0.406 0.722 9.6 2.2 ? 
 21 0.722 0.704 0.406 9.6 2.1 ? 
 22 0.722 0.796 0.906 9.6 1.8 ? 
 23 0.778 0.204 0.406 9.6 1.9 ? 
 24 0.778 0.296 0.906 9.6 2.5 ? 
 25 0.796 0.594 0.222 9.6 2.2 ? 
 26 0.796 0.906 0.722 9.6 1.8 ? 
 27 0.906 0.722 0.796 9.6 1.8 ? 
 28 0.906 0.778 0.296 9.6 2.4 ? 
  
_smtbx_masks_void_probe_radius     1.2 
_smtbx_masks_void_truncation_radius  1.2 
_shelx_res_file 
; 
TITL pa-3_a.res in Pa-3 
    pa-3.res 
    created by SHELXL-2018/3 at 16:50:09 on 12-Feb-2025 
REM Old TITL pa-3 in Pa-3 
REM SHELXT solution in Pa-3: R1 0.378, Rweak 0.026, Alpha 0.045 
REM <I/s> 0.247 for 514 systematic absences, Orientation as input 
REM Formula found by SHELXT: C194 N30 O24 S76 I 
CELL 0.71073 29.8732 29.8732 29.8732 90 90 90 
ZERR 4 0.0008 0.0008 0.0008 0 0 0 
LATT 1 
SYMM 0.5-X,-Y,0.5+Z 
SYMM -X,0.5+Y,0.5-Z 
SYMM 0.5+X,0.5-Y,-Z 
SYMM +Z,+X,+Y 
SYMM 0.5+Z,0.5-X,-Y 
SYMM 0.5-Z,-X,0.5+Y 
SYMM -Z,0.5+X,0.5-Y 
SYMM +Y,+Z,+X 
SYMM -Y,0.5+Z,0.5-X 
SYMM 0.5+Y,0.5-Z,-X 
SYMM 0.5-Y,-Z,0.5+X 
SFAC C H Ag I O S 
UNIT 512 1128 216 4 144 208 
DELU 
SIMU 0.01 0.02 2 
ISOR 0.005 0.01 Ag7 Ag13 
  
L.S. 4 
PLAN  34 
SIZE 0.15 0.15 0.15 
TEMP 0 
CONF 
list 4 
MORE -1 
ABIN 
BOND $H 
fmap 2 
acta 
OMIT 0 0 4 
OMIT 0 0 6 
OMIT 0 0 12 
OMIT 0 0 24 
OMIT 0 0 28 
OMIT 0 0 34 
OMIT 0 2 5 
OMIT 0 2 6 
OMIT 0 2 10 
OMIT 0 2 11 
OMIT 0 2 13 
OMIT 0 2 14 
OMIT 0 2 15 
OMIT 0 4 9 
OMIT 0 4 10 
OMIT 0 4 13 
OMIT 0 6 6 
OMIT 0 6 7 
OMIT 0 6 10 
OMIT 0 6 11 
OMIT 0 6 12 
OMIT 0 6 13 
OMIT 0 6 14 
OMIT 0 6 16 
OMIT 0 8 9 
OMIT 0 8 13 
OMIT 0 10 11 
OMIT 0 10 14 
OMIT 0 10 15 
OMIT 0 12 13 
OMIT 0 12 14 
OMIT 0 12 16 
OMIT 1 0 6 
OMIT 1 0 8 
OMIT 1 1 7 
OMIT 1 1 8 
OMIT 1 1 11 
OMIT 1 1 12 
OMIT 1 1 17 
OMIT 1 1 21 
OMIT 1 2 7 
OMIT 1 2 8 
OMIT 1 2 9 
OMIT 1 2 13 
OMIT 1 3 3 
OMIT 1 3 5 
OMIT 1 3 10 
OMIT 1 3 12 
OMIT 1 4 9 
OMIT 1 4 11 
OMIT 1 4 12 
OMIT 1 5 7 
OMIT 1 5 9 
OMIT 1 5 11 
OMIT 1 5 12 
OMIT 1 5 14 
OMIT 1 5 15 
OMIT 1 5 17 
OMIT 1 6 7 
OMIT 1 6 12 
OMIT 1 7 7 
OMIT 1 7 12 
OMIT 1 7 15 
OMIT 1 8 17 
OMIT 1 9 9 
OMIT 1 9 10 
OMIT 1 9 15 
OMIT 1 11 12 
OMIT 1 11 15 
OMIT 1 11 16 
OMIT 2 0 4 
OMIT 2 0 8 
OMIT 2 0 12 
OMIT 2 1 3 
OMIT 2 1 10 
OMIT 2 1 11 
OMIT 2 1 14 
OMIT 2 2 6 
OMIT 2 2 7 
OMIT 2 2 9 
OMIT 2 2 15 
OMIT 2 2 17 
OMIT 2 2 20 
OMIT 2 3 6 
OMIT 2 3 7 
OMIT 2 3 10 
OMIT 2 3 11 
OMIT 2 3 14 
OMIT 2 3 16 
OMIT 2 4 7 
OMIT 2 5 5 
OMIT 2 5 6 
OMIT 2 5 11 
OMIT 2 6 8 
OMIT 2 6 10 
OMIT 2 6 15 
OMIT 2 7 7 
OMIT 2 7 10 
OMIT 2 7 11 
OMIT 2 7 12 
OMIT 2 7 13 
OMIT 2 7 15 
OMIT 2 7 16 
OMIT 2 7 19 
OMIT 2 8 8 
OMIT 2 8 9 
OMIT 2 8 15 
OMIT 2 10 14 
OMIT 2 11 11 
OMIT 3 0 8 
OMIT 3 0 12 
OMIT 3 1 5 
OMIT 3 1 6 
OMIT 3 1 8 
OMIT 3 1 9 
OMIT 3 1 11 
OMIT 3 1 16 
OMIT 3 2 9 
OMIT 3 2 10 
OMIT 3 2 15 
OMIT 3 2 17 
OMIT 3 3 5 
OMIT 3 3 9 
OMIT 3 3 15 
OMIT 3 3 17 
OMIT 3 4 8 
OMIT 3 4 15 
OMIT 3 5 5 
OMIT 3 5 6 
OMIT 3 5 13 
OMIT 3 6 6 
OMIT 3 6 8 
OMIT 3 6 9 
OMIT 3 6 12 
OMIT 3 7 7 
OMIT 3 7 8 
OMIT 3 7 9 
OMIT 3 7 14 
OMIT 3 8 9 
OMIT 3 8 12 
OMIT 3 8 16 
OMIT 3 9 13 
OMIT 3 9 15 
OMIT 3 10 14 
OMIT 4 0 12 
OMIT 4 1 6 
OMIT 4 1 7 
OMIT 4 2 7 
OMIT 4 2 10 
OMIT 4 2 16 
OMIT 4 3 8 
OMIT 4 3 10 
OMIT 4 3 11 
OMIT 4 3 13 
OMIT 4 3 14 
OMIT 4 4 4 
OMIT 4 4 6 
OMIT 4 4 9 
OMIT 4 4 14 
OMIT 4 4 16 
OMIT 4 5 7 
OMIT 4 5 9 
OMIT 4 5 13 
OMIT 4 6 8 
OMIT 4 6 12 
OMIT 4 7 9 
OMIT 4 7 13 
OMIT 4 7 15 
OMIT 4 7 17 
OMIT 4 8 12 
OMIT 4 9 9 
OMIT 4 9 12 
OMIT 4 10 20 
OMIT 4 12 13 
OMIT 4 12 14 
OMIT 5 0 6 
OMIT 5 0 8 
OMIT 5 0 18 
OMIT 5 1 6 
OMIT 5 1 8 
OMIT 5 1 9 
OMIT 5 1 11 
OMIT 5 2 7 
OMIT 5 2 8 
OMIT 5 2 9 
OMIT 5 2 11 
OMIT 5 2 12 
OMIT 5 3 6 
OMIT 5 3 9 
OMIT 5 3 10 
OMIT 5 3 11 
OMIT 5 3 17 
OMIT 5 4 7 
OMIT 5 4 8 
OMIT 5 4 12 
OMIT 5 4 14 
OMIT 5 5 5 
OMIT 5 5 9 
OMIT 5 5 11 
OMIT 5 5 13 
OMIT 5 5 19 
OMIT 5 6 8 
OMIT 5 6 9 
OMIT 5 7 12 
OMIT 5 7 13 
OMIT 5 8 8 
OMIT 5 8 13 
OMIT 5 8 15 
OMIT 5 8 16 
OMIT 5 11 12 
OMIT 6 1 7 
OMIT 6 1 8 
OMIT 6 1 9 
OMIT 6 2 7 
OMIT 6 2 8 
OMIT 6 3 8 
OMIT 6 3 10 
OMIT 6 3 13 
OMIT 6 4 8 
OMIT 6 4 11 
OMIT 6 4 12 
OMIT 6 5 8 
OMIT 6 5 13 
OMIT 6 5 16 
OMIT 6 6 8 
OMIT 6 6 12 
OMIT 6 7 8 
OMIT 6 7 11 
OMIT 6 7 16 
OMIT 6 10 16 
OMIT 6 12 16 
OMIT 7 0 8 
OMIT 7 1 8 
OMIT 7 2 11 
OMIT 7 3 8 
OMIT 7 3 9 
OMIT 7 3 12 
OMIT 7 3 17 
OMIT 7 4 8 
OMIT 7 4 12 
OMIT 7 4 15 
OMIT 7 5 12 
OMIT 7 5 14 
OMIT 7 5 17 
OMIT 7 6 9 
OMIT 7 6 11 
OMIT 7 6 16 
OMIT 7 7 16 
OMIT 7 8 10 
OMIT 7 8 11 
OMIT 7 9 12 
OMIT 7 9 14 
OMIT 7 10 12 
OMIT 7 10 14 
OMIT 7 11 15 
OMIT 7 15 16 
OMIT 8 0 10 
OMIT 8 1 9 
OMIT 8 1 12 
OMIT 8 3 9 
OMIT 8 3 10 
OMIT 8 3 12 
OMIT 8 3 19 
OMIT 8 4 12 
OMIT 8 4 13 
OMIT 8 4 15 
OMIT 8 4 17 
OMIT 8 4 18 
OMIT 8 5 9 
OMIT 8 5 17 
OMIT 8 6 12 
OMIT 8 6 15 
OMIT 8 7 12 
OMIT 8 7 16 
OMIT 8 8 8 
OMIT 8 8 13 
OMIT 8 8 16 
OMIT 8 9 12 
OMIT 8 9 13 
OMIT 8 12 12 
OMIT 9 0 10 
OMIT 9 2 11 
OMIT 9 4 11 
OMIT 9 4 18 
OMIT 9 5 16 
OMIT 9 5 20 
OMIT 9 6 10 
OMIT 9 6 16 
OMIT 9 8 11 
OMIT 9 8 12 
OMIT 10 0 16 
OMIT 10 1 11 
OMIT 10 3 15 
OMIT 10 4 11 
OMIT 10 4 13 
OMIT 10 8 11 
OMIT 10 9 14 
OMIT 11 0 14 
OMIT 11 1 17 
OMIT 11 3 12 
OMIT 11 3 14 
OMIT 11 4 12 
OMIT 11 5 12 
OMIT 11 5 14 
OMIT 11 9 12 
OMIT 12 1 13 
OMIT 12 4 13 
OMIT 12 5 13 
OMIT 13 4 14 
OMIT 13 14 23 
OMIT 14 7 15 
OMIT 15 6 16 
REM <olex2.extras> 
REM <HklSrc "%.\\pa-3.hkl"> 
REM </olex2.extras> 
  
WGHT    0.010000 1250.000000 
FVAR       0.07112   0.87286   0.29252 
I1    4    0.500000    1.000000    0.500000    10.16667    0.02308    0.02308 = 
         0.02308    0.00146    0.00146   -0.00146 
AG4   3    0.398349    0.840212    0.413753    11.00000    0.06474    0.06000 = 
         0.06825   -0.01521    0.01145   -0.01045 
AG5   3    0.572529    0.914389    0.494193    10.33333    0.08458    0.06380 = 
         0.05585   -0.00605   -0.00888    0.03055 
AG9   3    0.423103    0.920322    0.522153    10.33333    0.04241    0.04242 = 
         0.08074    0.00486    0.00511   -0.00159 
AG11  3    0.523063    0.892801    0.477733    10.33333    0.06628    0.04025 = 
         0.08154    0.00653    0.03640    0.00542 
AG12  3    0.507959    0.794218    0.478465    11.00000    0.07384    0.06214 = 
         0.08163   -0.00017   -0.00136   -0.00565 
AG14  3    0.544890    0.901411    0.498201    10.33333    0.02064    0.01829 = 
         0.02360   -0.00018    0.00404    0.00213 
AG16  3    0.425711    0.919963    0.491570    10.33333    0.03208    0.03588 = 
         0.04113    0.00092   -0.00129   -0.01118 
AG18  3    0.446293    0.903714    0.472944    10.33333    0.05562    0.04016 = 
         0.03730    0.01043   -0.01383   -0.01516 
S1    6    0.476193    0.862603    0.532880    11.00000    0.04268    0.02705 = 
         0.04399    0.00425    0.00716   -0.00268 
S2    6    0.234195    0.941933    0.557335    11.00000    0.03845    0.06975 = 
         0.06456   -0.00493    0.00663   -0.01022 
S3    6    0.633119    0.810096    0.347338    11.00000    0.04881    0.04490 = 
         0.05259   -0.00995    0.01325    0.00751 
S4    6    0.568354    0.906852    0.414901    11.00000    0.03906    0.03819 = 
         0.03503   -0.00701    0.01180    0.00152 
S5    6    0.587942    0.791783    0.515122    11.00000    0.05582    0.03962 = 
         0.05255    0.00511    0.00793    0.01952 
S6    6    0.433693    0.933693    0.566307    10.33333    0.04407    0.04407 = 
         0.04407    0.00278    0.00278   -0.00278 
S7    6    0.472610    0.802085    0.401681    11.00000    0.06079    0.04600 = 
         0.06331   -0.01420    0.00310   -0.00353 
S8    6    0.337581    0.844568    0.474831    11.00000    0.03710    0.03307 = 
         0.04726    0.00037   -0.00140   -0.01654 
S9    6    0.489508    0.898697    0.450298    11.00000    0.07476    0.05819 = 
         0.06766   -0.00717    0.01166    0.00087 
S10   6    0.371065    0.871065    0.628935    10.33333    0.05135    0.05135 = 
         0.05135    0.01290    0.01290   -0.01290 
O1    5    0.634817    0.795212    0.393384    11.00000    0.07426    0.05043 = 
         0.05775   -0.00462    0.01213    0.01895 
O2    5    0.588227    0.810125    0.328016    11.00000    0.05828    0.06939 = 
         0.06186   -0.01543    0.00575    0.01809 
O3    5    0.253272    0.957991    0.599279    11.00000    0.05109    0.09521 = 
         0.06183   -0.01339    0.00867   -0.01054 
O4    5    0.656577    0.851174    0.340037    11.00000    0.07098    0.05271 = 
         0.06651   -0.00801    0.02134   -0.00416 
O5    5    0.232943    0.974625    0.524136    11.00000    0.05531    0.09136 = 
         0.07218    0.01291    0.00554   -0.01463 
O6    5    0.254805    0.898720    0.543313    11.00000    0.05013    0.07531 = 
         0.08980   -0.01181    0.00593   -0.00457 
C1    1    0.464364    0.746901    0.375781    11.00000    0.06467    0.05358 = 
         0.07375   -0.01294    0.00503   -0.00056 
C2    1    0.155659    0.911945    0.528988    11.00000    0.05903    0.10781 = 
         0.10580   -0.00878   -0.00739   -0.02934 
AFIX  93 
H2A   2    0.144549    0.882922    0.527152    11.00000   -1.20000 
H2B   2    0.153345    0.931075    0.504536    11.00000   -1.20000 
AFIX   0 
C3    1    0.643499    0.723347    0.326322    11.00000    0.08595    0.05231 = 
         0.08494   -0.02244    0.01023    0.00468 
AFIX 137 
H3A   2    0.658718    0.700710    0.309331    11.00000   -1.50000 
H3B   2    0.612603    0.724374    0.317542    11.00000   -1.50000 
H3C   2    0.645512    0.716405    0.357634    11.00000   -1.50000 
AFIX   0 
C4    1    0.612429    0.735707    0.514067    11.00000    0.06941    0.04554 = 
         0.07698    0.00408    0.00748    0.01766 
C5    1    0.316814    0.761115    0.447069    11.00000    0.06890    0.03823 = 
         0.09368   -0.01315    0.00771   -0.02368 
AFIX 137 
H5A   2    0.346484    0.756581    0.458550    11.00000   -1.50000 
H5B   2    0.318395    0.767999    0.415719    11.00000   -1.50000 
H5C   2    0.299488    0.734384    0.451306    11.00000   -1.50000 
AFIX   0 
C6    1    0.294666    0.799894    0.471932    11.00000    0.04217    0.04621 = 
         0.06443    0.00181   -0.00004   -0.01537 
C7    1    0.506581    0.729421    0.358729    11.00000    0.07426    0.06968 = 
         0.10548   -0.02407    0.01630    0.01461 
AFIX 137 
H7B   2    0.529375    0.732724    0.381139    11.00000   -1.50000 
H7A   2    0.515048    0.745713    0.332355    11.00000   -1.50000 
H7C   2    0.503137    0.698309    0.351457    11.00000   -1.50000 
AFIX   0 
C8    1    0.281757    0.785976    0.515349    11.00000    0.05018    0.06692 = 
         0.06786    0.00984   -0.00089   -0.02917 
AFIX 137 
H8A   2    0.306488    0.771295    0.529687    11.00000   -1.50000 
H8B   2    0.257012    0.765590    0.513147    11.00000   -1.50000 
H8C   2    0.273016    0.811603    0.532656    11.00000   -1.50000 
AFIX   0 
C9    1    0.152765    0.971455    0.587258    11.00000    0.05098    0.10808 = 
         0.13593   -0.02156    0.01778   -0.00701 
AFIX 137 
H9A   2    0.175200    0.992638    0.596237    11.00000   -1.50000 
H9B   2    0.134120    0.964282    0.612430    11.00000   -1.50000 
H9C   2    0.134765    0.984180    0.563875    11.00000   -1.50000 
AFIX   0 
C10   1    0.258072    0.816295    0.443180    11.00000    0.04596    0.07457 = 
         0.06584   -0.00125   -0.01499   -0.02339 
AFIX 137 
H10A  2    0.235335    0.793705    0.440849    11.00000   -1.50000 
H10B  2    0.269596    0.822953    0.413929    11.00000   -1.50000 
H10C  2    0.245454    0.842907    0.456035    11.00000   -1.50000 
AFIX   0 
C11   1    0.444110    0.714375    0.410437    11.00000    0.07829    0.05481 = 
         0.09167   -0.00554    0.00253   -0.00942 
AFIX 137 
H11A  2    0.430016    0.689863    0.395164    11.00000   -1.50000 
H11B  2    0.422291    0.729887    0.428214    11.00000   -1.50000 
H11C  2    0.467424    0.703142    0.429490    11.00000   -1.50000 
AFIX   0 
C12   1    0.665129    0.768540    0.317551    11.00000    0.05574    0.05827 = 
         0.06419   -0.01732    0.01320    0.01139 
C13   1    0.175684    0.890002    0.603290    11.00000    0.06139    0.11759 = 
         0.11839    0.03073    0.01169   -0.02739 
AFIX 137 
H13A  2    0.185343    0.862682    0.589396    11.00000   -1.50000 
H13B  2    0.145826    0.886302    0.614584    11.00000   -1.50000 
H13C  2    0.195483    0.897273    0.627535    11.00000   -1.50000 
AFIX   0 
C14   1    0.712824    0.771298    0.332231    11.00000    0.05794    0.07036 = 
         0.08071   -0.01901    0.00277    0.01800 
AFIX 137 
H14A  2    0.726619    0.797143    0.319024    11.00000   -1.50000 
H14B  2    0.728465    0.744838    0.322855    11.00000   -1.50000 
H14C  2    0.714054    0.773687    0.364255    11.00000   -1.50000 
AFIX   0 
C15   1    0.585321    0.704680    0.486060    11.00000    0.07833    0.06042 = 
         0.12798   -0.01571   -0.01156    0.02357 
AFIX 137 
H15A  2    0.554073    0.710312    0.491011    11.00000   -1.50000 
H15B  2    0.592131    0.674310    0.494060    11.00000   -1.50000 
H15C  2    0.592274    0.709404    0.455043    11.00000   -1.50000 
AFIX   0 
C16   1    0.659743    0.781047    0.267628    11.00000    0.06610    0.08233 = 
         0.05954   -0.01582    0.01262    0.01813 
AFIX 137 
H16A  2    0.628922    0.777950    0.259074    11.00000   -1.50000 
H16B  2    0.677859    0.761498    0.249673    11.00000   -1.50000 
H16C  2    0.669104    0.811459    0.263134    11.00000   -1.50000 
AFIX   0 
C17   1    0.289051    0.852407    0.663875    11.00000    0.05215    0.09983 = 
         0.09868    0.02618    0.01130   -0.01405 
AFIX 137 
H17A  2    0.279965    0.859251    0.633820    11.00000   -1.50000 
H17B  2    0.286812    0.878833    0.682023    11.00000   -1.50000 
H17C  2    0.269962    0.829514    0.675886    11.00000   -1.50000 
AFIX   0 
C18   1    0.658622    0.738317    0.493449    11.00000    0.06205    0.07369 = 
         0.10186    0.00141    0.00506    0.03361 
AFIX 137 
H18A  2    0.673123    0.709753    0.496006    11.00000   -1.50000 
H18B  2    0.675980    0.760557    0.508838    11.00000   -1.50000 
H18C  2    0.656070    0.746297    0.462425    11.00000   -1.50000 
AFIX   0 
C19   1    0.432834    0.752793    0.336148    11.00000    0.08608    0.07569 = 
         0.07403   -0.01877   -0.00909   -0.00436 
AFIX 137 
H19A  2    0.431704    0.725508    0.319210    11.00000   -1.50000 
H19B  2    0.443527    0.776604    0.317402    11.00000   -1.50000 
H19C  2    0.403399    0.759983    0.346854    11.00000   -1.50000 
AFIX   0 
C20   1    0.176307    0.927163    0.569420    11.00000    0.04666    0.08430 = 
         0.08794   -0.00332    0.01184   -0.01654 
C21   1    0.613276    0.716263    0.558542    11.00000    0.11565    0.06774 = 
         0.09065    0.02651    0.00825    0.03397 
AFIX 137 
H21A  2    0.619780    0.684867    0.556385    11.00000   -1.50000 
H21B  2    0.584647    0.720334    0.572560    11.00000   -1.50000 
H21C  2    0.635963    0.730719    0.576122    11.00000   -1.50000 
AFIX   0 
C22   1    0.336287    0.836287    0.663713    10.33333    0.05739    0.05739 = 
         0.05739    0.01383    0.01383   -0.01383 
PART 1 
AG1   3    0.592687    0.834016    0.445587    21.00000    0.06531    0.04839 = 
         0.04594    0.00041    0.00673    0.01651 
AG6   3    0.336407    0.882599    0.553603    21.00000    0.04824    0.06261 = 
         0.05120   -0.00225    0.00628   -0.00973 
AG7   3    0.582659    0.825038    0.593851    31.00000    0.08568    0.06749 = 
         0.04924    0.01428    0.01404    0.02628 
AG8   3    0.405487    0.824310    0.514033    21.00000    0.04700    0.04940 = 
         0.07470    0.00757   -0.01290   -0.00830 
AG10  3    0.523985    0.851212    0.355440    21.00000    0.05609    0.05456 = 
         0.06887   -0.00628    0.00406    0.00674 
PART 2 
AG2   3    0.554746    0.881267    0.340462   -21.00000    0.07373    0.08937 = 
         0.05959   -0.02403   -0.00539    0.03138 
AG3   3    0.382273    0.835388    0.551912   -21.00000    0.05080    0.05009 = 
         0.05805    0.01003   -0.00500   -0.01992 
AG13  3    0.548495    0.813869    0.581421   -31.00000    0.12757    0.11229 = 
         0.04790    0.01954    0.01891    0.07758 
AG15  3    0.637030    0.845556    0.464311   -21.00000    0.07617    0.04778 = 
         0.07280    0.00309    0.02341    0.02008 
AG17  3    0.324630    0.906760    0.516915   -21.00000    0.04787    0.06660 = 
         0.06998   -0.01612    0.00479   -0.00578 
HKLF 4 
  
  
  
  
REM  pa-3_a.res in Pa-3 
REM wR2 = 0.2138, GooF = S = 1.073, Restrained GooF = 1.151 for all data 
REM R1 = 0.1058 for 5950 Fo > 4sig(Fo) and 0.1289 for all 7824 data 
REM 506 parameters refined using 551 restraints 
  
END 
  
WGHT      0.1338    708.6328 
  
REM Highest difference peak  3.607,  deepest hole -1.968,  1-sigma level  0.264 
Q1    1   0.5073  0.8577  0.4142  11.00000  0.05    3.61 
Q2    1   0.5436  0.8338  0.3956  11.00000  0.05    3.45 
Q3    1   0.5270  0.7921  0.5799  11.00000  0.05    3.28 
Q4    1   0.5380  0.8407  0.3918  11.00000  0.05    3.09 
Q5    1   0.4826  0.8326  0.4604  11.00000  0.05    2.78 
Q6    1   0.4110  0.8290  0.4411  11.00000  0.05    2.77 
Q7    1   0.5168  0.8004  0.5207  11.00000  0.05    2.59 
Q8    1   0.5588  0.8092  0.4388  11.00000  0.05    2.43 
Q9    1   0.3697  0.8716  0.4126  11.00000  0.05    2.35 
Q10   1   0.4197  0.8093  0.4734  11.00000  0.05    2.25 
Q11   1   0.4007  0.9499  0.4698  11.00000  0.05    1.99 
Q12   1   0.5614  0.8198  0.5818  11.00000  0.05    1.91 
Q13   1   0.2769  0.9516  0.4954  11.00000  0.05    1.87 
Q14   1   0.4722  0.8034  0.4812  11.00000  0.05    1.84 
Q15   1   0.5279  0.8073  0.4585  11.00000  0.05    1.83 
Q16   1   0.2902  0.9209  0.4999  11.00000  0.05    1.57 
Q17   1   0.5516  0.8268  0.5856  11.00000  0.05    1.55 
Q18   1   0.3474  0.9067  0.5719  11.00000  0.05    1.53 
Q19   1   0.3611  0.8629  0.5533  11.00000  0.05    1.36 
Q20   1   0.4524  0.8623  0.4170  11.00000  0.05    1.28 
Q21   1   0.6407  0.8530  0.4918  11.00000  0.05    1.22 
Q22   1   0.4111  0.7939  0.5094  11.00000  0.05    1.16 
Q23   1   0.4214  0.8534  0.3928  11.00000  0.05    1.11 
Q24   1   0.4375  0.9271  0.4963  11.00000  0.05    1.02 
Q25   1   0.5215  0.8882  0.4499  11.00000  0.05    1.00 
Q26   1   0.5822  0.9042  0.4340  11.00000  0.05    0.98 
Q27   1   0.4655  0.8605  0.5258  11.00000  0.05    0.94 
Q28   1   0.4105  0.8392  0.5725  11.00000  0.05    0.94 
Q29   1   0.3220  0.8862  0.5336  11.00000  0.05    0.91 
Q30   1   0.5405  0.8631  0.3409  11.00000  0.05    0.90 
Q31   1   0.3920  0.8534  0.3710  11.00000  0.05    0.89 
Q32   1   0.5112  0.7657  0.4853  11.00000  0.05    0.86 
Q33   1   0.4658  0.8190  0.3789  11.00000  0.05    0.85 
Q34   1   0.5124  0.8963  0.4631  11.00000  0.05    0.84 
; 
_shelx_res_checksum                95061 
_shelx_hkl_file 
; 
   1   1  -2    7.10    1.50 
  -2   0  -2    6.50    3.40 
   2   0  -2    9.80    1.20 
  -2   2   0   11.90    2.10 
  -2   2   0    6.90    1.60 
   0   2  -2   11.60    2.40 
   0   2  -2    8.70    1.10 
   0   2  -2    8.80    1.40 
  -1  -2   2    0.90    1.10 
  -2  -1   2    1.30    0.70 
  -2   1  -2    1.70    2.20 
  -1   2  -2    0.70    0.80 
  -1   2  -2    0.80    0.50 
  -2   2  -1    2.10    1.50 
  -2   2  -1    0.30    0.70 
  -1   2  -2    1.00    1.60 
   2   1  -2    0.80    0.40 
   2   1  -2    1.30    0.80 
   1   2  -2    1.70    1.30 
   1   2  -2    0.70    0.70 
   1   2  -2    0.90    0.70 
   2   2  -1    1.20    0.70 
  -3   0   0    1.70    2.20 
  -3   0   0    1.40    0.90 
   0   0  -3    0.90    2.70 
   3   0   0    1.60    0.60 
   3   0   1    0.10    2.50 
   3   0  -1    0.10    0.60 
   0   1  -3    0.20    2.00 
   0  -1   3   -2.30    1.50 
  -3   0   1    0.20    0.80 
  -3   0  -1    2.60    2.80 
   2  -3   0   79.29    5.50 
   0  -2   3   81.99    5.90 
   0  -2   3   79.39    4.00 
   3   0  -2   73.49    4.00 
   0   2  -3   77.69    6.10 
   0   2  -3   73.69    3.90 
   3  -1   0    0.50    0.50 
   3  -1   0    0.30    0.60 
  -3   1   0    0.00    1.40 
  -3   1   0    0.40    0.50 
   0   3  -1   -0.60    1.30 
  -1   0   3   -0.20    2.00 
   1   0  -3   -1.70    2.20 
   1   0   3    0.20    2.90 
  -1   0  -3   -1.80    2.70 
   1   1   3 3424.76  149.09 
  -3  -1   2  307.47   13.40 
  -1   2  -3  302.77   13.00 
  -2   3  -1  298.77   13.90 
  -2   3  -1  288.57   15.20 
  -1  -2   3  318.67   14.70 
  -1  -2   3  311.87   13.40 
  -1  -2   3  313.07   13.60 
   2  -3   1  313.57   15.40 
   3   1  -2  297.97   13.40 
   1   2  -3  328.47   15.00 
   1   2  -3  288.27   13.30 
   1  -2   3  334.37   16.30 
   1  -2   3  299.87   13.00 
   0  -3   2   -0.50    0.70 
   2   0   3    1.10    3.30 
  -3   2   0    0.00    1.40 
  -3   2   0    0.20    0.70 
   0  -3   2    0.30    1.50 
   0   3  -2    0.70    0.70 
   0   3  -2    1.00    1.00 
   0   3  -2    0.70    1.70 
   0  -3   2   -0.10    0.70 
  -2   0  -3    2.00    3.40 
   3  -2   0    0.60    1.40 
  -2   0   3   -0.50    1.70 
  -2   0   3    0.50    0.80 
  -1  -3   2  188.68   10.00 
  -3  -2   1  181.58    8.50 
  -1   3  -2  182.78    8.20 
  -1   3  -2  191.28    9.20 
  -1   3  -2  191.38   10.50 
  -2  -1   3  199.48    9.20 
  -3   2  -1  197.48   11.00 
   3  -2  -1  183.68    9.50 
  -1  -3   2  192.28    8.50 
   1   3  -2  173.18    8.80 
   1  -3   2  202.38   10.70 
   1  -3   2  195.88    8.20 
   1  -3   2  192.88    9.20 
   3   2  -1  179.68    8.60 
   3  -2   1  200.38   10.70 
   1   3  -2  181.88    8.50 
  -3   2   1  179.18    9.50 
   1   3  -2  178.48    9.90 
  -2   3  -2  419.96   20.10 
  -2   3  -2  408.16   16.90 
  -3  -2   2  393.06   17.60 
  -2  -2   3  385.76   18.20 
  -2  -2   3  438.26   17.70 
  -2  -2   3  383.86   17.40 
  -2   3  -2  403.36   18.20 
  -2   2  -3  419.06   21.70 
  -3   2  -2  396.16   20.90 
   2  -2   3  395.96   16.90 
   2  -2   3  414.96   20.90 
   2   2  -3  423.76   17.60 
   2   2  -3  377.76   17.40 
   3   2  -2  407.16   17.60 
   2  -3   2  441.36   20.20 
   2  -3   2  416.26   18.30 
   2   2  -3  426.46   18.40 
   2   3  -2  406.26   17.60 
   0  -3   3   -0.10    1.90 
   0  -3   3    1.20    0.90 
   0  -3   3    0.80    1.10 
   3  -3   0    0.20    1.70 
  -3   0   3    0.60    0.90 
  -3   0  -3    0.90    4.30 
   3   0   3   -2.40    3.90 
   3   0  -3   -0.40    0.90 
  -3   3   0   -0.40    1.80 
  -3   3   0    0.00    1.00 
   0   3  -3   -1.20    1.90 
   0   3  -3    0.60    0.90 
   0   3  -3    0.50    1.10 
  -1  -3   3  596.54   27.80 
  -1  -3   3  624.54   26.20 
  -1  -3   3  643.74   26.60 
  -1   3  -3  639.64   29.10 
  -1   3  -3  627.74   25.80 
  -1   3  -3  607.04   27.00 
  -3  -1   3  608.54   25.90 
  -3  -1   3  606.94   26.30 
  -3  -1   3  666.23   25.60 
  -3   3  -1  617.04   26.90 
  -3   3  -1  651.93   28.80 
   3   1  -3  576.14   26.20 
  -3   3   1  608.14   27.90 
   3  -3   1  639.04   28.60 
   1  -3   3  663.53   29.00 
   1  -3   3  618.84   25.80 
   1  -3   3  632.34   27.00 
   1   3  -3  634.24   28.00 
   1   3  -3  606.64   26.20 
   1   3  -3  599.44   26.50 
   3   3  -1  603.14   26.30 
  -3  -3   2    2.00    1.20 
  -2  -3   3    2.70    1.80 
  -2  -3   3   -0.10    1.10 
  -3   3  -2   -0.10    1.30 
  -2   3  -3    3.90    3.20 
  -2   3  -3    0.30    0.70 
  -3   2  -3    3.60    3.80 
  -3   3  -2   -0.60    2.40 
  -3  -2   3    1.30    1.30 
   3  -2   3    0.10    3.00 
   3  -3   2   -0.20    2.40 
   3   2  -3    1.00    1.30 
   3   2  -3    1.50    0.80 
   3  -3   2    1.80    1.40 
   2  -3   3    0.90    2.40 
   2  -3   3    1.60    0.70 
   2  -3   3    1.40    1.40 
   2   3  -3    0.30    1.70 
   2   3  -3   -0.40    1.20 
   2   3  -3    0.60    1.00 
   3   3  -2    0.20    1.20 
  -3  -3   3  102.29    5.50 
   3  -3   3   88.49    4.30 
   3  -3   3   92.79    6.10 
   3   3  -3  105.49    6.30 
   3   3  -3   95.89    5.30 
   3   3  -3   85.29    5.10 
  -4   0   0 1420.96   68.09 
   0   0   4 1777.22   71.89 
   0   1  -4    0.80    2.80 
   0   1   4    5.10    6.40 
   0  -1   4   -0.40    2.70 
  -4   0   1   -0.20    2.10 
  -4   0   1    0.60    0.90 
  -4   0  -1    1.50    3.30 
   4   0   1    1.10    3.00 
   4   0  -1    0.70    1.70 
   4   0  -1   -0.40    0.80 
   4   0  -2  904.31   37.10 
   0   2  -4  872.41   40.60 
   0   2  -4  881.31   37.00 
  -2   4   0  847.02   39.40 
   0  -2   4  903.41   40.10 
   0  -2   4  902.01   37.00 
  -4   0   2  924.61   37.10 
   0  -3   4   -0.40    1.10 
   0  -3   4   -0.10    2.40 
   0   3  -4    0.70    1.10 
  -3   4   0    0.90    2.50 
  -3   4   0    0.00    1.30 
   3  -4   0   -0.40    2.40 
  -4   0  -3   -1.00    4.70 
   4   0   3   -0.10    4.60 
   4   0  -3    1.10    1.30 
   0   3  -4   -1.00    2.30 
  -4   0   3    0.30    1.10 
   0  -3   4    5.20    1.60 
  -4   1   0  501.25   19.30 
  -4   1   0  406.86   21.70 
   4   1   0  459.45   19.60 
   4  -1   0  459.25   21.60 
   4  -1   0  476.45   19.30 
  -1  -1   4  464.25   19.80 
   4  -1  -1  453.55   19.50 
   4  -1  -1  460.95   19.60 
  -1  -1   4  448.56   22.40 
  -1   4  -1  465.25   22.20 
  -4  -1   1  448.56   19.70 
   4  -1   1  450.35   22.80 
  -4   1   1  497.55   21.00 
   4  -1   1  458.45   19.10 
   1  -4   1  489.05   22.20 
   4   1  -1  465.05   19.70 
  -4   1   1  460.95   19.60 
  -4   1   1  460.25   19.50 
  -1  -2   4   86.49    4.50 
   4   1   2   53.49   11.30 
  -4   1  -2   62.49    8.00 
  -1   2  -4   77.89    8.30 
   4  -1  -2   79.89    4.60 
  -2   4  -1   78.09    5.20 
  -1  -2   4   88.39    6.50 
  -2   4  -1   81.09    6.60 
  -4  -1   2   85.89    4.60 
  -4   1   2   85.59    4.70 
  -4   1   2   77.09    4.00 
   4  -1   2   69.79    8.00 
   1   2  -4   91.09    7.00 
   1   2  -4   91.29    4.70 
   1  -2   4   81.19    7.70 
   1  -2   4   84.69    4.20 
   2  -4   1   77.69    6.70 
   4   1  -2   75.49    4.50 
  -4   1   2   86.79    4.40 
  -1   3  -4   -0.70    2.80 
   4   1   3   -6.90    6.20 
  -1   3  -4    2.10    1.10 
  -3   4  -1    3.30    3.00 
  -3   4  -1    1.30    1.40 
  -4   1  -3    1.00    4.10 
  -1  -3   4    4.10    2.60 
  -1  -3   4    8.10    1.60 
  -1  -3   4    3.30    1.70 
  -4  -1   3    1.90    1.40 
   4  -1   3   -0.10    4.00 
   1   3  -4    3.10    2.70 
  -4   1   3    3.40    1.40 
   4   1  -3    1.60    1.40 
   1  -3   4    2.80    3.10 
  -3   4   1    3.40    2.60 
   3  -4   1    2.80    2.90 
   1   3  -4    3.90    1.50 
   1  -3   4    1.50    1.40 
   3  -4   1    2.90    1.70 
   1  -3   4    1.90    1.10 
  -4  -1  -3    0.60    6.10 
   0   4  -2  532.15   25.00 
   0   4  -2  564.24   24.30 
  -4   2   0  579.34   26.50 
   0   4  -2  544.35   26.70 
   0  -4   2  559.24   26.70 
  -4   2   0  635.74   24.00 
   4  -2   0  587.54   26.30 
   4  -2   0  553.74   24.80 
  -4   2   0  654.23   25.00 
  -4   2  -1   27.10    4.90 
  -2   1  -4   11.30    4.60 
  -1   4  -2   26.60    3.00 
  -4  -2   1   26.20    2.40 
  -4   2  -1   21.90    1.30 
  -2  -1   4   22.30    3.60 
  -2  -1   4   20.80    2.20 
  -1   4  -2   22.10    3.90 
   2   1   4   12.70    8.60 
   4  -2  -1   26.60    3.20 
   4  -2   1   26.80    4.30 
   4  -2   1   23.40    1.30 
  -4   2   1   21.50    2.20 
   2  -1   4   23.30    6.00 
   1  -4   2   22.90    3.90 
   1   4  -2   21.60    2.10 
  -4   2   1   26.30    3.30 
   1   4  -2   19.60    3.50 
  -2  -1  -4    4.30    6.70 
   4   2  -1   25.50    2.30 
   2   1  -4   19.10    2.40 
   1  -4   2   14.70    2.20 
  -4   2  -2  204.18   14.00 
  -2  -2   4  218.98   10.00 
  -4  -2   2  201.28    9.90 
  -2   4  -2  217.68   10.80 
  -2   2  -4  192.48   14.50 
  -2  -2   4  232.38   11.30 
  -2   4  -2  218.58   12.60 
   2  -4   2  231.98   11.00 
  -4   2   2  213.88   10.70 
   4   2  -2  199.88   10.00 
   2   2  -4  229.78   11.80 
   2  -4   2  225.88   12.80 
   2   2  -4  204.98   10.00 
  -2   3  -4   31.00    2.30 
  -4   2  -3   21.90    5.90 
  -2  -3   4   29.80    3.00 
  -4  -2   3   30.90    3.00 
  -3   4  -2   25.50    5.00 
  -2  -3   4   31.30    4.00 
  -2  -3   4   30.80    3.10 
  -2   3  -4   33.50    6.20 
  -3   4  -2   32.70    3.80 
   2   3  -4   35.00    4.20 
   2  -3   4   31.80    2.30 
   3  -4   2   35.20    5.60 
   3  -4   2   38.10    4.20 
   4   2  -3   29.70    3.20 
   4   2  -3   31.10    2.10 
   3   4  -2   33.20    3.30 
   2   3  -4   29.50    2.90 
   2  -3   4   32.80    5.80 
   4  -2   3   35.70    6.60 
   0  -4   3  222.28   13.00 
  -3   0   4  241.48   10.80 
  -4   3   0  224.98   11.00 
   4  -3   0  225.38   12.50 
   0  -4   3  232.88   11.30 
   0   4  -3  227.28   10.40 
   0  -4   3  242.28   10.50 
  -4   3   0  235.98   12.70 
   0   4  -3  227.98   13.00 
   4  -3  -1  179.18   10.30 
  -3  -1   4  198.58    9.30 
  -3  -1   4  194.68    8.90 
  -4   3  -1  195.78   11.70 
  -1   4  -3  181.88    8.30 
  -4   3  -1  174.38    9.40 
  -1  -4   3  176.68   10.70 
  -1  -4   3  181.28    8.70 
  -1   4  -3  187.88   11.60 
  -1   4  -3  182.08    9.60 
   1  -4   3  183.08    9.60 
   1  -4   3  186.58   11.40 
   1   4  -3  183.58   10.80 
   1   4  -3  191.08    8.70 
   1   4  -3  171.48    9.20 
   1  -4   3  187.58    8.40 
   4  -3   1  187.58   11.20 
  -4   3   1  172.58    8.90 
  -4   3   1  166.28   10.10 
   3   1  -4  189.98    8.90 
  -3  -2   4    1.60    1.80 
  -3  -2   4    1.10    1.70 
  -3  -2   4    4.00    1.20 
  -2   4  -3    2.00    1.70 
  -2   4  -3    2.30    1.00 
  -2   4  -3    1.00    3.00 
  -2  -4   3    4.50    1.70 
  -4  -3   2    0.60    1.70 
  -3   2  -4    3.80    4.60 
  -4   3  -2    3.70    3.80 
   4  -3   2    2.20    1.40 
   2   4  -3    4.30    1.60 
   2   4  -3    2.50    1.80 
   3  -2   4    4.90    4.50 
   4  -3   2    5.70    3.20 
   3   2  -4    1.80    1.90 
   3   2  -4    1.70    1.70 
  -4   3   2    3.50    2.30 
   2   4  -3    1.90    2.40 
   4   3  -2    5.20    1.70 
   2  -4   3    4.90    2.20 
   2  -4   3    3.10    3.40 
   2  -4   3    3.30    1.00 
  -3  -4   3   17.20    2.50 
  -3   4  -3   23.00    3.40 
  -3   4  -3   12.00    4.40 
  -4  -3   3   14.80    2.40 
  -3  -3   4   18.40    3.20 
  -3  -3   4   17.80    2.70 
  -3  -3   4   20.00    2.30 
  -3   3  -4   20.20    5.80 
  -4   3  -3   15.90    5.80 
  -3   4  -3   16.40    1.60 
   3  -3   4   18.70    1.80 
   3  -4   3   16.30    4.50 
   3   3  -4   19.60    3.30 
   3   3  -4   16.70    2.60 
   3   3  -4   19.30    2.30 
   4   3  -3   12.70    2.30 
   3  -4   3   13.60    2.90 
   4  -3   3   16.60    4.60 
   3  -3   4   14.20    4.70 
   3   4  -3   17.90    3.60 
   3   4  -3   21.10    2.70 
   0  -4   4 1078.29   44.90 
   0  -4   4 1045.80   41.60 
   0  -4   4 1021.50   42.60 
   4  -4   0  966.80   44.20 
  -4   0   4  937.41   41.70 
   4   0  -4  945.71   41.70 
  -4   4   0  992.70   44.30 
  -4   4   0  985.70   42.40 
   0   4  -4 1032.70   44.80 
   0   4  -4 1001.70   41.50 
   0   4  -4  973.80   42.50 
  -1  -4   4 1529.35   65.49 
  -1  -4   4 1513.35   62.89 
  -1  -4   4 1589.94   63.69 
  -1   4  -4 1522.75   62.59 
  -1   4  -4 1491.45   63.99 
  -1   4  -4 1605.24   66.99 
   4  -4  -1 1550.94   65.39 
  -4  -1   4 1526.05   62.39 
  -4  -1   4 1497.45   63.09 
  -4   4  -1 1485.95   63.79 
   4   1  -4 1514.25   63.09 
  -4   4   1 1443.46   65.19 
   4  -4   1 1562.24   66.09 
   1  -4   4 1520.35   63.99 
   1  -4   4 1601.24   66.59 
   1  -4   4 1547.95   62.59 
   1   4  -4 1519.85   65.49 
   1   4  -4 1425.56   62.89 
  -2  -4   4 1653.23   73.99 
  -2  -4   4 1892.11   72.19 
  -2  -4   4 1754.02   72.39 
  -2   4  -4 1819.12   76.69 
  -2   4  -4 1784.92   71.49 
  -4   4  -2 1688.13   72.99 
  -4   4  -2 1816.42   76.19 
  -4  -2   4 1730.13   72.19 
  -4  -2   4 1749.43   71.39 
   4  -2   4 1610.14   77.89 
   4  -4   2 1843.12   75.79 
   4   2  -4 1700.33   72.19 
  -4   4   2 1818.52   74.39 
   4  -4   2 1793.32   73.19 
   2  -4   4 1782.82   73.29 
   2  -4   4 1810.42   76.19 
   2  -4   4 1721.53   71.39 
   2   4  -4 1736.73   74.09 
   2   4  -4 1681.33   72.09 
   2   4  -4 1683.53   72.39 
   4   4  -2 1639.14   72.09 
  -4  -4   3   16.80    4.60 
  -3  -4   4   11.30    2.40 
  -3   4  -4   12.40    1.50 
  -4   4  -3   12.40    1.20 
  -3   4  -4   12.40    5.20 
  -4   4  -3   17.00    5.20 
  -4   3  -4   20.50    7.00 
  -4  -3   4   17.50    4.40 
   4  -3   4   16.30    5.40 
   4  -4   3   15.70    3.20 
   4   3  -4   13.50    3.00 
   4   3  -4   13.30    2.50 
   4   3  -4   15.90    2.00 
   4  -4   3   12.60    4.60 
   3  -4   4   11.60    1.50 
   3  -4   4    9.40    2.60 
   3  -4   4   17.30    5.50 
   3   4  -4   15.70    3.50 
   3   4  -4   15.00    2.50 
   3   4  -4   13.50    2.30 
   4   4  -3   15.10    2.50 
  -4  -4   4   35.00    3.80 
  -4   4  -4   51.89    9.20 
   4  -4   4   39.90    2.40 
   4  -4   4   40.70    5.00 
   4  -4   4   46.60    7.70 
   4   4  -4   37.80    4.90 
   4   4  -4   37.40    3.90 
   4   4  -4   36.20    3.50 
  -5   0   0    1.10    3.50 
  -5   0   0    7.40    1.30 
   0   0   5    2.50    4.90 
   0   0  -5    3.90    4.50 
   5   0   0    6.90    3.40 
   5   0   0    6.60    1.30 
   0   1  -5    1.40    3.70 
   5   0  -1   -0.40    1.10 
   0   1   5   -3.40    6.50 
   0  -1   5    2.60    3.90 
  -5   0   1   -0.60    3.00 
  -5   0   1   -0.20    1.10 
  -5   0  -1    0.70    3.80 
   5   0   1   -1.70    3.40 
   5   0  -1    1.10    2.20 
   5   0  -2 1286.37   55.89 
   5   0  -2 1353.96   55.69 
  -5   0   2 1415.26   55.69 
   5   0  -2 1372.06   54.99 
  -2   5   0 1360.66   58.89 
   0  -2   5 1325.87   55.59 
   0  -2   5 1321.97   59.69 
   0   3  -5   -1.00    3.60 
   0   3  -5   -0.40    1.40 
  -5   0  -3    0.70    5.20 
  -3   5   0    3.30    3.30 
   0  -3   5    2.00    1.60 
   5   0   3    0.00    5.40 
   5   0  -3    1.90    1.70 
   0  -3   5   -0.80    3.00 
  -5   0   3    4.10    1.70 
   0   4  -5 2433.66   98.69 
   4  -5   0 2292.67   97.59 
  -4   5   0 2273.27   95.19 
   0  -4   5 2461.65   98.19 
   5   0  -4 2229.48   94.39 
   0  -4   5 2238.18   95.29 
  -4   5   0 2199.08   97.39 
   0  -4   5 2353.76   94.29 
   0   4  -5 2213.58   94.19 
  -1   0  -5    1.70    5.10 
   1   0  -5    1.10    4.20 
   5   1   0   -0.40    1.10 
  -5   1   0   -0.40    0.90 
   5   1   0   -0.60    5.10 
   1   0   5    0.90    5.00 
  -1   0   5    0.60    4.10 
   5  -1   0    1.90    2.40 
   5  -1   0    1.00    1.00 
  -5   1   0   -0.50    2.60 
  -1  -1   5  815.52   32.70 
  -1   5  -1  777.72   35.60 
   5  -1  -1  791.52   32.20 
   5  -1  -1  828.02   32.40 
  -5  -1   1  778.22   32.40 
   5   1  -1  788.92   32.50 
  -5   1   1  785.02   32.20 
  -5   1   1  700.53   34.20 
   5  -1   1  689.23   35.90 
  -2   5  -1   12.50    2.60 
  -2   5  -1    8.20    3.60 
   5  -1  -2   11.80    2.10 
  -1   2  -5   11.40    4.70 
  -1  -2   5   12.90    3.90 
  -5   1  -2    5.60    4.80 
   5   1   2    9.60    7.30 
   5  -1  -2   11.20    1.80 
  -5  -1   2   11.40    1.90 
  -1  -2   5   10.10    2.00 
   1   2  -5    5.90    3.90 
  -5   1   2   12.20    1.40 
  -5  -1  -2    6.60    7.00 
  -5   1   2    9.90    1.70 
   2  -5   1    7.50    3.50 
  -5   1   2   12.80    2.50 
   5   1  -2   10.00    1.90 
   5  -1   2    6.70    4.40 
   1  -2   5   11.00    1.80 
   1   2  -5   12.10    1.90 
   1  -2   5    8.80    4.50 
  -5  -1   3  159.08    8.00 
  -3   5  -1  137.89   10.60 
  -1  -3   5  146.49    8.20 
  -1  -3   5  157.08   10.30 
  -1   3  -5  149.99    7.40 
  -3   5  -1  139.49    8.60 
  -1   3  -5  138.69   12.20 
  -1  -3   5  151.48    7.80 
  -5   1   3  149.99    7.70 
   1   3  -5  164.08   11.10 
   1   3  -5  153.08    7.80 
  -3   5   1  171.68   10.70 
   5   1  -3  170.18    8.00 
   1  -3   5  149.49   11.20 
   1  -3   5  140.99    7.30 
  -5   1   3  156.38    7.50 
  -1   4  -5  591.64   30.60 
  -4   5  -1  593.84   29.40 
  -1   4  -5  597.64   25.70 
  -4   5  -1  606.84   27.10 
  -1  -4   5  608.84   28.90 
  -1  -4   5  627.74   26.90 
  -1  -4   5  606.44   26.10 
  -5  -1   4  607.04   26.40 
   1  -4   5  611.84   29.90 
  -4   5   1  572.44   28.90 
   5   1  -4  602.14   26.20 
   1  -4   5  655.63   27.50 
   4  -5   1  604.34   29.60 
   1   4  -5  610.04   26.80 
   1   4  -5  626.14   29.40 
  -5   1   4  582.74   26.00 
   1   4  -5  626.04   26.10 
   1  -4   5  588.34   25.70 
   4  -5   1  600.14   27.10 
   5  -2   0   -0.30    0.90 
   0   5  -2   -0.30    2.60 
  -2   0   5    1.50    3.60 
   2   0  -5   -0.70    3.90 
  -2   0  -5    2.50    5.10 
   2   0   5    0.10    5.00 
  -5   2   0    0.70    2.70 
   5  -2   0    1.00    2.30 
   5  -2   0    1.20    1.40 
  -5   2   0    1.10    0.90 
   5  -2  -1  239.88   11.70 
  -5   2  -1  219.98    9.30 
  -5   2  -1  202.18   13.70 
  -5  -2   1  206.68   10.20 
   5  -2  -1  232.48   10.20 
  -1   5  -2  222.78   11.20 
  -2  -1   5  190.68   12.60 
  -1   5  -2  206.88   12.90 
   5  -2   1  225.48   13.20 
  -5   2   1  228.48   10.20 
   1  -5   2  207.98   13.00 
   1   5  -2  215.38   12.70 
  -5   2   1  235.78   12.00 
  -5   2   1  213.38    9.70 
   5  -2   1  214.18    9.30 
   5   2  -1  205.38   10.20 
  -2  -2   5   17.60    2.40 
  -2  -2   5   22.00    4.10 
  -2   5  -2   28.10    4.30 
   2   2   5   12.40   10.70 
  -5   2  -2   21.60    5.80 
  -2   2  -5   15.70    5.50 
  -5  -2   2   17.10    2.30 
   5  -2  -2   21.80    3.50 
  -2   5  -2   22.10    5.00 
   2   2  -5   23.00    2.70 
  -5   2   2   21.60    2.30 
   2  -2   5   12.70    5.10 
  -5   2   2   23.30    3.50 
   5  -2   2   21.50    5.30 
   5  -2   2   22.50    1.50 
   2   2  -5   18.80    4.50 
   5   2  -2   19.60    2.60 
  -5   2   2   22.90    2.50 
   2   5  -2   17.90    2.40 
   2  -5   2   24.50    4.70 
   2  -5   2   25.50    3.50 
  -2  -3   5  118.59    6.40 
  -2   3  -5  104.59   11.60 
  -2  -3   5  119.39    8.10 
  -3   5  -2  120.99    9.80 
  -5  -2   3  115.19    6.60 
  -2  -3   5  110.19    6.50 
  -3   5  -2  111.09    7.30 
   3  -5   2  117.59    9.80 
   2   3  -5  122.29    8.70 
   2  -3   5  107.69    5.70 
   3   5  -2  107.29    6.40 
   2   3  -5  109.29    6.30 
   3  -5   2  114.09    7.40 
  -5   2   3  111.59    6.80 
   2  -3   5  115.89   10.70 
   5   2  -3  113.59    6.40 
   5  -2   3  102.29   10.40 
  -2  -4   5  346.57   16.50 
  -4   5  -2  345.57   19.60 
  -2   4  -5  370.16   21.50 
  -4   5  -2  350.26   17.20 
  -5  -2   4  325.87   17.00 
  -2   4  -5  348.47   15.40 
  -2  -4   5  344.07   18.30 
  -2  -4   5  357.36   16.20 
   5  -2   4  316.37   21.70 
   2  -4   5  367.16   15.50 
   5   2  -4  377.96   15.00 
   2  -4   5  359.66   17.40 
   4  -5   2  342.77   17.20 
   2   4  -5  392.16   18.90 
   2   4  -5  361.76   16.20 
   4   5  -2  334.57   16.10 
   5   2  -4  352.06   16.20 
   4  -5   2  353.56   19.60 
   2  -4   5  376.46   20.60 
   2   4  -5  354.26   16.50 
  -5   3   0    0.30    1.40 
   0   5  -3    2.80    3.40 
   0   5  -3    0.00    1.40 
   0   5  -3    0.70    1.90 
  -3   0  -5   -1.20    4.70 
   3   0  -5   -1.10    4.20 
  -5   3   0    3.60    3.20 
   3   0   5    1.80    6.10 
  -3   0   5    2.10    1.70 
   0  -5   3   -2.80    2.80 
   5  -3   0   -0.50    2.60 
   5  -3   0    2.20    1.50 
  -3   0   5    0.90    3.20 
   5  -3  -1  573.74   26.20 
  -1  -5   3  565.14   27.00 
  -1   5  -3  564.24   25.30 
  -5   3  -1  601.04   28.20 
  -3  -1   5  528.85   25.80 
  -5   3  -1  575.94   23.20 
  -1   5  -3  558.34   27.60 
  -1   5  -3  565.34   23.90 
  -3  -1   5  569.94   24.50 
   3   1  -5  541.55   24.40 
   1  -5   3  548.05   25.30 
   5   3  -1  582.74   24.40 
   1   5  -3  541.85   24.20 
   5  -3   1  638.74   27.80 
   1  -5   3  563.24   27.60 
   1   5  -3  558.04   27.10 
  -5   3   1  519.85   24.40 
  -5   3   1  587.34   26.30 
  -2   5  -3    1.20    1.90 
  -5  -3   2    1.50    2.00 
  -3   2  -5    3.10    5.40 
  -2   5  -3    4.40    4.00 
  -2   5  -3    2.60    1.30 
  -3  -2   5    1.20    2.30 
   3   2   5   -4.00    9.80 
  -2  -5   3    3.10    2.00 
  -5   3  -2    3.50    4.20 
  -5   3   2    4.90    2.70 
   5   3  -2    2.30    1.80 
   3   2  -5    9.00    2.40 
   3   2  -5    1.90    2.80 
   5  -3   2    4.50    3.80 
   2  -5   3   -1.30    3.20 
   2  -5   3    2.30    2.00 
   3  -2   5    2.60    4.90 
   2   5  -3    1.60    2.00 
   2   5  -3    2.10    3.10 
  -3   5  -3  980.20   44.60 
  -3   5  -3  956.80   39.50 
  -3   5  -3  984.50   41.80 
  -3   3  -5  871.51   46.90 
  -3  -3   5  970.10   40.50 
  -3  -3   5  951.60   41.80 
   3  -5   3 1022.10   42.00 
   5  -3   3  994.00   45.40 
   3  -5   3  987.40   44.50 
   3   3  -5  944.81   40.70 
   5   3  -3  909.71   40.60 
   3   3  -5 1066.59   42.60 
   3  -3   5  956.90   39.70 
   3   5  -3  896.21   40.50 
  -5   3   3  953.60   41.80 
   3  -3   5  954.50   46.20 
  -3  -4   5   23.20    3.00 
  -5  -3   4   18.40    3.00 
  -3  -4   5   22.30    3.20 
  -4  -5   3   17.80    2.90 
  -4   5  -3   20.50    1.80 
  -4   5  -3   14.40    6.10 
  -3  -4   5   17.50    4.00 
  -4   5  -3   15.60    3.10 
  -3   4  -5   20.70    6.80 
  -5   3  -4   16.50    7.80 
   5   3  -4   16.30    2.80 
   4  -5   3   22.10    4.00 
   3  -4   5   22.90    3.90 
   3   4  -5   19.60    4.20 
   5  -3   4   14.40    5.70 
   3  -4   5   21.70    5.80 
   5   3  -4   18.00    2.30 
   3   4  -5   21.10    3.10 
   4  -5   3   20.10    5.90 
   4   5  -3   16.50    2.80 
   3  -4   5   17.40    2.00 
   3   4  -5   19.10    2.70 
  -5   4   0   -1.40    2.90 
   0  -5   4    2.50    3.40 
  -4   0   5    1.60    2.10 
  -4   0   5   -0.70    2.50 
   5  -4   0    0.70    3.30 
   0  -5   4    0.10    2.10 
  -4   0  -5    0.90    6.10 
  -5   4   0    0.60    2.00 
   0   5  -4   -1.00    2.30 
   0  -5   4   -0.60    1.60 
   0   5  -4   -2.40    3.20 
   0   5  -4   -0.60    1.50 
   4   0   5   -1.70    6.50 
  -1   5  -4  810.62   34.80 
  -4  -1   5  865.21   35.70 
  -1  -5   4  802.02   38.10 
  -1   5  -4  853.61   39.20 
   5  -4  -1  833.72   37.70 
  -1  -5   4  813.42   35.20 
  -1  -5   4  847.32   36.10 
  -5   4  -1  857.21   38.90 
  -1   5  -4  789.32   36.30 
  -5   4  -1  851.21   36.20 
  -5   4   1  829.72   37.60 
  -5   4   1  811.82   35.70 
   4   1  -5  805.82   35.40 
   1  -5   4  870.21   36.60 
   5  -4   1  861.21   38.70 
   1   5  -4  840.52   36.10 
   1   5  -4  801.22   38.10 
   1  -5   4  808.92   34.80 
   1  -5   4  864.71   39.10 
   1   5  -4  861.41   35.20 
  -2   5  -4  730.83   29.90 
  -2   5  -4  735.63   34.90 
  -5   4  -2  707.03   31.60 
  -2  -5   4  724.33   30.70 
  -2  -5   4  705.13   33.00 
  -4  -2   5  731.83   30.00 
  -4  -2   5  717.13   31.00 
  -2   5  -4  724.23   31.90 
  -4  -2   5  718.13   30.90 
   5  -4   2  724.33   31.70 
   2  -5   4  745.83   32.00 
   2  -5   4  747.73   34.80 
  -5   4   2  697.93   32.70 
   4  -2   5  624.24   37.00 
   5  -4   2  748.43   34.50 
   5   4  -2  733.53   30.80 
   4   2  -5  702.23   30.70 
   2   5  -4  686.03   33.00 
   2   5  -4  689.03   30.60 
   2   5  -4  679.73   31.00 
   2  -5   4  730.33   29.90 
  -5  -4   3    1.00    2.20 
  -3   5  -4    3.10    4.60 
  -3   5  -4    4.00    1.30 
  -4  -3   5    5.20    2.50 
  -4  -3   5    3.90    2.10 
  -4  -3   5    2.60    1.50 
  -3   5  -4    2.40    2.10 
  -4   3  -5    4.60    5.50 
  -3  -5   4    3.00    2.30 
  -5   4  -3    4.00    8.60 
   4   3  -5    5.10    2.40 
   5   4  -3    5.80    2.20 
   5  -4   3    6.80    4.90 
   5  -4   3    2.10    2.40 
   4  -3   5    3.10    5.40 
   3   5  -4    3.20    3.30 
   3   5  -4    1.30    1.90 
   3   5  -4    2.70    1.80 
   3  -5   4    3.00    2.50 
   4   3  -5    7.60    2.80 
   3  -5   4    4.00    4.40 
   3  -5   4    5.70    1.40 
  -4  -5   4   21.80    3.10 
  -4   5  -4   33.40    8.20 
  -5  -4   4   24.60    3.30 
  -4  -4   5   24.70    3.50 
  -5   4  -4   25.00    7.80 
  -4   5  -4   25.80    2.10 
   4  -5   4   24.10    3.70 
   5  -4   4   23.40    3.50 
   4  -4   5   22.50    7.30 
   4   4  -5   34.00    4.80 
   4   4  -5   21.10    3.60 
   4   4  -5   30.70    3.30 
   5   4  -4   20.40    3.40 
   4  -4   5   24.60    2.20 
   5  -4   4   28.10    6.60 
   4   5  -4   24.60    4.70 
   4   5  -4   22.00    3.20 
   0  -5   5   -2.80    3.50 
   0  -5   5    0.90    1.90 
   0  -5   5    0.50    2.40 
   5  -5   0    0.90    3.60 
  -5   0   5    0.70    1.90 
  -5   0   5    1.80    1.90 
  -5   0  -5    0.30    7.50 
   5   0   5   -1.80    7.60 
  -5   5   0   -0.90    3.50 
  -5   5   0    0.50    1.90 
   0   5  -5    1.10    3.70 
   0   5  -5    0.20    1.80 
   0   5  -5    1.40    1.90 
  -1  -5   5   15.60    4.40 
  -1  -5   5   23.70    2.90 
  -1  -5   5   16.90    3.30 
  -1   5  -5   14.50    3.40 
  -5  -1   5   20.10    2.90 
  -5   5  -1   22.00    3.60 
  -1   5  -5   11.00    4.90 
  -1   5  -5   16.40    2.30 
   5  -5  -1   19.20    4.60 
  -5  -1   5   13.30    2.10 
   5   1   5    1.40   10.00 
  -5   1  -5    3.20    7.20 
  -5   1   5   18.30    2.80 
   5  -1   5    8.60    7.20 
   1  -5   5   18.40    2.40 
   5   1  -5    7.00    2.80 
   5   1  -5   14.60    2.60 
  -5   5   1   17.10    4.90 
  -5   5   1   15.10    3.10 
   1  -5   5   14.70    3.30 
   5  -5   1   15.50    5.90 
   5  -5   1    9.10    2.70 
   1  -5   5   11.00    4.60 
   1   5  -5   15.00    4.90 
   1   5  -5   12.70    2.50 
   1   5  -5   12.80    2.90 
  -2  -5   5  429.26   22.60 
  -2  -5   5  452.35   20.30 
  -2  -5   5  471.65   20.70 
  -2   5  -5  459.65   25.10 
  -2   5  -5  440.96   19.30 
  -5   5  -2  458.25   21.20 
  -5   5  -2  446.86   24.80 
  -5  -2   5  441.46   19.00 
   5  -5   2  427.66   21.10 
   5   2  -5  433.26   20.20 
  -5   5   2  429.16   23.10 
   5  -5   2  405.56   30.80 
   2  -5   5  480.85   21.60 
   2  -5   5  479.55   24.80 
   2  -5   5  447.66   19.40 
   2   5  -5  450.55   22.80 
   2   5  -5  471.85   20.10 
   2   5  -5  431.96   20.50 
   5   5  -2  466.65   20.30 
  -5  -5   3  669.03   29.90 
  -3  -5   5  687.73   32.00 
  -3  -5   5  700.13   29.90 
  -5   5  -3  697.13   31.10 
  -3   5  -5  695.93   36.50 
  -3   5  -5  697.83   28.80 
  -5   5  -3  742.83   35.50 
  -5   5  -3  675.83   28.10 
  -5  -3   5  666.03   29.90 
  -5   3  -5  620.24   37.40 
   5  -3   5  684.63   37.10 
   5   3  -5  730.03   29.10 
   5  -5   3  732.83   34.70 
   5  -5   3  706.23   31.20 
   3  -5   5  706.83   34.70 
   3  -5   5  704.63   28.80 
   3  -5   5  682.23   31.20 
   3   5  -5  690.03   32.10 
   3   5  -5  655.23   29.80 
   3   5  -5  655.43   29.90 
   5   5  -3  649.04   29.90 
  -5  -5   4  921.21   37.70 
  -4  -5   5  940.21   37.70 
  -5   4  -5  820.72   44.90 
  -4   5  -5  895.41   44.40 
  -4   5  -5  866.61   36.10 
  -5  -4   5  909.11   37.70 
   5  -5   4  887.31   39.00 
   5  -5   4  942.01   43.10 
   5  -4   5  899.51   43.70 
   5  -4   5  863.81   35.90 
   4  -5   5  916.41   43.20 
   5   4  -5  853.91   38.40 
   5   4  -5  760.62   38.50 
   5   4  -5  860.51   36.90 
   4  -5   5  870.51   36.10 
   4  -5   5  876.21   39.00 
   4   5  -5  818.12   39.20 
   4   5  -5  863.71   37.40 
  -5  -5   5  559.64   25.10 
  -5   5  -5  556.44   32.10 
   5  -5   5  572.24   23.20 
   5  -5   5  581.94   26.60 
   5  -5   5  580.74   30.50 
   5   5  -5  517.45   26.20 
   5   5  -5  559.74   25.10 
   5   5  -5  540.25   24.40 
  -6   0   0 1483.55   65.99 
   0   0  -6 1456.75   69.09 
   6   0  -1   -0.50    1.40 
   0   1   6   -3.60    7.60 
   0   1  -6   -1.70    4.10 
   6   0   1   -1.50    4.10 
   6   0   1    0.90    1.30 
   6   0  -1   -1.30    2.60 
   0  -1   6    2.90    5.00 
   0  -1  -6    1.20    7.10 
  -6   0   1    1.80    3.90 
  -6   0   1    1.10    1.50 
  -6   0  -1    4.90    4.90 
  -2   6   0  231.58   14.10 
  -6   0   2  218.38   10.10 
   6   0  -2  200.78   10.90 
   6   0  -2  201.08   10.00 
   0  -2   6  203.18   14.80 
   0  -2   6  216.08   10.20 
   0  -3   6   -3.00    3.60 
   0  -3   6    0.10    1.80 
  -6   0   3    0.20    1.60 
  -6   0  -3    1.60    5.20 
   6   0   3   -0.50    5.60 
   6   0  -3    0.00    1.30 
   6   0  -3   -2.20    1.90 
  -3   6   0    0.30    3.90 
   0   3  -6    1.60    1.80 
   0   3  -6    2.80    4.60 
   0   4  -6 1157.28   51.99 
   6   0  -4 1126.39   46.60 
   0   4  -6 1068.69   46.30 
  -6   0   4 1009.40   47.40 
   0  -4   6 1159.58   50.79 
   0  -4   6 1103.39   46.40 
   0  -4   6 1140.89   47.70 
   5  -6   0    3.10    4.30 
   0  -5   6    0.90    2.30 
   0   5  -6   -1.20    1.80 
   6   0   5   -6.40    6.30 
  -5   6   0   -0.70    3.90 
   0   5  -6   -1.60    4.30 
   0  -5   6    1.80    4.20 
   6   0  -5   -1.00    1.90 
  -6   0  -5   -2.20    6.40 
  -5   6   0    0.00    2.40 
  -6   0   5    0.10    2.30 
   0  -5   6    1.10    1.90 
   6   1   0  150.08   14.80 
  -1   0  -6  129.49   15.00 
   1   0   6  202.08   17.70 
  -1   0   6  180.58   15.00 
  -1  -1   6   15.80    5.40 
  -1   6  -1   14.10    4.50 
   6   1   1    9.00    7.00 
  -6  -1   1   14.00    2.20 
   6  -1  -1   17.80    2.10 
   1   1   6   17.00   10.50 
  -1   1  -6    7.80    5.40 
   6  -1  -1   18.80    3.60 
  -6   1  -1    8.30    4.70 
   6  -1  -1   16.00    2.10 
  -6   1   1   14.80    4.10 
   1   1  -6   18.10    5.90 
  -1   1   6   14.90    8.90 
   6  -1   1   15.30    4.90 
   1  -1   6    7.90    6.10 
   6   1  -1   16.40    2.40 
   6  -1   1   17.50    2.00 
  -1  -1  -6    6.10    7.90 
  -6   1   1   18.40    2.20 
   6   1  -1    6.00    5.30 
  -1  -2   6  464.05   23.80 
   6  -1  -2  435.76   19.00 
   6  -1  -2  478.95   19.40 
  -6  -1   2  479.75   19.70 
  -2   6  -1  454.85   23.40 
  -1  -2   6  461.05   19.70 
   1  -2   6  440.96   25.50 
   6   1  -2  441.86   19.60 
  -6   1   2  417.06   20.80 
  -6   1   2  491.05   19.50 
   6  -1   2  381.86   24.60 
   1   2  -6  381.86   23.90 
   6  -1  -3  552.94   24.00 
   6  -1  -3  573.54   24.10 
  -3   6  -1  543.05   25.30 
  -1   3  -6  480.25   29.50 
  -1  -3   6  568.04   27.70 
  -1  -3   6  556.04   24.20 
  -3   6  -1  545.85   27.80 
  -6  -1   3  557.54   24.30 
   1  -3   6  579.04   29.40 
  -6   1   3  578.44   23.30 
   1  -3   6  557.44   23.90 
  -6   1   3  603.04   24.20 
   1   3  -6  544.15   24.10 
  -6   1   3  550.14   24.30 
   3  -6   1  561.24   27.90 
   1   3  -6  530.95   28.60 
  -1  -4   6   66.09    7.50 
  -1  -4   6   51.69    4.70 
  -1  -4   6   64.09    5.30 
  -1   4  -6   53.49    9.40 
   6   1   4   28.80   21.00 
  -1   4  -6   60.99    4.20 
  -6   1  -4   34.00   11.10 
  -4   6  -1   50.29    5.50 
  -6  -1   4   56.79    4.60 
  -4   6  -1   53.09    9.40 
   1   4  -6   58.29    4.60 
   6   1  -4   59.29    4.60 
  -4   6   1   59.59    9.30 
   1   4  -6   61.09    8.10 
   1  -4   6   55.79    4.30 
  -6   1   4   60.79    3.90 
   1  -4   6   60.69    7.90 
   1  -4   6   57.49    5.60 
  -1  -5   6    6.00    2.70 
  -6   1  -5   -1.60    5.10 
  -1  -5   6    4.90    2.40 
  -6  -1   5    0.60    2.10 
  -1   5  -6    5.20    5.40 
   6   1   5    0.10    8.50 
  -5   6  -1    3.80    2.60 
  -5   6  -1    6.00    4.30 
  -1  -5   6    2.60    4.10 
  -1   5  -6    6.20    2.00 
   1   5  -6    5.40    4.50 
   1  -5   6    7.40    3.40 
  -5   6   1    4.90    4.30 
   6   1  -5    9.80    2.80 
   1   5  -6    7.10    2.20 
   1  -5   6    8.00    5.40 
   6   1  -5    2.00    2.00 
  -6  -1  -5    1.40    7.20 
   6  -1   5    1.90    7.30 
  -6   1   5    6.40    2.50 
   1  -5   6    5.10    2.00 
   5  -6   1   12.10    5.40 
   6  -2   0  880.81   36.90 
   6  -2   0  762.92   33.20 
   0   6  -2  776.22   37.40 
   6   2   0  841.12   34.00 
   6  -2   0  806.22   34.30 
  -6   2   0  785.62   37.60 
  -6   2   0  776.72   33.30 
  -6   2  -1  258.27   17.80 
  -1   6  -2  285.17   14.60 
   6  -2  -1  285.17   13.00 
  -6  -2   1  287.87   13.50 
  -1   6  -2  289.77   16.90 
   6  -2  -1  308.97   13.60 
   6  -2  -1  325.07   15.40 
  -2  -1   6  279.67   13.90 
  -6   2  -1  296.47   12.60 
   1  -6   2  303.87   17.00 
  -6   2   1  310.77   13.10 
   6  -2   1  311.47   17.30 
   6  -2   1  300.07   12.60 
  -6   2   1  293.27   15.90 
   6   2  -1  282.17   13.50 
   6  -2  -2 1206.38   50.99 
  -6  -2   2 1294.27   50.09 
  -2  -2   6 1217.78   53.09 
  -2   6  -2 1149.98   53.69 
  -2  -2   6 1078.59   50.89 
  -2   6  -2 1151.18   51.09 
   2   2  -6 1140.49   49.99 
  -6   2   2 1182.28   49.60 
  -6   2   2 1221.88   49.70 
  -6   2   2 1275.47   51.39 
   6  -2   2 1281.27   48.90 
   2  -2   6 1080.79   56.29 
   2  -6   2 1165.98   53.69 
   6   2  -2 1270.27   50.09 
   6  -2   2 1195.28   54.99 
  -3   6  -2 1147.69   48.50 
  -2  -3   6 1162.08   47.70 
  -2  -3   6 1171.08   49.99 
  -6  -2   3 1118.99   48.10 
  -2  -3   6 1125.69   48.40 
  -3   6  -2 1118.59   51.29 
   2  -3   6 1116.49   53.09 
   6   2  -3 1085.79   47.30 
   6  -2   3  996.00   52.79 
  -6   2   3 1176.28   47.10 
  -6   2   3 1147.09   46.70 
   2   3  -6 1149.39   51.09 
   2  -3   6 1089.59   46.70 
   3  -6   2 1110.29   51.19 
  -6   2   3 1162.28   47.80 
  -2  -4   6 1726.13   75.89 
  -4   6  -2 1783.82   76.69 
  -6  -2   4 1918.61   75.79 
  -2   4  -6 1802.42   82.49 
  -2  -4   6 1857.41   78.29 
  -2  -4   6 1896.01   75.59 
  -4   6  -2 1779.82   79.59 
  -6   2   4 1827.02   76.19 
   6  -2   4 1583.64   82.89 
  -6   2   4 1867.81   75.79 
   2   4  -6 1951.60   79.29 
   2   4  -6 1871.61   75.59 
   4  -6   2 1836.22   76.79 
   2  -4   6 1863.61   80.89 
   2  -4   6 1810.52   74.89 
   6   2  -4 1830.32   75.59 
   4  -6   2 1738.63   82.69 
   4   6  -2 1770.72   75.69 
   6   2  -4 1888.11   74.09 
  -5   6  -2  905.21   42.10 
  -2   5  -6  867.81   36.70 
  -5   6  -2  854.71   38.60 
  -2   5  -6  905.01   43.90 
  -6  -2   5  909.01   37.70 
  -2  -5   6  916.11   38.20 
  -2  -5   6  873.41   40.50 
  -2  -5   6  881.71   37.40 
   2  -5   6  900.51   42.50 
   6   2  -5  952.20   36.90 
  -6   2   5  848.52   37.30 
   2   5  -6  924.91   41.10 
   2  -5   6  874.21   36.70 
   2  -5   6  856.11   38.80 
   5  -6   2  878.61   41.80 
   6  -2   5  749.42   45.10 
   2   5  -6  850.61   37.30 
   2   5  -6  826.72   37.90 
  -5   6   2  839.62   40.70 
   5  -6   2  853.01   38.70 
   3   0   6    7.60    7.70 
   0   6  -3   14.70    4.90 
  -6   3   0   11.60    4.40 
   3   0  -6    3.70    5.70 
   6  -3   0   12.20    2.60 
   0  -6   3    9.70    4.50 
  -6   3   0   13.20    1.60 
  -3   0  -6    2.30    6.50 
   6  -3   0   14.30    4.20 
  -3   0   6    6.90    4.50 
   0   6  -3   16.80    4.20 
   0   6  -3   15.10    2.30 
  -6   3   0   15.10    2.70 
  -1   6  -3  199.78    9.40 
  -1   6  -3  194.68   13.50 
   6  -3  -1  195.48    9.90 
  -3  -1   6  162.88   12.00 
  -3  -1   6  187.18    9.90 
  -1   6  -3  192.48   10.90 
  -6   3  -1  204.28   14.10 
  -6   3  -1  202.18    8.60 
   6  -3  -1  210.38   11.80 
   6   3  -1  190.68    9.90 
   1   6  -3  208.58   13.20 
  -6   3   1  211.08   10.10 
   6  -3   1  203.48   13.20 
  -6   3   1  194.08    9.00 
  -6   3   1  201.58   12.00 
   1  -6   3  186.48   13.30 
   1   6  -3  196.18    9.70 
  -6  -3   2  147.39    8.30 
  -2   6  -3  150.78    7.30 
  -6   3  -2  124.79   12.80 
  -2   6  -3  156.08   11.50 
   6  -3  -2  153.38    9.50 
  -3  -2   6  156.48    9.90 
  -3  -2   6  155.28    8.30 
  -2   6  -3  158.08    9.30 
  -6   3   2  153.88    9.60 
   6   3  -2  156.38    8.20 
   2  -6   3  148.29   11.50 
   3   2  -6  140.39    8.00 
   6  -3   2  154.88   12.00 
   6  -3   2  149.88    6.40 
   2   6  -3  149.49   10.90 
   3   2  -6  124.59   10.70 
  -6   3   2  147.99    7.90 
   2  -6   3  154.38    9.30 
   3  -2   6  122.19   13.50 
   2   6  -3  154.38    8.10 
  -3   6  -3   37.40    8.00 
  -6  -3   3   39.90    4.10 
  -3  -3   6   31.50    3.80 
  -6   3  -3   46.90    9.30 
  -3  -3   6   40.50    4.10 
  -3  -3   6   41.80    5.50 
  -3   3  -6   34.50    8.70 
  -3   6  -3   46.40    3.10 
  -3   6  -3   47.90    5.40 
   3  -3   6   51.79    9.70 
   3   3  -6   47.20    4.50 
   3  -6   3   45.40    5.40 
  -6   3   3   45.80    5.20 
   6  -3   3   38.80   12.30 
   6   3  -3   44.20    4.20 
   3   6  -3   41.10    4.10 
   3   3  -6   47.20    6.60 
   3  -6   3   46.90    7.20 
  -3  -4   6  109.09    6.70 
  -3  -4   6  106.39    6.80 
  -3  -4   6  103.19    8.30 
  -6   3  -4   83.19   12.30 
  -3   4  -6  100.19   12.20 
  -4   6  -3  103.29   10.20 
  -4   6  -3  102.49    7.70 
   6  -3   4  103.69   11.40 
   3   4  -6  103.19    6.50 
   4  -6   3  105.49    7.90 
   6   3  -4   94.49    6.50 
   4  -6   3  107.39   10.30 
   3  -4   6  102.79    5.60 
   4   6  -3   98.89    6.50 
   3   4  -6  118.89    9.00 
  -6   3   4  103.79    7.50 
   3  -4   6   97.39   10.90 
  -3   5  -6  220.08   17.80 
  -5   6  -3  185.58   14.30 
  -5   6  -3  170.58   11.10 
  -3  -5   6  193.48   10.20 
  -6  -3   5  195.78   10.30 
  -3   5  -6  184.88    8.90 
  -6   3  -5  175.78   17.50 
  -3  -5   6  182.18   10.10 
  -3  -5   6  180.98   12.20 
   6  -3   5  181.08   16.60 
   3   5  -6  187.28   10.20 
   3   5  -6  172.28   12.70 
   6   3  -5  181.58    8.70 
   5  -6   3  190.28   14.60 
   5  -6   3  178.28   11.30 
   3   5  -6  198.78   12.80 
   3  -5   6  202.08   11.70 
   6   3  -5  187.38   10.30 
   5   6  -3  193.28   10.10 
   3  -5   6  179.48    8.90 
   0   6  -4  169.38   12.90 
   6  -4   0  188.78   10.30 
  -6   4   0  191.68   10.40 
  -6   4   0  186.88   12.80 
   0  -6   4  206.18   10.90 
   0  -6   4  200.08   13.40 
  -4   0   6  201.68   10.10 
   6  -4   0  185.78   12.40 
   0   6  -4  195.88   10.80 
   0  -6   4  188.08    9.40 
   0   6  -4  195.48    9.40 
   4   1   6    1.60    8.80 
  -4  -1   6    0.80    2.80 
  -1  -6   4    1.00    2.10 
  -4   1  -6    0.20    5.40 
  -6   4  -1   -0.10    1.90 
  -1   6  -4    0.10    2.60 
  -6   4  -1    1.50    1.00 
  -1   6  -4    1.60    4.40 
  -4  -1   6   -0.20    2.00 
  -1  -6   4    0.60    3.80 
   6  -4  -1    0.80    3.10 
  -1   6  -4    1.80    1.60 
   1   6  -4    0.90    1.70 
   6  -4   1    0.10    4.40 
   6   4  -1   -0.40    1.90 
   1  -6   4   -0.10    3.60 
  -6   4   1    0.30    2.00 
  -4  -1  -6   -1.20    6.80 
   4  -1   6    2.60    6.30 
  -4   1   6    1.90    5.50 
   1   6  -4    5.80    4.30 
   1   6  -4    2.90    2.10 
   4   1  -6    0.40    2.10 
  -6   4   1    1.10    3.10 
   1  -6   4   -2.20    1.90 
  -2   6  -4  312.97   15.90 
  -2   6  -4  306.97   13.50 
  -2   6  -4  303.87   18.30 
   6  -4  -2  308.87   16.40 
  -2  -6   4  311.27   14.40 
  -6   4  -2  325.07   19.70 
  -4  -2   6  310.27   14.50 
  -4  -2   6  305.47   15.10 
   4  -2   6  252.17   21.30 
   2  -6   4  300.97   15.60 
  -6   4   2  326.87   14.50 
   2   6  -4  287.77   17.10 
   2  -6   4  301.77   18.30 
   6  -4   2  334.17   20.90 
  -6   4   2  287.07   16.20 
   6   4  -2  294.77   14.30 
   2   6  -4  283.17   14.80 
  -4  -3   6   47.10    3.90 
  -3  -6   4   38.00    4.10 
  -3   6  -4   42.20    3.10 
  -3   6  -4   43.80    5.40 
  -3   6  -4   36.60    8.50 
  -6  -4   3   45.90    4.40 
  -4  -3   6   51.69    4.60 
  -6   4  -3   50.39    9.40 
  -4   3  -6   29.60   11.20 
   4   3   6   19.00   15.80 
  -4  -3   6   44.50    5.10 
   4  -3   6   46.70   15.60 
  -6   4   3   39.00    5.70 
   4   3  -6   46.00    4.70 
   6   4  -3   60.09    4.60 
   6  -4   3   47.80    5.30 
   3   6  -4   38.50    4.50 
   6  -4   3   53.59    8.40 
   3   6  -4   37.30    6.30 
   3   6  -4   38.80    4.40 
   3  -6   4   54.79   10.50 
   3  -6   4   48.10    5.70 
   4   3  -6   50.39    6.10 
  -6   4  -4  393.36   25.80 
  -4  -4   6  409.46   18.90 
  -4  -6   4  389.46   19.10 
  -4   6  -4  444.36   24.70 
  -4   6  -4  439.86   17.80 
  -6  -4   4  441.06   19.40 
  -4   6  -4  433.96   20.70 
  -4   4  -6  385.06   26.40 
  -4  -4   6  441.56   19.50 
  -4  -4   6  410.26   20.60 
   4   6  -4  434.66   21.80 
   4  -6   4  443.86   24.10 
   4  -4   6  411.66   25.50 
   6  -4   4  432.36   24.90 
   6   4  -4  360.06   19.40 
   4  -4   6  425.16   18.00 
   4   4  -6  446.06   21.20 
   4   4  -6  389.36   20.30 
   4  -6   4  444.46   20.90 
  -5   6  -4  262.37   11.40 
  -6   4  -5  217.58   20.30 
  -5  -6   4  247.18   13.20 
  -5   6  -4  273.57   19.10 
  -5   6  -4  277.27   14.80 
  -4  -5   6  256.97   15.00 
  -4   5  -6  294.57   21.30 
  -4  -5   6  267.67   13.50 
   5  -6   4  296.27   18.70 
   4   5  -6  246.48   13.20 
   6   4  -5  254.67   12.20 
   4  -5   6  278.47   18.80 
   4   5  -6  275.57   15.40 
   5   6  -4  250.57   13.20 
   5  -6   4  273.37   15.00 
   6  -4   5  273.17   11.30 
   6   4  -5  284.77   13.50 
   4   5  -6  262.17   13.10 
   4  -5   6  273.47   11.90 
   4  -5   6  279.47   15.00 
   6  -4   5  259.37   19.30 
   0   6  -5  289.37   13.80 
   0   6  -5  323.67   18.40 
   0  -6   5  305.07   17.90 
  -6   5   0  287.47   14.90 
   0  -6   5  303.27   13.90 
   0   6  -5  281.07   15.20 
  -5   0   6  318.27   14.40 
   0  -6   5  291.57   15.30 
  -6   5   0  306.47   17.60 
   6  -5   0  294.47   17.50 
  -1  -6   5    4.10    4.20 
  -5  -1   6    6.50    2.40 
  -1   6  -5    7.00    4.90 
  -6   5  -1    2.00    2.30 
   6  -5  -1    7.30    4.40 
  -5   1  -6    4.00    6.10 
  -1   6  -5    4.00    2.00 
  -1   6  -5    5.80    3.00 
  -5  -1   6    4.50    2.70 
  -1  -6   5    2.00    2.40 
   5   1   6  -10.30    9.20 
  -6   5  -1    7.30    4.80 
  -6   5   1   -1.70    3.50 
  -6   5   1    4.40    2.40 
   1  -6   5    2.70    4.80 
   5   1  -6    7.80    3.00 
   5  -1   6    0.50    6.50 
   1  -6   5    3.50    2.40 
  -5  -1  -6   10.20    9.10 
   1   6  -5    3.60    4.40 
   6  -5   1    4.30    4.50 
   1   6  -5    3.80    2.70 
  -5   1   6    1.30    4.90 
  -5   1   6    5.90    2.60 
   1  -6   5    2.90    1.90 
   1   6  -5    2.80    2.30 
  -6   5  -2   41.50    8.00 
  -5  -2   6   37.30    3.10 
  -5  -2   6   35.80    4.20 
   5   2   6    5.30   13.50 
  -2  -6   5   32.10    5.80 
  -2  -6   5   43.30    4.40 
  -2   6  -5   40.40    3.40 
  -2   6  -5   40.40    8.00 
  -2   6  -5   24.40    3.90 
  -6   5  -2   20.20    3.80 
  -5  -2   6   33.80    4.00 
   6  -5   2   33.50    4.80 
   6  -5   2   30.50    6.30 
   2  -6   5   28.80    3.20 
   2  -6   5   29.90    6.70 
   5  -2   6   24.40    9.20 
   2  -6   5   42.20    5.40 
   2   6  -5   41.10    4.70 
  -6   5   2   28.00    5.60 
   2   6  -5   36.70    6.60 
   2   6  -5   34.60    3.80 
  -6  -5   3  262.77   13.10 
  -5  -3   6  248.98   12.90 
  -3   6  -5  234.58   15.70 
  -3  -6   5  263.87   12.80 
  -3   6  -5  287.37   18.80 
  -3   6  -5  270.77   11.80 
  -5  -3   6  246.98   13.10 
  -5  -3   6  257.57   12.00 
   3  -6   5  250.37   18.10 
   3   6  -5  262.47   15.50 
   6  -5   3  273.67   17.50 
   6  -5   3  285.97   14.40 
   6   5  -3  265.47   13.00 
   3   6  -5  258.57   13.20 
  -6   5   3  236.28   15.10 
   3   6  -5  250.97   14.00 
   5   3  -6  249.38   12.90 
   3  -6   5  282.37   14.60 
   3  -6   5  269.47   11.80 
  -4  -6   5  141.99    8.40 
  -5  -4   6  142.19    8.20 
  -6  -5   4  128.19    8.00 
  -4   6  -5  138.79    6.60 
  -5   4  -6  110.39   14.30 
  -4   6  -5  145.29   13.40 
  -6   5  -4  136.39   13.80 
   4  -6   5  146.19    9.80 
   5  -4   6  136.99   13.60 
   5   4  -6  135.59    9.20 
   5   4  -6  122.89    7.30 
   6  -5   4  124.49    9.20 
   6   5  -4  132.59    8.10 
   5  -4   6  139.69    6.50 
   6  -5   4  133.89   12.40 
   4   6  -5  125.29   10.30 
   4   6  -5  128.29    8.00 
   4   6  -5  130.09    8.10 
   4  -6   5  141.39   12.60 
   4  -6   5  136.29    6.50 
  -5  -6   5 1745.73   70.59 
  -5   6  -5 1649.23   68.59 
  -5   5  -6 1653.53   79.29 
  -6  -5   5 1729.43   70.59 
  -5  -5   6 1649.73   70.49 
  -5   6  -5 1831.92   78.59 
  -6   5  -5 1629.44   78.69 
   5  -6   5 1689.93   72.09 
   6  -5   5 1694.83   76.69 
   6  -5   5 1644.24   68.29 
   6  -5   5 1657.33   71.99 
   5  -5   6 1662.83   72.09 
   5  -5   6 1674.73   68.69 
   5   5  -6 1644.34   71.89 
   5   5  -6 1711.03   70.49 
   5   5  -6 1627.34   69.99 
   6   5  -5 1612.64   71.49 
   6   5  -5 1685.03   70.49 
   6   5  -5 1684.13   69.69 
   5  -5   6 1778.12   77.59 
   5  -6   5 1722.63   76.29 
   5   6  -5 1644.14   72.49 
   5   6  -5 1703.63   70.49 
   5   6  -5 1662.93   70.19 
   0  -6   6 1482.75   65.89 
   0  -6   6 1530.45   62.99 
   6  -6   0 1429.26   65.29 
  -6   0   6 1346.57   61.09 
  -6   0   6 1507.85   61.69 
  -6   6   0 1460.45   65.39 
  -6   6   0 1374.76   62.29 
   0   6  -6 1588.84   66.79 
   0   6  -6 1486.15   61.19 
   0   6  -6 1524.15   62.89 
  -1  -6   6   12.40    5.50 
  -1  -6   6    2.00    2.80 
  -1  -6   6   14.70    3.60 
  -6   6  -1   12.30    3.60 
  -1   6  -6   13.30    6.10 
  -1   6  -6   13.90    2.70 
  -1   6  -6   10.20    3.80 
  -6   6  -1   10.10    5.70 
   6  -6  -1   22.70    6.00 
  -6  -1   6   11.90    2.20 
  -6  -1   6   13.20    3.40 
  -6   1  -6    0.60    6.90 
   6   1   6    3.60    9.90 
  -6   1   6    2.70    4.30 
  -6   1   6   23.90    3.70 
  -6  -1  -6    7.00    8.90 
   6  -1   6   10.60    9.00 
   6   1  -6    7.90    3.50 
   6   1  -6   14.60    3.50 
  -6   6   1    9.80    5.00 
  -6   6   1   17.50    3.60 
   6  -6   1   14.00    4.00 
   1  -6   6   12.60    5.90 
   1  -6   6   11.80    2.50 
   1  -6   6   14.10    3.80 
   6  -6   1   15.40    6.10 
   1   6  -6    8.10    5.50 
   1   6  -6   12.30    3.00 
   1   6  -6   17.30    4.00 
  -2  -6   6 3424.56  146.19 
  -2  -6   6 3522.35  143.59 
  -6  -2   6 3511.25  142.99 
   6  -6   2 3471.35  144.09 
   6  -6   2 3579.84  147.79 
   2  -6   6 3508.75  149.09 
  -6   6   2 3287.97  145.89 
   2   6  -6 3480.95  146.29 
   6   6  -2 3533.65  142.99 
  -3  -6   6    6.20    4.60 
  -3  -6   6   16.30    3.50 
  -3   6  -6    6.30    2.10 
  -6   6  -3   10.20    3.90 
  -3   6  -6    6.80    6.30 
  -6   6  -3    8.80    6.50 
   6   3   6    4.40   12.70 
  -6  -3   6   15.30    3.40 
  -6   3  -6   19.20    8.50 
   6  -3   6    9.30    7.00 
   6  -6   3   17.30    4.40 
   6   3  -6    5.30    3.20 
  -6   6   3    6.30    4.80 
   6  -6   3   13.00    6.00 
   3  -6   6   10.80    2.20 
   3  -6   6    3.30    3.40 
   3  -6   6    7.80    6.60 
   3   6  -6    7.40    4.80 
   3   6  -6    5.30    2.80 
   3   6  -6    6.30    2.80 
   6   6  -3    6.60    3.00 
  -6  -6   4  183.98   10.20 
  -4  -6   6  163.98    9.90 
  -4   6  -6  180.38   16.40 
  -4   6  -6  164.48    8.10 
  -6   6  -4  170.78   16.20 
  -6   4  -6  153.68   17.10 
  -6  -4   6  183.38   10.00 
   6  -6   4  173.88   11.60 
   6  -4   6  177.18   16.20 
   6  -6   4  175.98   14.60 
   6   4  -6  169.28    9.80 
   4  -6   6  161.08   11.50 
   4  -6   6  167.98   15.50 
   4  -6   6  165.18    8.20 
   4   6  -6  153.08   11.80 
   4   6  -6  176.58    9.80 
   4   6  -6  174.88    9.90 
  -6  -6   5 2176.88   94.89 
  -5  -6   6 2476.95   95.19 
  -6   5  -6 2065.39  103.99 
  -6   6  -5 2347.86  103.59 
  -5   6  -6 2334.97  103.89 
  -6  -5   6 2270.17   94.99 
   6  -6   5 2357.56   96.89 
   6  -6   5 2378.86  101.59 
   6  -5   6 2369.56  102.49 
   6  -5   6 2300.17   92.99 
   5  -6   6 2385.26  101.79 
   6   5  -6 2271.17   96.19 
   6   5  -6 2304.67   95.09 
   6   5  -6 2288.67   94.29 
   5  -6   6 2269.17   93.19 
   5  -6   6 2370.86   96.89 
   5   6  -6 2227.68   97.09 
   5   6  -6 2084.79   94.79 
   5   6  -6 2162.08   94.59 
   6   6  -5 2324.17   96.99 
   6   6  -5 2245.78   94.99 
  -7   0   0    0.30    4.50 
  -7   0   0    4.40    1.70 
   0   0   7   -0.90    6.00 
   0   0  -7    7.50    6.50 
   7   0   0    5.70    4.50 
   7   0   0    3.00    1.70 
  -7   0   1   -0.80    4.30 
  -7   0   1   -1.40    1.60 
  -7   0  -1   -1.70    4.50 
   7   0   1   -0.70    4.40 
   7   0   1    0.50    1.50 
   7   0  -1    0.10    3.40 
   7   0  -1    1.10    1.80 
   0   1   7    2.70    8.60 
   0   1  -7   -3.30    4.30 
   0  -1   7    0.60    5.20 
   0  -1  -7    7.70    8.90 
   0   2   7   -3.30    9.60 
   0   2  -7    3.80    5.50 
  -7   0  -2   -1.30    5.10 
   7   0   2    2.00    5.80 
   7   0  -2    1.40    2.80 
   7   0  -2    3.00    1.90 
  -7   0   2    6.10    2.10 
  -7   0   2    8.40    4.50 
   0  -2   7    6.20    2.40 
   0  -2   7   -0.20    4.80 
   7   0  -3    0.60    2.00 
   7   0  -3    2.50    2.00 
   7   0   3   -0.40    6.60 
   0  -3   7    3.10    2.10 
   0  -3   7   -0.40    4.40 
  -3   7   0    2.10    4.50 
   0   3  -7    1.20    5.10 
  -7   0  -3    0.00    5.70 
   0   4  -7  108.39   12.40 
  -7   0   4  140.39    7.60 
  -4   7   0  122.49   10.80 
   0   4  -7  125.79    7.10 
   0  -4   7  112.59   11.00 
   7   0  -4  122.29    7.30 
   0  -5   7   -1.80    2.10 
   0  -5   7    3.80    2.80 
  -5   7   0    4.30    4.30 
  -5   7   0   -0.30    2.50 
   5  -7   0   -3.50    4.10 
  -7   0   5   -1.40    2.10 
  -7   0  -5   -0.40    6.80 
   0   5  -7    0.00    2.20 
   0  -5   7   -1.80    4.50 
   0   5  -7   -1.80    4.90 
   7   0   5   -0.70    7.60 
   0  -6   7 3321.77  132.69 
   7   0  -6 3059.79  131.19 
   0   6  -7 3371.76  137.39 
   0   6  -7 3081.09  130.79 
  -6   7   0 3045.30  135.39 
  -6   7   0 3135.49  132.29 
   0  -6   7 3307.07  130.89 
   6  -7   0 3144.19  135.59 
   0  -6   7 3265.77  136.19 
   7  -1   0   -2.70    3.30 
  -1   0  -7    0.40    5.50 
   7  -1   0    0.90    1.50 
  -1   0   7    2.70    5.90 
  -7   1   0    0.70    1.50 
   1   0  -7    0.40    5.60 
  -7   1   0    1.40    4.00 
   7   1   0   -1.80    5.10 
   7   1   0    1.30    1.80 
   1   0   7    2.70    7.20 
   7  -1  -1   36.10    3.10 
  -7  -1   1   36.30    3.50 
   7   1   1   13.00    7.70 
   7   1   1   37.90    3.30 
  -1   7  -1   38.90    7.10 
   7  -1  -1   34.90    5.40 
   1   1   7   21.00   11.90 
  -1  -1   7   23.80    6.70 
  -1   1  -7   19.60    7.70 
  -1  -1  -7   12.50    9.30 
  -7   1   1   33.90    3.20 
   7  -1   1   35.90    7.40 
   7   1  -1   22.50    6.90 
  -7   1   1   22.20    5.30 
   1  -1   7   32.60    8.90 
  -2   7  -1  620.34   35.30 
  -1  -2   7  617.94   33.30 
   7  -1  -2  676.63   28.00 
  -1  -2   7  672.93   28.90 
  -7  -1   2  662.03   28.70 
   7  -1  -2  648.44   28.20 
   7  -1   2  698.23   27.70 
   1  -2   7  583.24   34.90 
  -7   1   2  679.93   28.30 
   7   1  -2  725.03   28.70 
  -1  -3   7 2165.88   89.19 
  -1  -3   7 2053.49   84.49 
   7  -1  -3 2198.38   84.59 
   7  -1  -3 2026.80   84.29 
  -3   7  -1 2078.09   85.99 
  -7  -1   3 2095.19   84.59 
  -3   7  -1 1978.80   88.79 
  -1   3  -7 1738.23   91.19 
   7   1  -3 2051.49   84.49 
   1   3  -7 2040.80   84.49 
   1   3  -7 1935.81   90.39 
   1  -3   7 2002.40   90.59 
  -7   1   3 2174.88   84.49 
   1  -3   7 2062.39   84.19 
  -1  -4   7   12.70    5.20 
  -7  -1   4   17.00    3.30 
   7  -1  -4   13.10    2.90 
  -1   4  -7   19.70    7.50 
   7   1   4    9.30    9.30 
  -4   7  -1   14.20    3.30 
  -7   1  -4    4.20    6.10 
  -4   7  -1   11.40    5.00 
  -1  -4   7   11.10    2.90 
  -1  -4   7   13.90    2.90 
   1  -4   7   13.40    2.50 
   1   4  -7   14.90    2.70 
  -7   1   4   11.30    2.70 
   7   1  -4   23.30    3.20 
   1  -4   7   16.40    6.20 
   1   4  -7   15.40    6.30 
  -7   1   4   13.00    1.60 
  -7   1   4   13.80    2.50 
  -7  -1  -4   10.00    8.30 
   7  -1   4   11.50    7.80 
  -4   7   1   16.90    5.70 
   4  -7   1   15.40    5.30 
  -1  -5   7  942.01   40.60 
  -5   7  -1  914.11   45.00 
  -1   5  -7  948.21   40.20 
  -1   5  -7  968.30   47.50 
  -5   7  -1  904.31   41.80 
  -1  -5   7  972.00   41.80 
  -1  -5   7 1014.90   45.00 
  -7  -1   5  963.40   40.90 
  -7   1   5  972.40   40.70 
  -5   7   1  858.41   44.40 
   1  -5   7  970.80   42.20 
  -7   1   5  996.60   39.60 
   7   1  -5  849.02   40.90 
   5  -7   1  919.61   45.10 
   1   5  -7 1022.10   40.70 
   1  -5   7  947.61   40.20 
   1  -5   7  992.00   46.10 
   1   5  -7  986.70   46.00 
  -1   6  -7 2006.20   84.99 
  -1  -6   7 2099.39   85.49 
  -1  -6   7 2068.39   89.99 
  -1   6  -7 2158.38   92.69 
  -1  -6   7 2045.40   86.79 
  -7  -1   6 2113.89   85.79 
  -6   7  -1 2070.19   90.39 
  -6   7  -1 2000.90   86.79 
  -7   1   6 2096.59   85.69 
   1   6  -7 1825.82   85.39 
  -6   7   1 1961.50   89.59 
   7   1  -6 2064.19   85.69 
  -6   7   1 2042.80   86.59 
   6  -7   1 2073.59   90.59 
   1   6  -7 2104.49   90.69 
   1  -6   7 2242.18   91.49 
   1  -6   7 2077.39   87.19 
   7  -2   0   -0.10    1.30 
   7  -2   0    0.00    1.70 
   7  -2   0   -0.10    3.00 
  -2   0  -7    6.40    7.40 
  -2   0   7   -0.90    4.90 
   0   7  -2    2.00    4.30 
  -7   2   0    0.40    1.40 
  -7   2   0   -0.90    3.80 
   2   0   7   -5.50    6.90 
   7   2   0   -1.70    1.90 
   2   0  -7    0.80    5.40 
  -2  -1   7   83.69   10.20 
   7  -2  -1  106.99    6.10 
  -1   7  -2   93.99    9.90 
  -7   2  -1  104.29    5.00 
   7   2   1   61.89   15.30 
  -7   2  -1   75.39   10.10 
   7  -2  -1  117.09    8.20 
  -2  -1   7   97.59    6.40 
   7  -2  -1   98.19    5.40 
  -7  -2   1   75.59    6.70 
  -7   2   1  103.89    5.50 
   7   2  -1   97.09    6.00 
   7  -2   1  102.19    5.00 
  -7   2   1  100.19    9.00 
   7  -2   1  108.39    9.90 
   7  -2  -2  112.29    6.40 
  -2  -2   7  122.19   10.60 
  -7  -2   2  118.79    6.90 
  -2  -2   7  116.89    7.00 
  -7   2  -2   86.59   13.40 
  -2   7  -2  124.09    8.30 
   7  -2  -2  121.19    8.00 
  -7   2   2  125.79    6.60 
  -7   2   2  128.69    6.60 
  -7   2   2  125.39    9.00 
   7   2  -2  127.09    7.10 
   2  -2   7  107.19   13.30 
   7  -2   2  119.49    5.70 
   2  -7   2  118.99   10.90 
  -2  -3   7  242.68   14.50 
  -3   7  -2  203.68   14.90 
  -3   7  -2  205.68   12.20 
  -7  -2   3  223.38   11.00 
  -2   3  -7  179.88   16.90 
  -2  -3   7  213.88   11.10 
   7  -2  -3  220.18   11.60 
  -7   2   3  244.38   12.00 
  -7   2   3  231.68   10.80 
  -7   2   3  235.38   10.40 
   2   3  -7  206.78   15.40 
   3  -7   2  210.48   14.90 
   2  -3   7  214.48   17.30 
   2  -3   7  214.78   10.50 
   7   2  -3  217.18   11.10 
   7  -2   3  192.18   16.70 
   2   3  -7  223.18   11.10 
  -4   7  -2  905.31   43.30 
  -4   7  -2  899.61   40.00 
  -2  -4   7  945.81   38.70 
  -2   4  -7  853.01   46.50 
  -7  -2   4  994.20   39.00 
  -2  -4   7  881.61   39.20 
  -2  -4   7  948.01   42.00 
   2   4  -7  936.71   43.40 
   2   4  -7  891.01   38.60 
   2  -4   7  925.71   44.90 
  -7   2   4  899.31   38.70 
  -7   2   4  894.01   37.70 
   7  -2   4  778.82   45.50 
   2  -4   7  864.61   38.00 
   4  -7   2  865.51   43.20 
  -7   2   4  959.10   38.50 
  -5   7  -2  518.55   25.10 
  -2   5  -7  534.95   23.00 
  -7  -2   5  526.35   23.80 
  -5   7  -2  515.35   28.40 
  -2   5  -7  500.25   35.20 
  -2  -5   7  542.05   24.50 
  -2  -5   7  549.35   27.20 
  -2  -5   7  545.85   23.80 
   5  -7   2  480.95   27.90 
   2  -5   7  495.75   28.80 
   2  -5   7  536.35   23.00 
   5  -7   2  542.45   25.20 
  -5   7   2  514.75   27.50 
  -7   2   5  555.54   23.70 
   7   2  -5  528.25   22.50 
   7   2  -5  550.14   23.90 
   2  -5   7  549.54   25.40 
   2   5  -7  568.84   28.40 
  -7   2   5  492.05   23.40 
  -2  -6   7  193.88   13.80 
  -6   7  -2  208.78   12.90 
  -6   7  -2  211.28   16.50 
  -7  -2   6  203.08   11.40 
  -2  -6   7  223.08   11.50 
  -2  -6   7  202.18   15.00 
  -2   6  -7  233.28   18.40 
  -2   6  -7  209.08   10.50 
   2  -6   7  239.88   13.50 
   7  -2   6  183.18   20.70 
  -7   2   6  200.18   11.10 
   7   2  -6  212.88   11.00 
   2  -6   7  206.58   19.30 
   2  -6   7  202.08   10.60 
   2   6  -7  206.68   11.20 
   6  -7   2  232.18   13.20 
   2   6  -7  220.78   12.30 
  -6   7   2  233.18   15.80 
   6  -7   2  191.18   15.60 
   2   6  -7  222.78   15.60 
   6   7  -2  192.48   11.50 
  -3   0  -7   -3.80    5.70 
   0   7  -3    1.50    2.50 
  -7   3   0    2.50    4.10 
   3   0   7   -7.40    6.50 
   0   7  -3   -0.10    3.90 
   7   3   0   -0.60    2.10 
  -7   3   0   -1.20    1.20 
   7  -3   0   -0.30    3.30 
   3   0  -7   -1.40    5.30 
   7  -3   0    4.00    2.10 
  -3   0   7   -0.40    4.70 
   7  -3  -1  250.27   12.00 
  -1   7  -3  230.98   15.60 
   7  -3  -1  243.98   14.00 
  -3  -1   7  198.98   14.90 
  -7   3  -1  240.28   10.50 
  -1   7  -3  253.77   13.70 
  -3  -1   7  247.08   12.00 
   7  -3   1  257.67   12.70 
  -7   3   1  242.28   11.10 
   7   3  -1  236.78   11.90 
  -7   3   1  266.07   14.90 
   1  -7   3  242.38   16.00 
  -7   3   1  258.87   12.10 
   7  -3   1  236.38   10.50 
   1   7  -3  226.58   15.40 
   1   7  -3  238.58   11.70 
  -3  -2   7  696.53   29.20 
  -7  -3   2  641.34   28.80 
  -3  -2   7  697.73   32.00 
  -2   7  -3  672.03   30.30 
  -7   3  -2  605.84   34.80 
   7  -3  -2  684.53   30.70 
   2   7  -3  641.24   28.80 
   3   2  -7  662.43   29.30 
  -7   3   2  708.13   31.00 
  -7   3   2  678.13   28.30 
  -7   3   2  670.83   28.80 
   7  -3   2  699.63   33.90 
   3  -2   7  559.94   36.80 
   2   7  -3  674.53   32.60 
   2  -7   3  635.44   33.80 
   7  -3   2  688.43   27.40 
  -3   7  -3 2493.65  106.99 
  -3  -3   7 2636.24  104.89 
  -7  -3   3 2477.25  102.29 
  -3   7  -3 2479.55  103.69 
  -3  -3   7 2424.66  102.39 
   3  -7   3 2568.54  103.89 
  -7   3   3 2496.35  103.39 
   3  -3   7 2375.56  109.89 
   3  -7   3 2486.85  107.19 
  -7   3   3 2433.16  101.79 
  -7   3   3 2584.04  101.89 
   7  -3   3 2463.55  100.59 
   3   7  -3 2445.86  102.49 
   3   3  -7 2417.36  106.39 
   7   3  -3 2334.97  103.39 
   7  -3   3 2563.44  108.49 
  -3  -4   7   23.10    3.60 
  -7   3  -4   18.80    8.60 
   7   3   4    5.10   12.70 
  -3  -4   7   21.80    5.00 
  -3  -4   7   28.10    3.60 
  -7  -3   4   15.50    3.20 
  -3   4  -7   21.10    8.50 
  -4   7  -3   22.60    3.80 
  -4   7  -3   35.40    7.90 
   3   4  -7   20.90    3.60 
   4   7  -3   20.10    3.80 
   4  -7   3   21.30    6.50 
   3  -4   7   27.70    2.90 
  -7   3   4   21.40    3.30 
   7   3  -4   20.90    3.90 
  -7   3   4   24.20    4.20 
   7  -3   4   18.90    7.40 
   4  -7   3   20.10    4.40 
   3   4  -7   20.40    5.70 
  -3  -5   7 1518.55   66.89 
  -3  -5   7 1490.65   64.09 
  -7  -3   5 1661.83   64.39 
  -5   7  -3 1560.04   69.69 
  -5   7  -3 1508.05   65.59 
  -3   5  -7 1548.95   73.09 
  -7   3   5 1598.74   64.89 
   3  -5   7 1533.55   65.79 
   7  -3   5 1385.46   71.49 
   7   3  -5 1555.24   62.59 
   3  -5   7 1564.04   63.09 
   3  -5   7 1543.85   70.39 
   5  -7   3 1552.24   65.69 
   3   5  -7 1590.74   67.79 
   3   5  -7 1541.95   64.09 
   5  -7   3 1523.95   69.29 
   7   3  -5 1369.56   63.49 
   5   7  -3 1449.46   64.09 
   7   3  -5 1518.75   64.19 
  -3   6  -7 3112.09  128.99 
  -3   6  -7 3273.27  138.79 
  -6   7  -3 3102.49  131.59 
  -3  -6   7 3185.38  130.19 
  -3  -6   7 3172.68  130.69 
  -7  -3   6 3146.59  130.29 
  -3  -6   7 3090.49  133.29 
  -6   7  -3 3183.38  136.09 
   3   6  -7 3205.48  130.09 
   7  -3   6 2884.91  139.09 
   6  -7   3 3311.07  136.19 
   3  -6   7 3287.57  136.69 
   3  -6   7 3196.88  131.99 
   6  -7   3 3190.98  131.79 
  -6   7   3 3157.68  134.19 
   3   6  -7 3259.27  130.69 
   7   3  -6 3081.69  129.99 
   3  -6   7 3053.19  128.99 
   3   6  -7 3233.88  133.79 
   7   3  -6 2879.61  129.99 
   6   7  -3 3345.87  130.39 
   0   7  -4   15.40    5.60 
  -4   0   7   -1.50    3.90 
  -4   0   7   -2.30    2.30 
   0   7  -4   -0.40    2.50 
   0  -7   4   -1.50    3.80 
   0   7  -4    2.30    2.10 
  -4   0  -7    1.30    7.20 
   4   0   7   -2.70    8.80 
   4   0  -7    2.70    5.90 
  -7   4   0    0.30    3.90 
  -7   4   0    1.70    1.40 
  -7   4   0   -1.10    2.00 
   7  -4   0    0.60    2.10 
   7  -4   0   -0.80    3.70 
  -7   4  -1  712.23   29.00 
  -7   4  -1  745.73   35.70 
  -1   7  -4  702.73   31.80 
  -4  -1   7  666.03   30.60 
  -1   7  -4  717.73   34.90 
  -1   7  -4  685.43   29.90 
  -4  -1   7  648.04   32.80 
   1  -7   4  691.53   34.80 
  -7   4   1  707.63   30.90 
   7   4  -1  662.63   30.50 
   7  -4   1  744.03   34.50 
   1   7  -4  691.43   34.30 
  -7   4   1  789.22   36.10 
  -7   4   1  727.03   29.60 
   1   7  -4  693.33   31.50 
   1   7  -4  689.13   30.20 
  -7   4  -2 1093.49   50.59 
   7  -4  -2  979.90   48.20 
  -2   7  -4 1064.09   45.60 
  -7   4  -2 1050.49   42.20 
  -2   7  -4  945.11   51.29 
  -2   7  -4 1052.59   43.20 
  -4  -2   7 1115.79   45.90 
  -4  -2   7 1015.80   44.10 
   2  -7   4 1101.59   45.70 
   2   7  -4 1091.29   45.00 
   2   7  -4 1091.69   44.00 
  -7   4   2  985.10   44.00 
   7  -4   2 1132.09   49.00 
   2  -7   4  942.21   57.79 
   2   7  -4  981.60   47.50 
   4  -2   7  873.91   53.39 
  -3   7  -4   46.40    3.70 
  -4   3  -7   33.30    9.50 
  -7  -4   3   50.99    4.90 
  -3   7  -4   57.99    7.70 
  -4  -3   7   58.09    4.60 
  -4  -3   7   52.89    6.30 
  -3   7  -4   53.69    9.40 
  -7   4  -3   43.40    9.40 
  -4  -3   7   43.70    4.90 
   3  -7   4   38.40    7.90 
  -7   4   3   62.29   11.20 
  -7   4   3   58.29    4.80 
   3   7  -4   53.19    7.80 
   4  -3   7   57.49   11.20 
   7  -4   3   51.39    6.00 
   3  -7   4   43.00    5.50 
   7   4  -3   50.79    5.00 
   4   3  -7   42.20    4.80 
   7  -4   3   52.89    9.20 
   4   3  -7   45.80    7.50 
  -4   4  -7  273.77   23.20 
  -4  -4   7  296.57   16.40 
  -7   4  -4  291.27   22.00 
  -4  -4   7  295.07   14.90 
  -4   7  -4  296.17   19.60 
  -4   7  -4  300.07   13.20 
  -7  -4   4  288.37   14.60 
  -4   7  -4  305.87   16.30 
   4  -7   4  304.37   16.40 
   4   4  -7  291.57   14.80 
   4   4  -7  329.87   17.80 
   4  -4   7  305.97   21.40 
   7  -4   4  311.07   20.80 
   4  -7   4  318.67   19.80 
   7   4  -4  302.77   14.80 
   4   7  -4  301.07   14.70 
   4  -4   7  290.07   13.40 
  -5   7  -4  545.05   27.50 
  -5   7  -4  572.74   24.10 
  -4   5  -7  557.14   34.90 
  -7  -4   5  621.34   26.30 
  -7   4  -5  490.55   33.80 
  -4  -5   7  572.94   25.90 
  -4  -5   7  568.94   28.10 
  -4  -5   7  559.24   26.00 
  -5   7  -4  587.14   31.80 
   4   5  -7  650.13   29.30 
   7   4  -5  543.55   24.60 
   5  -7   4  573.14   27.80 
   4  -5   7  557.24   32.30 
   4  -5   7  571.54   24.60 
   7   4  -5  574.54   26.10 
   7  -4   5  609.04   33.60 
   5  -7   4  603.14   31.90 
   5   7  -4  607.34   26.20 
   4   5  -7  602.04   26.10 
   7   4   6    2.40   12.40 
  -6   7  -4    2.90    4.40 
  -7  -4   6   -1.00    3.30 
  -6   7  -4    2.50    1.40 
  -4  -6   7   18.30    4.10 
  -4  -6   7    3.60    5.10 
  -4   6  -7    3.80    8.70 
  -7   4  -6   -4.30    7.00 
  -6   7  -4   -1.90    6.40 
   4   6  -7    3.30    3.20 
   6  -7   4    4.90    4.30 
   7   4  -6    3.10    3.30 
   4  -6   7    0.90    3.70 
   6   7  -4    0.00    3.60 
   7  -4   6   -0.90    7.70 
   6  -7   4   -1.70    6.80 
   4  -6   7   -0.50    2.20 
   4   6  -7    0.80    3.30 
   4   6  -7    3.80    5.50 
   7   4  -6    1.30    2.10 
   4  -6   7   -0.20    7.50 
   0  -7   5   -1.00    2.40 
  -7   5   0   -1.90    4.10 
   0  -7   5   -1.80    4.50 
  -5   0   7   -1.00    3.30 
  -5   0   7    2.30    2.80 
   7  -5   0    0.40    2.20 
  -5   0  -7    2.10    6.70 
  -7   5   0    2.20    2.40 
   0   7  -5   -3.20    4.50 
   5   0   7   -6.90    7.50 
   0   7  -5    1.70    2.20 
   7  -5   0   -3.50    4.00 
   0   7  -5    1.50    2.80 
  -5   1  -7   37.40   10.60 
  -1   7  -5   23.40    3.10 
   7  -5  -1   30.50    6.30 
  -5  -1   7   18.20    3.50 
  -7   5  -1   30.60    7.20 
  -7   5  -1   25.70    4.00 
  -5  -1   7   31.00    5.20 
  -1   7  -5   20.70    3.80 
   5   1   7   18.50   13.20 
  -1   7  -5   25.40    7.10 
  -1  -7   5   26.90    6.60 
  -1  -7   5   23.50    3.40 
   1   7  -5   26.90    3.50 
   1   7  -5   25.20    6.40 
  -7   5   1   24.10    5.90 
  -5   1   7   11.00    6.10 
  -5  -1  -7    8.00    8.90 
   1  -7   5   24.50    4.40 
   7   5  -1   24.30    4.00 
   1   7  -5   27.70    4.20 
   7  -5   1   37.60    7.30 
  -7   5   1   26.90    3.70 
   1  -7   5   28.20    6.90 
   5  -1   7   22.70   10.30 
   1  -7   5   30.20    3.40 
  -7   5  -2  580.44   23.60 
  -2  -7   5  597.14   29.40 
   7  -5  -2  582.34   28.30 
  -5  -2   7  590.74   26.20 
  -2   7  -5  580.54   24.70 
  -5  -2   7  590.04   25.90 
  -7   5  -2  608.54   31.40 
  -2  -7   5  578.44   25.40 
  -2   7  -5  591.64   27.20 
  -2   7  -5  569.84   30.50 
   2   7  -5  535.45   26.20 
   2   7  -5  527.15   26.30 
   7  -5   2  596.14   30.30 
   2  -7   5  588.34   27.30 
  -7   5   2  588.44   28.40 
   2  -7   5  532.55   33.40 
   5   2  -7  536.35   25.60 
  -7   5   2  577.34   25.90 
   2   7  -5  575.64   29.30 
   7   5  -2  563.34   25.70 
  -7  -5   3  285.17   13.90 
  -5  -3   7  265.07   14.40 
  -3   7  -5  280.37   12.60 
  -3   7  -5  278.77   18.90 
  -5  -3   7  276.87   15.80 
  -3  -7   5  294.57   14.00 
  -3   7  -5  278.07   15.50 
  -7   5  -3  260.97   20.20 
  -5  -3   7  280.97   14.00 
   3  -7   5  289.47   15.70 
   5  -3   7  240.48   20.90 
   5   3  -7  251.47   15.90 
   7  -5   3  291.07   15.30 
   7  -5   3  309.27   19.20 
  -7   5   3  272.17   16.20 
   3   7  -5  263.67   14.20 
   7   5  -3  288.07   13.90 
   3  -7   5  280.97   19.30 
   3   7  -5  269.97   17.10 
  -5  -4   7  979.30   45.70 
  -4   7  -5  995.20   47.00 
  -4   7  -5 1043.40   43.20 
  -4  -7   5 1074.29   44.80 
  -7  -5   4 1057.69   44.90 
  -4   7  -5 1088.09   51.39 
  -5  -4   7 1029.10   44.80 
  -7   5  -4 1081.09   53.29 
  -5  -4   7  979.20   44.10 
   5   4  -7 1142.79   47.10 
   5  -4   7 1021.80   43.20 
   4   7  -5  978.20   47.60 
   7   5  -4 1061.59   44.90 
   7  -5   4 1074.09   46.40 
   4  -7   5 1034.70   46.50 
   4   7  -5 1022.80   44.70 
   4   7  -5  998.20   45.00 
  -7   5   4 1048.10   47.10 
   5  -4   7 1046.30   52.69 
   4  -7   5 1117.39   51.09 
   7  -5   4 1078.59   50.69 
  -5   5  -7 3323.77  160.68 
  -5   7  -5 3770.82  158.48 
  -5   7  -5 3770.92  153.08 
  -7   5  -5 3452.55  160.38 
  -5  -7   5 3609.44  150.98 
  -5  -5   7 3825.72  151.28 
  -7  -5   5 3504.65  150.98 
  -5  -5   7 3654.83  152.58 
   5  -7   5 3766.52  153.08 
   5   7  -5 3661.33  151.08 
   7  -5   5 3828.52  158.38 
   5   5  -7 3495.15  150.98 
   5  -7   5 3856.81  157.68 
   7  -5   5 3855.91  152.98 
   5  -5   7 3669.23  158.58 
   5   5  -7 3642.64  153.08 
   7   5  -5 3712.93  151.18 
   5   7  -5 3728.73  154.08 
  -6   7  -5  200.28   18.80 
  -6   7  -5  204.98    9.20 
  -5   6  -7  214.08   21.90 
  -7   5  -6  176.78   20.30 
  -7  -5   6  193.08   12.20 
  -5  -6   7  217.68   12.00 
  -6  -7   5  202.98   12.30 
   5  -6   7  200.68   14.10 
   7  -5   6  197.68   18.30 
   6   7  -5  206.08   12.30 
   7   5  -6  194.08   10.50 
   5  -6   7  209.78   19.50 
   7   5  -6  177.78   12.60 
   5   6  -7  212.98   14.40 
   5  -6   7  206.38    9.90 
   6  -7   5  208.08   14.20 
   5   6  -7  223.68   12.40 
   7  -5   6  214.18    9.00 
   5   6  -7  219.18   11.70 
   6  -7   5  217.18   17.90 
   7   5  -6  209.58   12.40 
   0   7  -6   -0.20    5.50 
   6   0   7   -1.70    8.70 
   7  -6   0    1.40    5.00 
   0   7  -6   -2.80    2.40 
  -7   6   0   -1.60    4.70 
  -7   6   0    2.00    2.70 
   0  -7   6    2.70    3.20 
   0  -7   6   -0.70    5.70 
  -6   0  -7   -2.20    7.20 
   0   7  -6   -2.90    2.60 
  -6   0   7   -2.40    2.80 
  -7   6  -1 1531.95   67.49 
  -1   7  -6 1566.14   67.89 
  -1  -7   6 1550.04   66.09 
  -1  -7   6 1510.15   67.39 
  -6  -1   7 1642.74   66.69 
  -1   7  -6 1568.14   65.69 
  -1  -7   6 1544.15   70.59 
   7  -6  -1 1558.84   69.99 
  -6  -1   7 1702.03   66.19 
  -7   6  -1 1647.74   71.49 
   1   7  -6 1630.94   67.59 
  -7   6   1 1612.04   67.19 
   1   7  -6 1615.44   70.89 
   1  -7   6 1575.84   71.69 
  -7   6   1 1643.74   70.29 
   1  -7   6 1408.56   66.59 
  -6   1   7 1591.64   66.59 
   7  -6   1 1614.84   71.09 
   1   7  -6 1605.14   66.19 
   1  -7   6 1570.84   67.99 
  -6  -2   7 1061.59   45.00 
  -2   7  -6 1038.00   46.40 
  -2   7  -6 1121.29   51.19 
  -2   7  -6 1048.30   43.90 
  -7   6  -2 1094.79   50.69 
  -7   6  -2 1081.99   46.20 
  -6  -2   7 1068.79   44.40 
  -6  -2   7  976.40   45.20 
  -2  -7   6 1020.50   44.60 
  -2  -7   6  986.30   48.40 
   2   7  -6 1000.90   44.60 
   7   6  -2 1003.60   44.90 
   6   2  -7 1075.69   44.90 
  -7   6   2 1024.80   48.00 
  -7   6   2  984.60   45.20 
   2   7  -6 1047.50   48.70 
   2   7  -6 1012.10   45.50 
   2  -7   6 1051.99   46.50 
   2  -7   6 1052.79   43.90 
   2  -7   6 1111.49   50.89 
   7  -6   2 1081.79   49.90 
   7  -6   2 1086.69   46.30 
  -3  -7   6  279.47   14.10 
  -3   7  -6  298.47   16.20 
  -3   7  -6  279.27   12.90 
  -3   7  -6  290.27   21.10 
  -6  -3   7  270.87   14.10 
  -6  -3   7  303.67   14.60 
  -6  -3   7  275.77   13.00 
  -3  -7   6  289.27   17.70 
  -7   6  -3  320.57   21.40 
   3   7  -6  275.97   17.60 
   6   3  -7  294.07   14.50 
  -7   6   3  264.37   17.30 
   7  -6   3  276.47   15.80 
   3   7  -6  278.77   14.90 
   7   6  -3  255.27   14.20 
   6  -3   7  250.07   22.30 
   3  -7   6  275.57   16.20 
   3   7  -6  264.27   14.20 
   3  -7   6  296.47   20.30 
   3  -7   6  286.77   13.10 
   7  -6   3  304.27   19.90 
  -7   6  -4   -1.40    7.20 
  -7  -6   4   -1.40    3.10 
  -6  -4   7   -1.10    3.50 
  -4   7  -6    1.10    6.80 
  -4   7  -6    0.90    2.10 
   6   4   7   -1.10   12.60 
  -4  -7   6   -1.90    3.00 
  -6   4  -7    4.30    8.50 
   7  -6   4    1.50    6.90 
   6   4  -7    0.80    3.90 
   4   7  -6    2.50    3.00 
  -7   6   4    5.40    5.40 
   4   7  -6    1.70    3.10 
   4  -7   6    2.70    2.20 
   4  -7   6    1.50    4.10 
   7  -6   4   -1.50    3.60 
   7   6  -4    3.60    3.60 
   6  -4   7   -1.00    7.90 
   6   4  -7    2.40    3.40 
   4   7  -6    0.30    5.00 
   4  -7   6    0.60    7.00 
  -7  -6   5   52.79    6.30 
  -5   7  -6   47.60   11.00 
  -7   6  -5   45.40   12.60 
  -5  -7   6   49.00    6.10 
  -6   5  -7   31.80   11.70 
  -5   7  -6   48.60    3.90 
  -6  -5   7   58.39    7.10 
   7  -6   5   45.70   10.00 
   7  -6   5   49.99    7.50 
   5   7  -6   59.19    6.30 
   6  -5   7   42.30   10.70 
   6  -5   7   38.00    3.80 
   5  -7   6   46.90   10.40 
   6   5  -7   46.50    7.80 
   6   5  -7   55.49    6.10 
   6   5  -7   46.70    5.20 
   5   7  -6   31.80    7.20 
   7   6  -5   29.90    5.10 
   5   7  -6   44.00    5.40 
   5  -7   6   51.79    7.80 
  -6  -7   6  909.21   40.80 
  -6   6  -7  880.71   50.99 
  -6   7  -6  943.91   50.49 
  -7  -6   6  985.40   41.10 
  -6  -6   7  934.01   40.80 
  -7   6  -6  952.40   51.99 
   6  -6   7  927.31   38.50 
   6  -7   6  926.91   42.90 
   7  -6   6  864.81   47.40 
   7  -6   6  974.30   38.00 
   7  -6   6  956.60   43.00 
   6  -6   7  902.61   42.70 
   6  -7   6  965.20   47.90 
   6   6  -7  939.61   42.80 
   6   6  -7  915.61   40.80 
   6   6  -7  971.60   40.30 
   7   6  -6  880.81   42.10 
   7   6  -6  909.81   40.80 
   7   6  -6  921.91   39.80 
   6  -6   7  957.70   48.50 
   6   7  -6  900.91   43.40 
   6   7  -6  949.51   40.80 
   6   7  -6  871.01   40.30 
   0  -7   7   -2.10    5.40 
   0  -7   7   -2.10    2.70 
   0  -7   7   -0.80    3.60 
   7  -7   0   -1.60    5.70 
  -7   0   7    0.60    2.30 
  -7   0   7    1.00    3.10 
  -7   0  -7    0.40    7.80 
   7   0   7   -9.20    9.20 
  -7   7   0   -5.70    5.10 
  -7   7   0   -1.30    3.20 
   0   7  -7   -1.70    6.40 
   0   7  -7   -1.50    2.70 
   0   7  -7   -4.00    3.30 
  -1  -7   7  503.25   28.10 
  -1  -7   7  501.45   23.00 
  -1  -7   7  479.25   25.00 
  -1   7  -7  501.85   29.30 
  -7   7  -1  517.55   28.50 
  -7   7  -1  472.25   24.40 
   7  -7  -1  508.25   27.60 
  -7  -1   7  563.34   23.80 
  -1   7  -7  510.55   22.70 
  -7   1   7  515.75   23.60 
   1  -7   7  494.15   22.70 
   7   1  -7  477.85   23.30 
  -7   7   1  504.25   27.50 
  -7   7   1  529.15   24.40 
   1  -7   7  514.55   25.20 
   7  -7   1  505.75   28.50 
   1   7  -7  550.64   28.90 
   1   7  -7  462.25   23.20 
   1   7  -7  545.55   24.70 
  -2  -7   7  168.08   14.50 
  -2  -7   7  162.78    9.80 
  -2  -7   7  148.89   11.10 
  -7   7  -2  182.78   16.30 
  -7   7  -2  160.28   11.60 
  -2   7  -7  203.18   18.20 
  -2   7  -7  180.48    9.10 
   7   2   7   98.39   25.20 
  -7  -2   7  143.59   10.50 
  -7  -2   7  146.79    7.80 
   7  -2   7  146.99   19.80 
   7  -7   2  166.68   11.90 
   7   2  -7  166.28   10.70 
  -7   7   2  156.08   14.00 
   2  -7   7  180.48   15.90 
   2  -7   7  157.28    9.30 
   2  -7   7  167.78   12.30 
   7  -7   2  162.48   15.60 
   2   7  -7  175.38   14.80 
   2   7  -7  162.78   10.10 
   2   7  -7  164.98   11.00 
   7   7  -2  172.08   10.30 
  -3  -7   7  763.22   38.30 
  -3  -7   7  792.12   34.70 
  -3   7  -7  804.82   33.60 
  -7   7  -3  808.42   36.50 
  -3   7  -7  804.52   42.60 
  -7   7  -3  821.42   41.80 
  -7  -3   7  837.12   35.10 
   7  -3   7  724.53   45.20 
   7  -7   3  831.62   36.70 
   7   3  -7  795.32   34.90 
  -7   7   3  746.53   38.60 
   7  -7   3  805.72   40.50 
   3  -7   7  760.72   33.50 
   3  -7   7  815.62   37.00 
   3  -7   7  828.02   41.30 
   3   7  -7  766.82   38.70 
   3   7  -7  787.92   34.60 
   3   7  -7  712.93   35.10 
   7   7  -3  780.02   34.90 
  -4  -7   7   34.60    7.70 
  -4  -7   7   27.20    4.70 
  -7   7  -4   33.70   10.70 
  -4   7  -7   37.40   11.90 
  -4   7  -7   32.40    3.50 
  -7   4  -7   48.50   13.60 
   7   4   7   10.00   17.80 
  -7  -4   7   26.50    5.40 
   7  -4   7   33.90   11.20 
   7  -7   4   22.40    8.60 
   7  -7   4   18.80    5.10 
   7   4  -7   21.00    4.80 
  -7   7   4   34.70    8.20 
   4  -7   7   21.10    9.20 
   4  -7   7   31.20    3.60 
   4  -7   7   26.60    6.40 
   4   7  -7   28.80    7.60 
   4   7  -7   26.40    4.80 
   4   7  -7   23.30    4.50 
   7   7  -4   21.90    4.70 
  -7  -7   6  541.05   25.60 
  -6  -7   7  545.25   25.90 
  -6   7  -7  563.44   36.10 
  -7   6  -7  527.35   36.60 
  -7   7  -6  535.45   35.30 
  -7  -6   7  550.54   25.60 
   7  -7   6  525.75   27.80 
   7  -7   6  597.74   33.40 
   7  -6   7  555.04   33.60 
   7  -6   7  542.55   22.80 
   7  -6   7  555.44   28.00 
   6  -7   7  548.95   23.10 
   7   6  -7  536.65   27.20 
   7   6  -7  539.35   25.60 
   7   6  -7  534.85   24.60 
   6  -7   7  550.94   28.10 
   6  -7   7  567.04   33.30 
   6   7  -7  531.85   28.10 
   6   7  -7  529.25   25.80 
   6   7  -7  537.55   25.10 
   7   7  -6  521.25   27.90 
   7   7  -6  511.75   25.40 
   7   7  -6  530.85   24.80 
  -7   7  -7 7633.14  321.07 
   7   7  -7 7501.15  310.97 
   0   0   8 1274.77   69.49 
   8   0   0 1532.45   65.09 
   0  -1   8   -3.10    5.60 
   0  -1  -8   -2.90    7.50 
  -8   0   1    0.10    4.80 
  -8   0   1   -1.60    1.80 
  -8   0  -1   -5.90    5.70 
   8   0   1   -1.90    5.40 
   8   0   1    0.20    1.70 
   8   0  -1    0.20    3.60 
   8   0  -1    0.30    1.90 
   0   1   8   -0.80    8.10 
   0   1  -8    6.50    5.90 
   8   0  -2 1080.09   46.80 
  -8   0   2 1018.10   47.00 
   0  -2   8 1066.69   52.19 
   8   0  -3    0.70    2.00 
   8   0  -3    5.30    1.40 
  -8   0   3    1.40    2.40 
   0  -3   8   -3.30    4.70 
   0  -3   8    1.30    2.40 
  -8   0  -3   -1.40    5.90 
   8   0   3   -7.40    6.00 
   8   0  -3   -0.10    2.30 
   0   3  -8    2.80    6.00 
  -3   8   0    1.70    4.80 
   8   0  -4  800.32   32.30 
   0  -4   8  767.22   38.80 
   0  -4   8  796.22   33.20 
  -8   0   4  799.62   33.40 
   8   0  -4  773.12   33.60 
   0   4  -8  685.03   40.30 
  -4   8   0  741.43   38.20 
   0  -5   8    2.80    3.20 
  -8   0   5   -1.20    2.80 
  -8   0  -5    3.10    6.80 
  -5   8   0   -2.80    3.00 
   0  -5   8   -1.20    5.40 
   0  -5   8   -0.30    2.60 
   0   5  -8   -4.30    5.80 
   0   5  -8    0.90    2.60 
  -5   8   0    0.20    5.10 
   8   0  -5   -0.90    2.80 
   8   0   5   -2.20    8.50 
   0   6  -8 5111.69  215.38 
   0  -6   8 5150.68  213.68 
   6  -8   0 5024.50  213.18 
  -8   0   7    2.30    3.50 
   0  -7   8    1.10    4.00 
  -7   8   0   -4.20    3.10 
   0  -7   8   -1.70    6.70 
   7  -8   0    0.90    6.00 
   8   0   7    4.40   10.70 
   0   7  -8   -3.00    3.20 
  -7   8   0    6.30    6.70 
   0  -7   8   -1.20    3.10 
  -8   0  -7   -2.60    7.60 
   0   7  -8   -5.30   13.50 
   1   0  -8    0.30    6.00 
   8   1   0   10.00    2.40 
  -1   0   8    9.20    7.20 
  -1   0  -8    3.50    7.20 
   1   0   8   17.90    9.10 
   8  -1   0   13.70    5.00 
   8  -1   0   10.90    2.10 
   8   1   0    5.00    6.60 
  -8   1   0    6.80    4.80 
  -8   1   0    9.00    2.00 
   1  -1  -8  100.89   16.70 
   1   1   8  138.09   20.90 
  -1   1  -8  119.59   14.20 
   8   1   1  146.99   29.10 
   1   1  -8  128.39   14.10 
  -1  -1  -8   98.49   17.60 
  -1   1   8  164.68   19.40 
   8   1  -1  155.88   13.50 
  -8   1   1  158.88   11.90 
  -2   8  -1 1313.57   60.29 
   8  -1  -2 1377.16   56.69 
   8  -1  -2 1310.87   54.89 
   8  -1  -2 1453.75   54.79 
  -8  -1   2 1250.37   55.09 
  -1  -2   8 1201.98   60.99 
  -1  -2   8 1276.17   55.29 
   1  -2   8 1150.88   62.69 
   8  -1   2 1356.56   54.39 
  -8   1   2 1417.26   55.09 
   8   1  -2 1354.86   55.19 
  -1  -3   8  706.93   36.60 
   8  -1  -3  674.83   31.10 
   8  -1  -3  764.02   31.80 
  -3   8  -1  696.03   36.20 
  -8  -1   3  756.22   31.60 
  -1  -3   8  729.53   31.60 
   8   1  -3  753.12   31.60 
   1  -3   8  681.63   38.20 
  -8   1   3  774.82   31.40 
   1  -3   8  713.43   31.50 
  -8  -1   4  396.56   18.00 
   8  -1  -4  418.86   17.60 
  -1   4  -8  329.07   25.20 
   8  -1  -4  375.46   17.70 
  -1  -4   8  403.26   22.80 
  -1  -4   8  374.56   17.90 
  -4   8  -1  364.46   19.30 
  -4   8  -1  372.06   22.50 
  -4   8   1  397.26   23.00 
   8   1  -4  356.76   19.00 
   1   4  -8  379.56   24.40 
   1   4  -8  356.76   18.90 
  -8   1   4  402.46   17.80 
   1  -4   8  388.36   17.60 
   1  -4   8  402.16   23.90 
  -1  -5   8   49.00    5.40 
   8   1   5   31.40   14.30 
  -1   5  -8   54.19   11.80 
  -1   5  -8   49.30    5.00 
  -5   8  -1   55.79    9.50 
  -1  -5   8   54.39    9.30 
  -5   8  -1   49.30    6.40 
  -8  -1   5   56.79    5.90 
  -8   1  -5   23.70   10.30 
   1  -5   8   40.90    4.70 
   5  -8   1   58.69   10.10 
   1   5  -8   48.50    9.60 
   8  -1   5   41.00   11.40 
  -8   1   5   47.70    3.20 
   8   1  -5   48.00    5.70 
  -8   1   5   47.00    5.40 
  -5   8   1   41.80    8.60 
  -8  -1  -5   21.90   11.10 
   1  -5   8   58.49   10.00 
   1  -5   8   54.79    6.70 
  -8  -1   6   20.70    4.20 
  -1  -6   8   25.90    7.60 
  -6   8  -1   14.60    6.80 
  -1   6  -8   22.60    3.60 
  -6   8  -1   21.20    4.80 
  -1   6  -8   27.10   16.90 
   8   1   6    9.10   13.70 
  -1  -6   8   15.50    4.20 
  -1  -6   8   20.20    3.90 
  -8   1  -6    7.70    9.00 
  -6   8   1   14.70    6.50 
   1   6  -8   13.70    3.90 
   8  -1   6   14.00   10.40 
  -8   1   6   27.70    4.60 
   6  -8   1   29.90    8.40 
   1   6  -8   18.70    7.70 
   8   1  -6   22.50    4.00 
   1  -6   8   21.70    8.90 
   1  -6   8   26.10    5.10 
  -8  -1  -6    5.60    8.50 
   1  -6   8   21.00    3.70 
  -1   7  -8  373.06   26.40 
  -1  -7   8  401.86   18.40 
  -1  -7   8  390.56   20.30 
  -1  -7   8  384.16   24.00 
  -8  -1   7  397.86   19.00 
  -7   8  -1  380.46   24.40 
  -1   7  -8  379.86   18.00 
  -7   8  -1  388.16   20.40 
   7  -8   1  331.07   23.20 
   1   7  -8  400.86   18.60 
  -7   8   1  375.96   23.60 
   1  -7   8  388.76   23.40 
  -8   1   7  408.46   17.10 
   8   1  -7  369.36   19.00 
   1   7  -8  402.86   25.10 
   1  -7   8  401.86   25.40 
  -7   8   1  384.16   20.00 
   1  -7   8  387.26   18.10 
  -8   1   7  347.97   18.80 
   8  -2   0  828.92   34.40 
   0   8  -2  830.32   40.50 
  -8   2   0  825.02   34.40 
   8   2   0  826.62   35.00 
   8  -2   0  792.12   41.10 
   2   1   8    9.00   11.10 
  -1   8  -2    8.30    5.60 
   8  -2  -1    3.40    3.60 
   8  -2  -1    5.20    2.10 
   8  -2  -1    0.40    1.70 
  -8   2  -1    1.50    5.00 
  -2   1  -8   -1.80    6.50 
   8   2   1   -7.90    9.10 
  -8   2  -1    2.20    1.50 
  -8  -2   1   -0.60    2.20 
  -2  -1   8   -0.40    5.30 
   8   2  -1    3.80    7.30 
  -8   2   1    3.40    1.90 
   8  -2   1    0.40    4.50 
  -2   1   8    6.80    8.00 
   2   1  -8    4.00    5.50 
  -8   2   1    0.40    4.10 
   8  -2   1    3.80    1.60 
   2  -1   8    0.80    6.90 
   8   2  -1    6.70    2.60 
  -2  -1  -8    2.00    8.60 
   8  -2  -2 2076.59   80.49 
  -2   8  -2 1857.71   80.49 
   8  -2  -2 2023.40   78.59 
  -2   8  -2 1818.12   83.69 
  -2  -2   8 1941.11   79.09 
  -8  -2   2 1874.41   78.79 
  -2  -2   8 1763.22   83.69 
   8  -2  -2 1850.71   78.29 
   8  -2   2 1805.62   84.69 
   8   2  -2 1984.20   78.99 
  -8   2   2 1754.52   81.39 
   8  -2   2 1992.10   77.69 
  -8   2   2 1954.20   78.39 
   8  -2  -3  574.34   25.90 
  -2  -3   8  572.44   29.40 
  -2  -3   8  638.74   25.50 
  -8  -2   3  546.05   25.00 
  -3   8  -2  558.44   29.90 
  -3   8  -2  551.14   26.60 
  -8   2   3  614.74   27.50 
   8  -2   3  523.25   31.90 
  -8   2   3  603.24   26.90 
   2  -3   8  582.44   24.80 
  -8   2   3  540.05   24.40 
   3  -8   2  570.64   30.00 
   2   3  -8  498.35   30.60 
   8  -2   3  562.14   23.70 
   2  -3   8  536.65   32.70 
  -4   8  -2  266.27   18.50 
  -2  -4   8  242.68   13.10 
  -4   8  -2  273.57   15.00 
  -2  -4   8  294.07   17.60 
  -8  -2   4  261.57   13.50 
   2  -4   8  281.77   12.90 
   2  -4   8  251.67   19.90 
  -8   2   4  264.17   12.10 
   8  -2   4  224.58   20.40 
   8   2  -4  257.07   13.60 
  -8   2   4  276.97   13.80 
   4  -8   2  257.27   17.80 
  -8   2   4  260.67   13.00 
   2   4  -8  271.07   19.00 
   2   4  -8  260.47   13.40 
  -2  -5   8   20.30    4.60 
  -5   8  -2   11.80    4.00 
  -2  -5   8   25.50    4.20 
  -2   5  -8   23.40    9.00 
  -5   8  -2   22.60    7.70 
  -2  -5   8   26.20    7.00 
  -8  -2   5   12.00    3.90 
   8   2   5   10.20   14.30 
  -8   2  -5    3.90    7.00 
  -5   8   2   24.10    7.60 
   5  -8   2   28.50    8.40 
   2  -5   8   18.60    4.00 
   8  -2   5   17.20    9.00 
  -8   2   5   31.80    4.40 
   2   5  -8   18.90    4.10 
   2  -5   8   15.10   13.00 
   8   2  -5   24.50    4.40 
   2   5  -8   13.90    7.10 
  -8   2   5   24.60    3.70 
  -2  -6   8  820.72   38.30 
  -6   8  -2  755.22   39.30 
  -8  -2   6  673.23   33.50 
  -2  -6   8  746.23   33.40 
  -6   8  -2  760.02   35.20 
  -2  -6   8  789.22   34.70 
  -2   6  -8  758.52   32.70 
  -2   6  -8  823.92   43.10 
   8  -2   6  683.33   43.90 
  -8   2   6  770.52   33.50 
  -8   2   6  729.03   32.90 
   2   6  -8  777.22   33.50 
  -6   8   2  766.52   38.40 
   6  -8   2  733.03   39.30 
   2  -6   8  784.02   39.90 
   8   2  -6  709.43   33.60 
   2  -6   8  780.82   35.60 
   8   2  -6  818.42   32.30 
   2   6  -8  797.22   39.20 
   2  -6   8  752.02   33.80 
  -2  -7   8 5545.85  234.98 
  -2   7  -8 6087.49  239.88 
   7   8  -2 5451.25  230.58 
   7  -8   2 4896.51  235.38 
   2  -7   8 6017.50  237.58 
  -7   8   2 5518.35  235.08 
   2   7  -8 5950.40  236.08 
  -8   3   0 1356.56   61.79 
   8  -3   0 1409.96   60.09 
   0   8  -3 1340.47   61.59 
   8   3   0 1363.86   56.59 
  -8   3   0 1308.97   55.59 
   8  -3   0 1331.07   57.09 
  -8   3  -1 3007.10  136.99 
  -1   8  -3 3302.97  132.59 
  -1   8  -3 3095.09  136.69 
  -3  -1   8 3350.56  131.39 
  -8   3   1 3190.08  144.79 
   1   8  -3 3198.68  135.69 
   8  -3  -2  389.66   21.40 
  -3  -2   8  428.06   23.40 
  -2   8  -3  416.06   21.10 
  -8  -3   2  464.15   19.70 
  -8   3  -2  376.46   25.80 
  -2   8  -3  403.66   24.00 
  -3  -2   8  436.56   19.70 
   8  -3   2  451.15   24.90 
  -8   3   2  457.65   18.90 
  -8   3   2  433.36   22.50 
   2  -8   3  413.26   24.10 
  -8   3   2  397.26   19.30 
   8  -3   2  428.86   17.90 
   2   8  -3  445.96   24.20 
  -3   8  -3   11.70    6.00 
   3   3   8    6.00   14.70 
   8   3   3   13.90   13.20 
  -8  -3   3   15.60    3.40 
  -3  -3   8   12.80    5.00 
  -3  -3   8   18.80    3.80 
  -8   3  -3    4.30    6.20 
  -3   3  -8    3.50    7.70 
   8  -3  -3   11.10    4.00 
   3   8  -3   11.70    3.20 
   3   3  -8   11.20    3.20 
   3  -8   3    6.30    5.90 
   3   3  -8   13.40    6.10 
   8  -3   3   10.60    6.50 
   8  -3   3   15.90    2.00 
   3  -3   8    8.10    8.40 
  -8   3   3   15.10    4.50 
  -8   3   3   30.90    5.70 
  -8   3   3   15.00    2.80 
  -8  -3   4   24.70    4.20 
  -4   8  -3   24.20    5.20 
  -3  -4   8   11.90    3.30 
  -4   8  -3   12.00    6.70 
  -3  -4   8   13.30    3.60 
  -3   4  -8   22.60   10.30 
  -8   3  -4    7.10    7.60 
   8   3   4   17.20   14.90 
  -3  -4   8   22.30    6.00 
   3   4  -8   18.60    4.00 
   8   3  -4   27.60    4.40 
  -8   3   4   18.20    2.90 
  -8   3   4   26.60    3.70 
   3  -4   8   23.30    9.00 
  -8   3   4   15.70    4.30 
   4  -8   3   14.60    7.00 
   4   8  -3   16.10    3.70 
   3  -4   8   20.40    3.20 
   8  -3   4   11.30    8.00 
   3   4  -8   17.60    6.80 
  -3  -5   8 2598.14  108.99 
  -3  -5   8 2625.04  105.79 
  -8  -3   5 2578.84  105.89 
  -5   8  -3 2579.84  111.59 
  -5   8  -3 2532.55  107.39 
  -3   5  -8 2371.66  115.19 
  -3  -5   8 2615.44  106.29 
   8   3  -5 2665.83  105.89 
   5   8  -3 2537.75  105.89 
   3   5  -8 2683.33  110.79 
   8  -3   5 2402.66  114.39 
   8   3  -5 2379.36  103.79 
   5  -8   3 2584.04  111.69 
   3  -5   8 2489.45  104.69 
  -8   3   5 2670.73  105.49 
   3  -5   8 2551.64  113.09 
   3   5  -8 2491.45  105.59 
   5  -8   3 2604.14  107.59 
  -8   3   5 2540.85  106.19 
  -6   8  -3 2096.19   88.99 
  -3   6  -8 2011.20   92.29 
  -3  -6   8 1902.21   82.79 
  -3  -6   8 1971.70   85.89 
  -3  -6   8 1906.41   82.19 
  -6   8  -3 1970.80   83.99 
  -8  -3   6 1915.11   82.39 
   8   3  -6 1999.00   81.39 
   6  -8   3 2049.20   84.19 
   8  -3   6 1893.51   92.59 
  -8   3   6 1793.42   83.99 
  -8   3   6 2042.00   82.19 
   6  -8   3 1943.41   88.29 
   3   6  -8 2096.09   87.19 
   6   8  -3 1988.40   82.49 
   3  -6   8 1999.60   89.29 
   3  -6   8 1956.20   81.19 
   3  -6   8 2018.00   84.29 
   8   3  -6 1977.80   82.39 
  -6   8   3 1998.20   87.19 
   3   6  -8 1826.32   81.99 
  -8  -3   7 3217.28  133.39 
  -7   8  -3 3157.78  134.79 
  -3  -7   8 3230.98  137.29 
  -3  -7   8 3177.28  133.79 
  -3   7  -8 3390.46  143.29 
  -3   7  -8 3250.67  131.89 
  -7   8  -3 3227.88  139.79 
  -8   3   7 2831.62  132.69 
  -7   8   3 3175.48  137.79 
   3  -7   8 3449.35  140.79 
   8   3  -7 3459.45  133.49 
   8   3  -7 3445.36  132.99 
   3   7  -8 3121.29  133.69 
   3  -7   8 3316.77  135.39 
   7  -8   3 3057.09  139.09 
   7  -8   3 3229.38  134.99 
   3  -7   8 3040.30  132.19 
   7   8  -3 3199.98  133.29 
   3   7  -8 3335.57  137.89 
   3   7  -8 3170.28  132.99 
   0   8  -4 1167.08   56.69 
   8  -4   0 1172.38   52.29 
   0   8  -4 1201.58   53.09 
  -8   4   0 1336.07   56.99 
   0  -8   4 1246.48   56.49 
  -8   4   0 1183.58   50.49 
  -4   0   8 1253.07   52.09 
   8  -4   0 1259.07   55.19 
   0   8  -4 1214.18   51.39 
  -8   4  -1 2793.52  111.79 
   8  -4  -1 2898.11  113.69 
  -4  -1   8 2780.12  113.59 
  -1   8  -4 2696.93  118.39 
   8  -4  -1 2834.02  116.29 
  -1   8  -4 2754.62  114.79 
  -4  -1   8 2449.35  116.59 
  -1   8  -4 2825.92  112.79 
  -8   4  -1 2809.12  119.49 
   1   8  -4 2730.13  113.09 
   8  -4   1 2694.93  114.19 
  -8   4   1 2717.03  112.29 
   1   8  -4 2721.73  114.49 
  -8   4   1 2983.10  117.29 
   1  -8   4 2446.96  128.79 
   8   4  -1 2732.93  113.29 
  -8   4   1 2902.11  113.79 
   8  -4   1 2845.82  117.69 
   1   8  -4 2579.84  117.59 
  -4   2  -8   79.49   15.10 
  -2   8  -4  116.69    6.60 
   4   2   8   61.29   19.50 
  -4  -2   8  122.99   10.40 
  -8   4  -2  112.29    5.20 
  -2   8  -4  107.39   11.70 
  -4  -2   8  119.09    8.20 
   8  -4  -2  101.89    9.70 
  -2   8  -4  105.09    9.10 
  -8   4  -2  132.59   14.60 
   4  -2   8   85.79   15.00 
   2  -8   4  116.69   12.30 
  -8   4   2  120.89   10.60 
   8   4  -2   95.39    7.80 
   2   8  -4  113.29    8.50 
  -8   4   2  111.79    7.50 
   8  -4   2  129.99   12.60 
  -8   4   2  110.39    6.70 
   2   8  -4  111.89   11.20 
  -4  -3   8 1879.31   79.09 
  -4  -3   8 1843.92   76.99 
  -3   8  -4 1829.52   78.49 
  -8  -4   3 1945.11   76.99 
  -3   8  -4 1845.32   82.49 
  -8   4  -3 1666.13   84.49 
  -3   8  -4 1859.01   75.79 
   3  -8   4 1867.71   78.69 
  -8   4   3 1843.12   78.29 
  -8   4   3 1851.31   76.59 
   4   3  -8 1793.52   76.89 
   8   4  -3 1829.12   76.99 
  -8   4   3 1922.81   78.89 
   3  -8   4 1792.92   82.39 
   8  -4   3 1951.50   83.19 
   3   8  -4 1837.42   80.99 
   4  -3   8 1664.13   85.79 
   3   8  -4 1896.91   76.89 
  -4   8  -4  318.27   14.70 
  -4   8  -4  352.56   22.50 
  -8   4  -4  303.97   24.00 
  -4  -4   8  336.07   18.50 
  -4  -4   8  330.47   16.40 
  -4  -4   8  359.66   16.40 
  -8  -4   4  334.87   16.30 
   4   4  -8  296.17   16.10 
   8  -4   4  347.67   23.20 
   4  -8   4  337.87   21.80 
  -8   4   4  327.17   17.70 
   4   4  -8  334.87   20.40 
   8   4  -4  344.37   16.60 
   4  -4   8  313.37   23.50 
   4   8  -4  359.96   16.50 
   4  -4   8  334.57   15.10 
   4  -8   4  314.37   18.00 
  -8  -4   5   63.29    6.60 
  -4  -5   8   80.49    9.80 
  -4  -5   8   64.89    6.70 
   8   4   5   57.19   19.00 
  -8   4  -5   60.59   12.80 
  -5   8  -4   54.19    6.70 
  -4   5  -8   82.49   15.80 
  -4  -5   8   61.49    6.60 
  -5   8  -4   77.89   13.10 
  -5   8  -4   65.59    4.50 
   4  -5   8   65.89    5.40 
   8  -4   5   74.69   12.60 
   4   5  -8   55.39    7.10 
   5  -8   4   76.39   11.80 
  -8   4   5   64.59    8.10 
   4   5  -8   74.19   10.30 
   5   8  -4   65.29    6.70 
   4  -5   8   71.49   12.80 
   8   4  -5   70.89    7.50 
   5  -8   4   72.79    8.90 
  -4  -6   8 4165.38  182.18 
  -8  -4   6 4449.75  182.48 
  -4   6  -8 4300.47  192.78 
  -6   8  -4 4479.75  189.28 
  -4  -6   8 4829.72  182.78 
  -4  -6   8 4409.36  185.28 
   6  -8   4 4489.45  188.88 
   4   6  -8 4353.76  182.28 
   4  -6   8 4475.85  184.38 
   4  -6   8 4506.25  189.88 
   6   8  -4 4453.35  182.38 
   8  -4   6 3897.31  190.38 
  -8   4   6 4660.43  183.68 
   4   6  -8 4693.13  186.38 
  -8  -4   7  907.61   38.20 
  -7   8  -4  858.61   45.10 
  -7   8  -4  822.52   39.60 
  -4   7  -8  880.61   48.00 
  -4  -7   8  805.72   38.00 
  -7   8  -4  839.92   35.00 
  -4  -7   8  804.42   41.10 
  -4   7  -8  844.12   36.10 
  -4  -7   8  833.02   37.70 
   4  -7   8  847.02   40.00 
   8  -4   7  833.92   48.20 
   4   7  -8  845.42   38.10 
   4  -7   8  823.32   36.10 
   4  -7   8  900.31   45.90 
   7  -8   4  783.12   39.50 
   8   4  -7  862.81   37.90 
   4   7  -8  892.91   37.90 
   7  -8   4  945.91   45.60 
   4   7  -8  854.61   41.80 
  -7   8   4  853.41   42.60 
   7   8  -4  874.21   38.10 
   8  -5   0 1553.94   67.49 
  -5   0   8 1616.54   67.09 
   0  -8   5 1491.35   71.29 
   0   8  -5 1496.55   74.59 
   0   8  -5 1634.74   66.39 
   0   8  -5 1522.35   68.09 
   8  -5   0 1633.74   70.79 
  -8   5   0 1670.33   67.79 
  -8   5   0 1611.94   65.39 
  -8   5   0 1705.93   71.79 
  -1   8  -5 2241.38  100.49 
  -5  -1   8 2192.18   97.59 
  -1  -8   5 2365.36  100.19 
  -8   5  -1 2511.55  101.79 
   8  -5  -1 2363.86   98.89 
  -8   5  -1 2378.56   93.79 
  -8   5  -1 2360.56   96.59 
  -1   8  -5 2223.78   96.89 
  -1   8  -5 2231.48   94.69 
  -5  -1   8 2414.56   95.79 
   8  -5   1 2465.65  100.19 
  -8   5   1 2397.16   99.29 
   1  -8   5 2248.18   96.99 
   1   8  -5 2174.68   96.49 
   1  -8   5 2193.18  101.49 
   1   8  -5 2244.18   95.39 
  -8   5   1 2213.68   95.89 
   8   5  -1 2263.57   95.49 
   1   8  -5 2274.47  100.09 
  -2   8  -5    6.70    2.60 
  -8   5  -2   22.30    8.40 
  -2   8  -5    6.60    7.20 
  -5   2  -8    4.90    8.90 
  -8   5  -2   12.00    1.40 
   5   2   8   15.90   15.00 
  -5  -2   8   10.40    4.50 
  -2   8  -5    5.70    3.70 
  -5  -2   8   12.50    4.10 
   8  -5  -2   12.60    5.60 
   5  -2   8   -1.70    8.50 
   2  -8   5    6.10    3.90 
   8  -5   2   10.60    6.90 
  -8   5   2   12.50    5.70 
   5   2  -8   10.30    3.70 
   8   5  -2    4.20    3.30 
   2   8  -5    9.80    6.30 
   2   8  -5    7.80    4.20 
   2  -8   5   10.40    7.00 
  -8   5   2    8.10    3.30 
  -5   2   8    2.70    8.20 
   5   2  -8    6.60    4.90 
  -3   8  -5  174.68    8.70 
  -8  -5   3  183.88   10.10 
  -3   8  -5  174.38   16.00 
  -5  -3   8  175.68   11.20 
  -5  -3   8  144.49   10.20 
  -8   5  -3  183.78   17.80 
  -5  -3   8  150.68    9.10 
  -3   8  -5  156.88   11.60 
   8  -5   3  170.28   11.60 
   3  -8   5  147.59   11.70 
   5  -3   8  160.68   18.40 
   3   8  -5  157.88   13.80 
   8   5  -3  158.28    9.90 
   5   3  -8  158.88   13.40 
   5   3  -8  154.88    9.90 
   8  -5   3  177.78   14.80 
  -8   5   3  151.08    9.80 
   3  -8   5  168.28   15.10 
  -8   5   3  175.78   12.50 
   3   8  -5  178.28   11.00 
   3   8  -5  176.18    9.80 
  -4   8  -5  200.18   13.00 
  -4   8  -5  181.58   16.40 
  -8   5  -4  186.28   19.30 
  -8  -5   4  175.68   10.80 
  -5  -4   8  162.88   11.20 
  -5  -4   8  191.08   12.50 
  -5   4  -8  155.18   19.20 
  -4   8  -5  196.28    9.20 
  -5  -4   8  203.68   10.50 
   4   8  -5  173.18   11.30 
  -8   5   4  171.78   12.80 
   4  -8   5  194.98   13.20 
   4   8  -5  175.68   10.90 
   4   8  -5  180.68   14.40 
   5   4  -8  180.68   14.10 
   4  -8   5  197.08   16.60 
   8   5  -4  174.88   11.20 
   5  -4   8  182.48   18.70 
   8  -5   4  212.28   12.90 
   5   4  -8  199.88   11.00 
   8  -5   4  187.38   16.20 
  -5   8  -5   45.90    4.20 
  -5  -5   8   51.69    6.10 
  -5   8  -5   50.29    6.80 
  -5   8  -5   44.20   10.70 
  -5  -5   8   43.30    8.00 
  -8   5  -5   47.30   12.40 
  -5  -5   8   54.69    6.40 
  -8  -5   5   46.80    5.90 
  -5   5  -8   51.59   13.50 
   5  -5   8   56.79   13.00 
   5   5  -8   49.50    8.60 
   5   5  -8   53.19    6.60 
   8  -5   5   47.60   10.90 
   5   8  -5   63.99    7.40 
  -8   5   5   53.29    8.90 
   5  -8   5   55.69   11.00 
   8  -5   5   58.59    7.30 
   5  -5   8   52.39    4.70 
   8   5  -5   52.79    6.20 
   5  -8   5   49.10    6.80 
   5   8  -5   61.09   10.20 
  -5  -6   8 3854.11  166.58 
  -5   6  -8 4054.19  178.88 
  -5  -6   8 3946.11  169.08 
  -5  -6   8 4055.69  166.98 
  -8  -5   6 4160.48  167.08 
  -6   8  -5 4006.40  169.68 
  -6   8  -5 4383.46  175.68 
  -6   8  -5 4042.10  164.68 
   5  -6   8 4185.08  175.38 
   6   8  -5 3819.52  166.78 
   5  -6   8 3974.90  168.88 
   6  -8   5 4170.58  169.08 
   8   5  -6 4111.89  165.48 
   5  -6   8 4005.90  165.18 
   8   5  -6 3934.71  166.88 
   5   6  -8 4309.37  170.28 
   5   6  -8 3845.32  166.68 
   8  -5   6 4189.28  175.68 
  -8  -5   7   32.10    6.40 
  -5   7  -8   15.20   11.40 
   8   5   7   19.00   16.60 
  -7   8  -5   28.70    3.10 
  -8   5  -7   18.80   12.00 
  -5  -7   8   24.10    5.40 
  -7   8  -5   31.60   12.50 
   7  -8   5   36.60   11.60 
   8  -5   7   26.10    2.70 
   8  -5   7   24.70   11.30 
   5  -7   8   28.90   11.90 
   5  -7   8   35.20    7.30 
   5   7  -8   25.10    8.00 
   7  -8   5   37.60    7.20 
   7   8  -5   33.50    6.30 
   8   5  -7   35.90    4.10 
   8   5  -7   18.50    5.40 
   5   7  -8   50.19    6.10 
   5   7  -8   37.40    6.30 
   0  -8   6 4837.92  204.18 
  -1  -8   6    3.30    3.20 
  -1   8  -6    5.10    3.90 
  -8   6  -1    9.10    4.10 
  -1   8  -6    5.00    3.10 
   6   1   8    1.70   13.30 
   8  -6  -1    7.30    6.00 
  -6   1  -8    4.20    7.90 
  -6  -1   8   14.80    4.40 
  -1  -8   6   11.40    6.30 
  -1   8  -6    6.30    7.30 
  -8   6  -1   11.10    7.40 
  -6  -1   8    4.30    4.10 
   8  -6   1    2.30    6.40 
  -8   6   1   11.50    6.20 
   1  -8   6    3.70    3.10 
  -6   1   8   11.20    3.90 
   1   8  -6    7.40    3.60 
   1   8  -6    5.90    3.50 
  -6  -1  -8    5.70    8.70 
  -8   6   1    6.90    3.50 
   1  -8   6    4.30    4.00 
   6  -1   8    2.30   10.60 
  -6   1   8    5.30    5.80 
   8   6  -1    7.60    4.20 
   1   8  -6    9.30    7.10 
   1  -8   6    4.50    7.30 
  -2  -8   6 1504.85   61.99 
  -6  -2   8 1525.75   62.29 
  -8   6  -2 1417.26   63.29 
  -2   8  -6 1462.15   61.09 
  -2   8  -6 1444.56   63.69 
  -2  -8   6 1470.65   66.49 
  -8   6  -2 1427.26   59.79 
   8  -6  -2 1537.55   65.69 
  -8   6  -2 1570.04   69.19 
  -2   8  -6 1512.65   68.49 
  -6  -2   8 1356.56   62.09 
   6   2  -8 1433.86   62.09 
   2   8  -6 1399.76   61.79 
   2  -8   6 1520.95   68.29 
   8  -6   2 1479.95   67.29 
  -8   6   2 1449.65   62.49 
   2  -8   6 1506.05   64.09 
  -8   6   2 1506.85   65.59 
   8   6  -2 1433.56   62.09 
   2   8  -6 1460.45   63.09 
   2   8  -6 1443.86   66.49 
  -3   8  -6  992.60   49.10 
  -3   8  -6  980.60   43.90 
  -6  -3   8  941.91   42.20 
  -3  -8   6  931.41   41.70 
  -6  -3   8 1022.30   41.00 
  -3   8  -6  946.91   40.60 
  -6  -3   8 1019.40   42.40 
  -8   6  -3 1023.00   50.19 
   8   6  -3  998.00   42.10 
   3   8  -6  906.61   41.70 
   3   8  -6  938.61   42.70 
   8  -6   3  983.50   47.90 
   3  -8   6 1020.50   48.90 
   6  -3   8  935.61   52.99 
   6   3  -8  955.00   42.00 
  -8   6   3  939.71   45.00 
  -8   6   3  997.90   42.30 
   3  -8   6  963.60   44.00 
   8  -6   3  934.01   43.40 
   3   8  -6  906.31   45.80 
  -6  -4   8 4440.86  185.88 
  -8   6  -4 4781.32  195.08 
  -8  -6   4 4492.75  185.28 
  -4   8  -6 4843.62  193.38 
  -6  -4   8 4587.24  184.38 
   4  -8   6 4693.23  192.18 
   8  -6   4 3990.90  190.58 
   6  -4   8 4476.95  195.78 
   4   8  -6 4383.86  185.08 
   4   8  -6 4413.56  188.98 
   6   4  -8 4731.73  187.88 
   8   6  -4 4447.46  185.28 
  -8   6   4 4431.76  188.08 
  -6   5  -8   45.70   14.10 
  -8  -6   5   43.40    6.00 
  -6  -5   8   55.19    6.80 
  -5   8  -6   45.80    4.50 
  -6  -5   8   54.09    8.50 
  -8   6  -5   56.49   14.10 
  -5  -8   6   61.09    6.80 
  -5   8  -6   57.29   13.20 
   8   6  -5   44.30    6.40 
   5  -8   6   49.80   12.10 
   5  -8   6   42.10    6.90 
   6   5  -8   60.19    6.90 
   5   8  -6   53.59    6.10 
   6   5  -8   49.00    7.90 
   6  -5   8   44.50   12.10 
   5   8  -6   46.80    9.20 
   8  -6   5   43.40   11.40 
   8  -6   5   47.30    6.50 
  -8   6   5   39.40    8.20 
   5   8  -6   61.89    7.00 
  -6   6  -8 4504.15  214.18 
  -6  -8   6 5229.78  202.88 
  -6  -6   8 5181.38  202.98 
  -6   8  -6 5166.08  212.28 
  -8   6  -6 4685.53  213.98 
   6  -8   6 5132.29  210.28 
   6   6  -8 5173.48  205.28 
   6  -8   6 5218.98  205.18 
   8   6  -6 4609.34  201.48 
   8   6  -6 5007.70  203.98 
   6   8  -6 4825.92  202.58 
   8  -6   6 5005.40  210.68 
   6  -6   8 4418.76  210.18 
   6   8  -6 4964.00  205.98 
  -7  -8   6  746.33   34.80 
  -7   8  -6  797.62   45.30 
  -6   7  -8  797.82   47.70 
  -8   6  -7  682.53   45.80 
  -6  -7   8  792.42   34.90 
  -8  -6   7  774.12   35.00 
   7  -8   6  769.82   42.70 
   6   7  -8  771.72   34.90 
   7  -8   6  744.53   37.00 
   6  -7   8  758.52   32.30 
   8   6  -7  763.72   35.80 
   8   6  -7  760.22   34.70 
   8   6  -7  748.53   33.30 
   6   7  -8  745.73   34.20 
   6  -7   8  774.72   42.80 
   7   8  -6  786.82   37.90 
   6   7  -8  778.32   37.50 
   8  -6   7  767.82   43.80 
   8  -6   7  762.52   31.50 
   8  -6   7  767.42   37.00 
   7   8  -6  770.72   34.60 
   6  -7   8  750.32   37.10 
  -8   7   0  846.82   41.60 
   8  -7   0  830.12   41.50 
   0  -8   7  862.21   38.50 
   0  -8   7  849.61   36.30 
  -8   7   0  848.72   37.80 
   0   8  -7  837.02   42.70 
   0   8  -7  846.72   38.30 
  -7   0   8  884.51   37.00 
  -7   0   8  738.13   36.80 
  -8   7  -1  120.39   10.20 
  -7  -1   8  131.79    7.90 
  -1   8  -7  141.29   15.60 
  -1  -8   7  110.89   13.80 
  -1   8  -7  105.09    7.90 
  -1  -8   7  127.49   10.50 
  -8   7  -1  126.69   13.40 
   8  -7  -1  134.09   13.20 
   7   1   8  100.99   24.20 
  -1   8  -7  115.99   10.70 
  -1  -8   7  112.69    8.60 
  -7  -1   8  130.29    9.00 
  -8   7   1  127.59   13.20 
   1  -8   7  124.19    8.00 
   1  -8   7  104.29   13.20 
   8  -7   1  135.49   14.50 
   1   8  -7  116.59    8.60 
   1   8  -7  116.59   10.00 
  -8   7   1  112.79    9.60 
   7  -1   8  116.49   20.70 
   1  -8   7  116.39   14.10 
   1   8  -7  123.59   14.20 
  -7   1   8  125.19    9.60 
  -2  -8   7  221.38   12.10 
  -2  -8   7  191.78   16.80 
  -7  -2   8  205.58   10.80 
  -2   8  -7  192.58   13.90 
  -8   7  -2  198.38   18.60 
  -2   8  -7  210.28   10.90 
  -7  -2   8  201.48   12.20 
  -2   8  -7  202.48   18.50 
  -7  -2   8  229.28   10.10 
  -8   7  -2  185.08   13.40 
   2  -8   7  201.68   14.50 
   2  -8   7  191.28   11.00 
   2   8  -7  207.58   13.20 
  -8   7   2  198.08   16.40 
   8  -7   2  204.78   13.80 
  -8   7   2  196.78   12.90 
   2  -8   7  208.38   18.10 
   7  -2   8  143.89   22.10 
   8  -7   2  166.58   16.30 
   2   8  -7  195.68   11.90 
   7   2  -8  180.38   11.80 
   2   8  -7  202.58   16.90 
  -7   2   8  203.98   12.50 
  -8   7  -3 1476.25   66.09 
  -8   7  -3 1348.47   59.39 
  -3   8  -7 1439.36   66.39 
  -7  -3   8 1344.67   56.19 
  -7  -3   8 1290.77   57.89 
  -3   8  -7 1342.57   56.39 
  -3  -8   7 1342.97   61.89 
  -7  -3   8 1308.77   57.09 
   7  -3   8 1219.48   69.39 
   3   8  -7 1328.07   58.49 
  -8   7   3 1321.77   61.49 
   8   7  -3 1253.27   57.79 
   8  -7   3 1299.97   59.39 
   3   8  -7 1349.86   57.59 
   7   3  -8 1419.96   57.99 
   3   8  -7 1372.76   62.19 
   3  -8   7 1382.66   59.99 
   8  -7   3 1394.56   64.19 
   3  -8   7 1383.96   56.49 
   3  -8   7 1460.75   65.39 
  -4  -8   7 2315.37   99.19 
  -4   8  -7 2464.05  108.19 
  -4   8  -7 2401.86   97.69 
  -7  -4   8 2310.87   99.39 
  -8   7  -4 2515.15  108.49 
   4  -8   7 2394.76  101.59 
   4   8  -7 2333.37  103.09 
   7  -4   8 2097.39  109.19 
   4   8  -7 2344.37   99.79 
   8  -7   4 2417.16  101.29 
   4  -8   7 2430.16   97.79 
  -8   7   4 2324.67  102.99 
   8  -7   4 2648.44  106.89 
   8   7  -4 2428.76   99.49 
   4  -8   7 2603.44  107.39 
   4   8  -7 2288.07   99.19 
   7   4  -8 2202.28   99.19 
  -8   7  -5   48.70   13.20 
  -7  -5   8   41.80    6.40 
  -5   8  -7   59.89    5.10 
  -5   8  -7   59.59   13.70 
  -7   5  -8   39.90   13.20 
   7   5   8   34.50   20.20 
  -8  -7   5   51.99    6.50 
  -5  -8   7   54.09    6.60 
   8  -7   5   52.79   11.70 
   7   5  -8   65.89    9.20 
   5  -8   7   58.89    5.10 
   7  -5   8   59.59    4.80 
   5   8  -7   71.19    7.50 
   5   8  -7   65.49    7.80 
   8  -7   5   56.19    8.10 
   5  -8   7   58.09    8.80 
   7  -5   8   73.09   14.90 
   5   8  -7   61.79   11.30 
  -8   7   5   64.19   10.30 
   5  -8   7   65.59   13.50 
   8   7  -5   60.59    7.60 
   7   5  -8   54.09    6.70 
  -7  -6   8    8.60    4.90 
  -8  -7   6    6.30    4.90 
  -7   6  -8    9.90   11.60 
  -6   8  -7   11.00   10.80 
  -6  -8   7    3.10    4.70 
  -6   8  -7    6.40    2.60 
  -8   7  -6    6.10   11.40 
   7   6  -8    4.10    3.40 
   8   7  -6    9.70    5.60 
   7   6  -8    1.80    5.80 
   8   7  -6    7.00    6.40 
   6   8  -7    5.20    6.80 
   6   8  -7   11.20    5.00 
   6   8  -7   13.90    4.50 
   7  -6   8    9.90   11.20 
   7  -6   8    8.60    2.60 
   8  -7   6    1.90    8.80 
   8  -7   6   16.10    7.10 
   7   6  -8    2.60    4.80 
   6  -8   7    8.70   10.30 
   6  -8   7    7.20    5.60 
  -7  -8   7  254.57   14.90 
  -7   8  -7  265.27   24.80 
  -8   7  -7  250.67   26.80 
  -8  -7   7  294.57   15.90 
  -7  -7   8  262.97   15.10 
  -7   7  -8  248.18   25.80 
   7  -7   8  273.27   12.00 
   7  -8   7  281.37   22.80 
   8  -7   7  228.48   21.80 
   8  -7   7  268.37   17.70 
   7  -8   7  255.27   17.70 
   7  -7   8  280.47   23.40 
   7   7  -8  247.48   17.00 
   7   7  -8  243.08   14.90 
   7   7  -8  254.67   14.10 
   8   7  -7  253.97   17.00 
   8   7  -7  249.88   15.50 
   8   7  -7  250.67   13.80 
   7  -7   8  251.97   17.70 
   7   8  -7  257.77   18.20 
   7   8  -7  260.77   15.00 
   7   8  -7  259.87   14.50 
   0  -8   8    0.60    7.90 
   0  -8   8    5.00    3.60 
   0  -8   8    3.80    4.50 
   8  -8   0    5.10    7.50 
  -8   0   8    7.30    4.10 
  -8   0  -8   -3.40    7.90 
   8   0   8    4.60   13.60 
  -8   8   0   -4.30    6.40 
  -8   8   0   -2.10    3.60 
   0   8  -8   -1.20    8.20 
   0   8  -8    1.90    3.60 
   0   8  -8    1.30    4.60 
  -1  -8   8 2487.85  109.09 
  -1  -8   8 2440.86  103.09 
  -1  -8   8 2436.76  104.89 
  -8   8  -1 2681.13  109.89 
  -8   8  -1 2375.66  104.69 
  -1   8  -8 2766.22  111.99 
   8  -8  -1 2498.45  108.49 
  -8  -1   8 2426.06  103.59 
  -8   1   8 2598.14  103.69 
   1  -8   8 2601.14  110.19 
   8   1  -8 2310.27  103.29 
  -8   8   1 2418.76  108.29 
  -8   8   1 2422.76  104.49 
   1  -8   8 2481.35  102.79 
   1  -8   8 2511.25  105.49 
   8  -8   1 2358.56  108.99 
   1   8  -8 2590.64  114.99 
   1   8  -8 2450.95  102.99 
   1   8  -8 2427.06  104.79 
  -2  -8   8   64.99   11.70 
  -2  -8   8   65.49    7.40 
  -2  -8   8   87.99   10.00 
  -2   8  -8   63.89    7.00 
  -8  -2   8   45.80    6.80 
  -8   8  -2   58.19   11.50 
  -8   8  -2   61.49    8.20 
  -2   8  -8   80.19   14.90 
   8   2   8   42.50   21.00 
  -8  -2   8   66.79    4.70 
   2  -8   8   67.99    7.10 
  -8   2   8   67.89    8.00 
   8  -2   8   61.59   16.70 
   8   2  -8   48.90    6.80 
  -8   8   2   66.79   11.80 
  -8   8   2   82.39    9.60 
   2  -8   8   56.49    8.20 
   8  -8   2   81.09   13.70 
   8  -8   2   53.99    8.00 
   2  -8   8   49.20   12.80 
   2   8  -8   59.09   11.60 
   2   8  -8   78.49    8.50 
   2   8  -8   44.90    6.90 
   8   8  -2   76.19    9.30 
  -3  -8   8 3129.49  140.09 
  -3  -8   8 3243.28  135.79 
  -3  -8   8 3415.76  136.89 
  -3   8  -8 3546.55  146.09 
  -3   8  -8 3302.17  134.59 
  -8   8  -3 3289.07  137.69 
  -8   8  -3 3420.46  143.79 
  -8  -3   8 3253.27  136.19 
   8  -8   3 3298.67  142.49 
   8  -3   8 2906.41  147.99 
   8   3  -8 3006.80  136.69 
   8   3  -8 3378.16  136.09 
  -8   8   3 3253.87  140.49 
   8  -8   3 3268.87  137.79 
   3  -8   8 3153.38  138.99 
   3  -8   8 3493.65  143.89 
   3  -8   8 3332.87  135.49 
   3   8  -8 3433.86  140.99 
   3   8  -8 3273.67  135.69 
   3   8  -8 3282.17  136.79 
   8   8  -3 3351.26  136.19 
  -4  -8   8 1987.60   87.39 
  -4  -8   8 1955.10   83.39 
  -4   8  -8 1925.51   81.69 
  -8   8  -4 2111.19   85.69 
  -4   8  -8 2013.50   93.69 
  -8   8  -4 2000.50   91.79 
  -8  -4   8 1852.41   83.39 
   8  -4   8 1801.82   93.99 
   8  -8   4 2100.29   85.79 
   8   4  -8 1929.91   83.39 
  -8   8   4 1973.60   87.99 
   8  -8   4 2007.30   90.59 
   4  -8   8 1993.70   81.89 
   4  -8   8 1979.90   85.79 
   4  -8   8 2053.39   91.19 
   4   8  -8 2020.20   87.69 
   4   8  -8 1956.10   83.29 
   4   8  -8 1994.50   83.89 
   8   8  -4 2018.40   83.59 
  -5  -8   8  496.55   23.10 
  -5   8  -8  458.35   20.50 
  -5   8  -8  459.45   32.70 
  -8  -5   8  498.85   23.00 
   8  -8   5  446.66   29.50 
   8  -5   8  456.65   33.20 
   5  -8   8  473.35   20.60 
   8  -8   5  443.26   24.90 
  -8   8   5  473.85   27.50 
   5  -8   8  459.65   25.40 
   5  -8   8  473.05   30.30 
   5   8  -8  472.95   26.80 
   5   8  -8  442.06   22.70 
   5   8  -8  464.75   22.90 
   8   8  -5  436.86   22.70 
  -8  -8   6    7.40    5.50 
  -6  -8   8    9.40    5.00 
  -8   6  -8   14.80   12.70 
  -8   8  -6   14.30   10.90 
  -6   8  -8   15.80   11.90 
  -8  -6   8   15.50    5.30 
   8  -8   6    8.40    6.90 
   8  -8   6   13.80    9.80 
   8  -6   8   10.30   10.50 
   8  -6   8    6.30    2.30 
   6  -8   8   19.20   11.20 
   8   6  -8   14.30    6.00 
   8   6  -8    4.00    5.00 
   8   6  -8    8.50    3.70 
   6  -8   8   11.60    3.00 
   6  -8   8   11.60    7.10 
   6   8  -8   14.40    7.60 
   6   8  -8   10.00    4.90 
   6   8  -8    9.20    4.40 
   8   8  -6   11.30    7.20 
   8   8  -6    8.90    5.00 
  -8  -8   7 1187.28   51.59 
  -7  -8   8 1145.49   51.39 
  -7   8  -8 1174.08   64.19 
  -8   7  -8 1056.89   64.29 
  -8   8  -7 1181.68   63.39 
  -8  -7   8 1258.27   51.79 
   8  -8   7 1181.98   53.99 
   8  -8   7 1225.48   59.99 
   8  -7   8 1217.08   61.09 
   8  -7   8 1153.98   48.40 
   8  -7   8 1233.88   54.29 
   7  -8   8 1238.58   48.80 
   8   7  -8 1174.28   53.29 
   8   7  -8 1207.98   51.79 
   8   7  -8 1104.89   50.29 
   7  -8   8 1192.08   54.09 
   7  -8   8 1188.28   59.99 
   7   8  -8 1159.28   54.29 
   7   8  -8 1185.68   51.49 
   7   8  -8 1135.09   50.89 
   8   8  -7 1133.19   53.79 
   8   8  -7 1194.18   51.69 
   8   8  -7 1166.88   50.69 
  -8  -8   8  249.97   15.30 
  -8   8  -8  214.58   24.90 
   8  -8   8  232.98   17.40 
   8  -8   8  232.18   22.10 
   8   8  -8  244.48   17.30 
   8   8  -8  240.58   14.60 
   8   8  -8  247.68   13.70 
  -9   0   0    1.60   10.10 
  -9   0   0   -2.00    1.90 
   0   0   9   -2.40    7.20 
   0   0  -9   -0.60    7.20 
   9   0   0    1.80    5.90 
   9   0   0    1.10    2.10 
   9   0  -1    2.00    2.30 
   0  -1   9    2.60    6.90 
   0  -1  -9    1.90    8.10 
  -9   0   1   -2.40    5.20 
  -9   0  -1   -1.10    5.80 
   9   0   1   -0.80    5.40 
   9   0   1    2.50    2.10 
   9   0  -1    1.80    4.40 
   0   1  -9   -3.70    6.10 
   0   1   9    0.70    9.20 
  -9   0   2 1616.04   64.59 
   9   0   2 1621.74   64.09 
   9   0  -2 1356.66   66.69 
   9   0  -2 1677.73   64.59 
   0  -2   9 1453.35   72.99 
   0  -3   9   -2.80    2.80 
   9   0   3   -2.00    6.90 
   9   0  -3    0.50    3.20 
   9   0  -3    0.00    2.70 
   0   3   9   14.60   13.60 
   0  -3   9   -3.00    6.20 
   9   0  -3   -1.40    1.50 
  -9   0  -3    2.10    7.00 
   0   3  -9   -4.60    5.90 
  -3   9   0   -4.10    5.80 
  -9   0   3    0.50    2.70 
   9   0  -4  407.06   17.90 
   0  -4   9  393.06   18.60 
  -4   9   0  399.76   24.60 
   0  -4   9  366.26   24.20 
   9   0  -4  402.86   18.60 
  -9   0  -5    1.70    7.90 
   9   0   5    8.20   11.00 
   9   0  -5   -0.70    3.40 
   0   5  -9    8.10    7.90 
   0   5  -9    2.20    3.40 
  -5   9   0   -1.40    6.00 
  -9   0   5   -1.40    3.10 
   0  -5   9   -0.70    6.80 
   0  -5   9   -4.40    3.10 
   0  -6   9 1140.19   49.80 
  -6   9   0 1140.49   49.90 
   0  -6   9 1201.48   54.49 
   0  -6   9 1094.09   47.80 
  -9   0   6 1093.99   48.20 
   0   6  -9 1148.49   57.89 
   9   0  -6 1103.19   48.10 
  -6   9   0 1113.29   53.89 
   0   6  -9 1089.29   47.70 
   9   0  -7    0.20    4.00 
  -9   0   7    2.50    4.20 
   0   7  -9   -1.80    7.50 
  -7   9   0    2.90    6.60 
   0  -7   9   -4.30    3.40 
   0  -7   9    4.00    4.70 
   7  -9   0    0.20    6.70 
   9   0   7   -2.10   11.70 
  -7   9   0   -2.80    4.00 
   0  -7   9   -4.40   12.00 
  -9   0  -7   -3.60    7.50 
   0   7  -9   -4.80    3.20 
   0   8  -9 2266.27   94.59 
  -8   9   0 2239.58  100.89 
   0  -8   9 2315.07  101.79 
   0  -8   9 2239.08   94.59 
   0  -8   9 2333.47   97.09 
  -9   0   8 2361.86   95.49 
  -8   9   0 2108.49   96.39 
   0   8  -9 2371.06  103.39 
   8  -9   0 2271.27  101.09 
  -1   0   9   -2.20    6.90 
   9  -1   0    1.30    2.10 
   1   0  -9   -3.40    6.60 
  -9   1   0   -1.70    4.60 
  -9   1   0   -0.50    1.90 
   1   0   9   -7.00    7.50 
   9  -1   0    0.50    4.70 
   9   1   0   -2.10    6.70 
  -1   0  -9   -5.90    6.50 
   9   1   0    1.40    2.30 
  -9   1  -1  270.27   19.90 
   1   1   9  336.57   30.80 
   1  -1  -9  220.88   23.90 
   9   1   1  311.87   23.60 
  -1   1  -9  235.98   21.80 
   1   1  -9  221.58   20.30 
  -9   1   1  257.17   17.80 
  -1   1   9  335.77   27.80 
  -1  -2   9  184.78   10.10 
   9  -1  -2  184.18    9.30 
  -2   9  -1  164.18   14.20 
   9  -1  -2  189.88    9.10 
  -1  -2   9  162.88   15.70 
   9  -1  -2  199.18   11.70 
  -9  -1   2  169.38    9.50 
   9  -1   2  173.28    8.70 
  -9   1   2  183.58   10.30 
   1  -2   9  172.68   17.90 
   9  -1   2  134.09   15.10 
   9   1  -2  167.78    9.60 
   9  -1  -3  813.32   36.40 
  -1  -3   9  936.81   37.10 
   9  -1  -3  823.62   35.70 
  -1  -3   9  828.52   42.90 
  -3   9  -1  838.42   42.60 
  -9  -1   3  839.92   36.70 
   1  -3   9  873.41   36.70 
   1  -3   9  864.91   45.30 
   9   1  -3  804.52   37.90 
  -9   1   3  899.11   36.70 
  -1  -4   9 2121.99   88.29 
  -4   9  -1 2260.37   90.39 
  -1  -4   9 2295.87   94.49 
  -4   9  -1 2161.18   94.39 
   9  -1  -4 2200.68   88.09 
   9  -1  -4 1937.11   89.09 
  -9  -1   4 2299.07   88.49 
  -1   4  -9 1856.61   97.39 
   1  -4   9 2132.49   87.99 
  -9   1   4 2218.08   88.29 
   9  -1   4 1851.91   98.59 
   9   1  -4 2103.89   88.29 
   1  -4   9 2227.68   96.09 
   1   4  -9 1905.71   95.89 
  -4   9   1 2261.97   94.49 
   9  -1   5 5277.57  229.58 
  -6   9  -1    4.50    6.80 
  -1  -6   9    5.20    7.10 
  -9  -1   6    4.40    3.70 
  -1   6  -9    2.50    8.80 
  -1  -6   9    4.30    4.30 
  -1  -6   9    2.40    3.70 
   9   1   6    6.90   11.90 
  -9   1  -6    2.20    8.20 
  -6   9  -1   14.20    5.20 
   6  -9   1    0.70    7.10 
   1   6  -9   -2.30    7.20 
   1  -6   9    6.10    8.10 
  -9   1   6   12.00    4.20 
  -9  -1  -6    4.20    9.20 
   1  -6   9    5.60    3.40 
  -6   9   1   -0.40    6.20 
   9  -1   6    1.10    9.50 
   9   1  -6   -0.30    3.50 
  -9   1   6    3.50    1.60 
   1  -6   9    8.70    4.60 
   1   6  -9    2.80    3.50 
  -1  -7   9   14.70    5.20 
  -1  -7   9    3.80    7.70 
  -7   9  -1    9.80    5.50 
  -1  -7   9   13.40    4.40 
  -9   1  -7   15.10    9.80 
  -7   9  -1    6.30    8.00 
  -9  -1   7    4.80    4.70 
   9   1   7    5.90   13.70 
  -1   7  -9   10.90   10.30 
  -9   1   7   16.80    5.00 
   7  -9   1    7.40    8.30 
   9   1  -7   11.70    5.00 
   1  -7   9   -0.20    8.10 
  -9  -1  -7    6.60   10.30 
  -7   9   1   14.90    5.50 
  -7   9   1    9.10    7.20 
   1   7  -9    2.20    8.60 
   1  -7   9   13.10    5.70 
   1  -7   9    4.80    3.80 
   9  -1   7    5.70   11.00 
   1   7  -9    9.90    4.30 
  -1   8  -9  533.05   32.90 
  -1  -8   9  480.15   25.10 
  -9  -1   8  474.75   23.70 
  -8   9  -1  484.25   25.00 
  -8   9  -1  504.35   29.90 
  -1  -8   9  499.05   30.40 
  -1  -8   9  481.45   22.90 
  -1   8  -9  492.55   22.50 
   1   8  -9  515.45   23.10 
   9  -1   8  417.76   38.00 
  -8   9   1  467.55   28.80 
   9   1  -8  471.55   23.20 
  -8   9   1  464.75   24.60 
  -9   1   8  481.95   23.50 
   1  -8   9  465.25   25.30 
   1  -8   9  495.55   22.70 
   8  -9   1  474.35   29.70 
   1   8  -9  506.75   31.60 
   1  -8   9  496.75   29.90 
  -2   0   9   -2.20    6.30 
   9  -2   0    0.20    1.80 
   9   2   0   -4.70    2.20 
   2   0  -9   -4.00    5.90 
   9  -2   0   -0.20    4.50 
   9   2   0   -1.30    7.70 
   2   0   9   -1.90    8.80 
  -9   2   0   -0.60    4.80 
   9  -2   0   -2.00    2.20 
   0   9  -2   -2.20    5.50 
  -2   0  -9   -5.80    7.50 
  -9   2   0    0.70    1.90 
   2   1   9    0.80   12.10 
  -2   1  -9   -4.70    7.20 
   9  -2  -1    5.20    2.30 
   9   2   1    0.00    2.50 
   9  -2  -1    6.20    4.40 
   9   2   1   -4.10    8.40 
  -2  -1   9    1.70    6.30 
  -9   2  -1    2.70    1.80 
  -9   2  -1    2.60    5.60 
  -1   9  -2   -0.50    5.30 
   9  -2  -1    7.20    2.30 
   9  -2   1    5.90    2.00 
  -2   1   9    3.10    7.80 
  -9   2   1    2.90    5.40 
   9   2  -1   -3.40    7.20 
   2   1  -9    2.50    6.00 
   9  -2   1    4.40    5.20 
   2  -1   9   -0.30    7.80 
   9   2  -1    1.50    2.50 
  -9   2   1    3.10    2.20 
   9  -2  -2  372.26   16.60 
   9  -2  -2  334.37   20.30 
  -9  -2   2  383.06   17.00 
  -2  -2   9  396.66   17.50 
  -2   9  -2  330.47   21.80 
   9  -2  -2  345.57   16.30 
  -2  -2   9  327.87   22.20 
  -9   2   2  357.16   17.50 
   9  -2   2  389.46   15.70 
   2  -2   9  286.57   25.00 
   9   2  -2  371.56   18.50 
   9  -2   2  364.26   23.30 
  -3   9  -2 2645.74  115.99 
   9  -2  -3 2666.43  112.89 
   9  -2  -3 2930.71  114.49 
  -2  -3   9 2818.32  118.99 
  -3   9  -2 2696.63  119.19 
  -2  -3   9 2733.43  113.59 
  -9  -2   3 3009.60  113.69 
   9  -2   3 2656.23  121.59 
  -9   2   3 2411.86  115.29 
   2  -3   9 2506.15  127.79 
   9   2  -3 2709.93  113.49 
  -9   2   3 2948.30  113.19 
   9  -2   3 2960.10  112.09 
  -2  -4   9 1187.18   49.10 
  -4   9  -2 1124.99   50.59 
   9  -2  -4 1264.27   49.50 
  -9  -2   4 1160.98   48.90 
  -4   9  -2 1137.29   54.79 
  -2  -4   9 1267.97   54.09 
   2   4  -9 1101.99   48.70 
   9   2  -4 1175.28   49.00 
  -9   2   4 1155.78   47.70 
   9  -2   4  985.80   56.99 
  -9   2   4 1186.08   48.60 
  -9   2   4 1150.48   49.99 
   2  -4   9 1042.70   60.99 
   2  -4   9 1114.29   48.30 
   4  -9   2 1155.28   54.69 
   2   4  -9 1030.60   55.59 
  -2  -5   9   39.00    5.50 
  -2  -5   9   51.99    6.00 
  -5   9  -2   53.29   10.70 
   9   2   5   41.50   17.50 
  -9   2  -5   24.80   10.40 
  -5   9  -2   35.20    6.10 
  -2   5  -9   43.60   12.90 
  -2  -5   9   50.59    9.40 
  -9  -2   5   50.49    6.10 
  -9   2   5   54.69    6.30 
   2   5  -9   48.00   10.60 
   5  -9   2   39.50    9.50 
  -5   9   2   51.19   10.00 
   2  -5   9   38.40    4.70 
   2   5  -9   37.10    5.40 
   2  -5   9   34.40   10.80 
   9   2  -5   52.69    6.10 
   9  -2   5   34.80   12.20 
  -9   2   5   44.30    6.10 
  -9   2   5   41.00    4.20 
  -2  -6   9  239.38   17.90 
  -2   6  -9  217.58   22.40 
  -9  -2   6  247.88   13.30 
  -2  -6   9  218.38   13.80 
  -6   9  -2  231.68   14.70 
   9   2   6  146.89   29.90 
  -6   9  -2  219.18   17.90 
  -2  -6   9  215.78   12.40 
   2   6  -9  221.78   12.70 
   6  -9   2  209.68   18.90 
   2  -6   9  243.38   20.10 
  -9   2   6  243.48   12.90 
   2   6  -9  253.67   19.70 
   2  -6   9  214.78   17.00 
   9   2  -6  230.78   12.80 
  -9   2   6  232.98   11.80 
  -6   9   2  222.78   18.20 
   9  -2   6  205.48   22.30 
   2  -6   9  206.58   11.80 
  -2  -7   9  324.27   22.30 
  -9  -2   7  370.26   17.70 
  -7   9  -2  336.27   19.30 
  -2  -7   9  307.17   18.50 
  -2   7  -9  323.97   16.30 
  -7   9  -2  345.27   24.30 
  -2   7  -9  332.87   27.60 
  -9   2   7  373.86   17.30 
   2   7  -9  353.86   17.40 
  -9   2   7  326.87   16.00 
   2   7  -9  346.67   23.80 
   2  -7   9  342.67   24.10 
   2  -7   9  330.87   19.70 
   9   2  -7  333.27   17.40 
  -7   9   2  312.67   22.80 
   9  -2   7  279.77   29.50 
   7  -9   2  352.56   24.60 
   2  -7   9  325.77   16.20 
  -2  -8   9 2311.17  102.59 
  -2  -8   9 2423.36  106.99 
  -2   8  -9 2475.65  111.09 
  -8   9  -2 2468.85  103.39 
  -2  -8   9 2393.16  101.19 
  -9  -2   8 2453.85  101.79 
  -8   9  -2 2539.55  108.69 
   2  -8   9 2410.36  103.69 
  -9   2   8 2496.35  101.49 
   8  -9   2 2447.66  108.19 
   8   9  -2 2271.87  101.69 
   9   2  -8 2475.05  101.59 
   9  -2   8 2162.78  116.79 
  -8   9   2 2432.56  106.99 
   2   8  -9 2430.86  101.19 
  -8   9   2 2501.65  102.89 
   2  -8   9 2544.95  109.29 
   2   8  -9 2480.65  107.99 
   2  -8   9 2426.86  100.49 
   9  -3   0   -0.30    1.90 
   3   0   9   -4.50    9.60 
  -3   0  -9   -3.50    6.30 
   9  -3   0   -2.20    4.70 
  -3   0   9    1.70    6.30 
   9  -3   0    2.60    2.70 
  -9   3   0    0.00    5.70 
   0   9  -3    0.80    5.50 
  -9   3   0   -0.60    1.90 
   3   0  -9    0.60    6.80 
  -1   9  -3  546.85   30.70 
  -9   3  -1  570.14   24.10 
  -1   9  -3  572.74   27.40 
   9  -3  -1  585.84   25.70 
  -9   3  -1  480.05   31.30 
  -3  -1   9  560.74   25.80 
   9  -3  -1  599.64   28.50 
  -9   3   1  587.94   30.30 
   9  -3   1  568.84   26.30 
   9   3  -1  585.64   25.60 
   9  -3   1  558.34   24.10 
   9  -3   1  613.24   30.50 
  -9   3   1  566.64   24.60 
  -2   9  -3 1830.12   80.99 
  -9  -3   2 1913.81   79.29 
   9  -3  -2 1941.31   81.39 
   9  -3  -2 1937.61   79.09 
  -2   9  -3 1846.62   84.99 
  -3  -2   9 1855.11   79.49 
  -3  -2   9 1787.72   83.99 
   9  -3   2 1971.60   85.49 
   2  -9   3 1888.31   84.89 
   9  -3   2 1880.11   77.69 
  -9   3   2 1932.71   78.59 
  -9   3   2 1976.60   82.99 
   9   3  -2 1976.90   79.39 
  -3  -3   9  161.68   10.40 
  -9  -3   3  186.68   10.40 
  -3  -3   9  178.88   14.10 
  -3   9  -3  173.98   15.30 
   9  -3  -3  158.68   11.60 
  -3   9  -3  173.08   12.20 
   3  -9   3  194.08   16.50 
   3  -3   9  164.68   18.20 
   9   3  -3  168.08   10.30 
   9  -3   3  146.69   15.90 
  -9   3   3  160.08   14.30 
  -9   3   3  188.18    9.70 
  -9   3   3  173.48    9.70 
   9  -3   3  177.98    8.00 
  -3  -4   9 2336.07   95.99 
  -4   9  -3 2183.28   97.89 
  -4   9  -3 2002.30   95.89 
  -3  -4   9 2195.18   91.99 
  -3  -4   9 2297.77   92.59 
  -9  -3   4 2173.18   91.99 
   3  -4   9 2270.77  101.59 
  -9   3   4 2239.88   91.49 
   3   4  -9 2253.17   92.09 
   9  -3   4 2248.18   89.99 
  -9   3   4 2264.97   91.19 
   3  -4   9 2045.20   91.99 
   4  -9   3 2349.86   98.59 
   4   9  -3 2231.28   92.19 
   9   3  -4 2230.08   92.09 
   3   4  -9 2061.49   98.09 
   9  -3   4 2171.48  100.39 
  -5   9  -3 2389.46   98.99 
  -3  -5   9 2500.65  101.09 
  -3  -5   9 2344.07   97.59 
  -3  -5   9 2043.90   96.69 
  -5   9  -3 2368.46  103.39 
  -9  -3   5 2384.36   97.19 
  -3   5  -9 2109.29  107.69 
   3  -5   9 2230.88   96.99 
  -9   3   5 2514.95   96.69 
   9  -3   5 2121.19  105.69 
  -9   3   5 2322.27   95.89 
   3   5  -9 2335.17  103.19 
   5  -9   3 2380.46  103.69 
   3   5  -9 2322.47   96.89 
   5   9  -3 2375.66   97.19 
   9   3  -5 2444.16   97.19 
   3  -5   9 2403.26  105.39 
  -3  -6   9  504.15   24.40 
  -6   9  -3  509.15   26.30 
  -3  -6   9  527.45   25.20 
  -3   6  -9  443.46   34.30 
  -6   9  -3  543.75   31.50 
  -9  -3   6  515.95   24.40 
  -3  -6   9  528.75   28.50 
  -9   3   6  519.95   24.00 
   3  -6   9  540.35   31.90 
   3   6  -9  526.65   30.20 
   9  -3   6  486.25   34.00 
   6   9  -3  535.25   24.90 
   3  -6   9  530.25   26.80 
  -6   9   3  519.45   30.10 
   3  -6   9  489.75   23.20 
   6  -9   3  533.75   30.90 
   9   3  -6  586.54   24.80 
   9   3  -6  513.95   22.80 
   3   6  -9  521.65   24.20 
  -3   7  -9  891.71   39.00 
  -3  -7   9  930.01   45.10 
  -3   7  -9  962.10   51.39 
  -3  -7   9  935.61   41.30 
  -7   9  -3  885.91   42.20 
  -7   9  -3  937.41   47.80 
  -3  -7   9  987.50   40.60 
  -9  -3   7  907.41   40.50 
   7  -9   3  894.31   47.50 
   9  -3   7  802.62   51.09 
  -7   9   3  867.41   45.50 
   3  -7   9  819.12   44.70 
  -9   3   7  903.61   40.20 
   3  -7   9  885.71   39.10 
   3  -7   9  908.91   48.20 
   3   7  -9  965.00   46.30 
  -9   3   7  905.71   40.30 
   7  -9   3  930.01   42.60 
   9   3  -7  873.21   40.30 
   3   7  -9  955.40   40.20 
   9   3  -7  966.80   39.30 
   7   9  -3  947.31   40.60 
  -8   9  -3  793.42   38.20 
  -3   8  -9  801.92   34.80 
  -3  -8   9  788.42   36.10 
  -3   8  -9  879.21   47.90 
  -3  -8   9  799.52   37.20 
  -3  -8   9  790.92   41.10 
  -9  -3   8  818.12   36.50 
  -8   9  -3  831.72   43.70 
   3   8  -9  849.32   36.30 
   3  -8   9  838.82   44.10 
  -9   3   8  803.02   36.10 
  -8   9   3  758.12   41.30 
   9  -3   8  798.02   49.60 
   8  -9   3  765.12   42.90 
   3   8  -9  842.12   42.50 
   8   9  -3  836.92   36.60 
   9   3  -8  806.52   36.30 
   9   3  -8  761.72   36.40 
   8  -9   3  798.52   38.40 
   3  -8   9  817.32   35.00 
   3  -8   9  818.42   39.00 
   3   8  -9  753.72   36.90 
  -4   0  -9   -4.40    7.20 
   0   9  -4   -7.80    6.10 
   0   9  -4   -2.90    3.60 
   4   0  -9    2.50    7.30 
   9  -4   0    1.60    3.20 
  -4   0   9    3.60    3.60 
   0   9  -4   -9.80    3.00 
  -9   4   0   -5.90    5.70 
   9  -4   0   -3.10    5.20 
  -9   4   0   -0.20    2.10 
   4   0   9   11.70   12.10 
  -4   0   9   -2.20    5.50 
   9   4   0   -4.30    2.90 
  -9   4  -1 1914.11   88.79 
   9  -4  -1 2010.00   82.19 
  -1   9  -4 1984.00   81.39 
  -1   9  -4 1884.91   87.39 
   9  -4  -1 2039.50   85.09 
  -4  -1   9 1909.61   82.09 
  -1   9  -4 1943.61   83.59 
  -9   4  -1 1936.31   80.29 
   9  -4   1 2139.89   83.09 
  -9   4   1 2010.40   80.79 
   9  -4   1 2078.69   86.79 
   1   9  -4 1901.31   83.29 
   1  -9   4 1983.00   87.49 
   9   4  -1 1835.02   81.69 
  -9   4   1 2053.29   86.59 
   1   9  -4 1823.82   81.89 
  -4  -2   9 5721.43  225.28 
  -2   9  -4 5408.36  227.08 
  -9   4  -2 5001.70  228.88 
   2  -9   4 5552.04  227.28 
   2   9  -4 5375.66  226.38 
  -3   9  -4  588.34   32.50 
   9  -4  -3  589.34   28.80 
  -3   9  -4  615.44   25.60 
  -3   9  -4  578.64   28.60 
  -4  -3   9  614.94   29.90 
  -9  -4   3  573.14   26.50 
  -9   4  -3  514.65   34.80 
   9  -4   3  616.24   33.40 
   3   9  -4  585.54   26.60 
   9   4  -3  591.24   26.70 
  -9   4   3  637.64   29.30 
   4   3  -9  572.14   26.70 
   3   9  -4  610.24   32.00 
  -9   4   3  568.64   25.80 
  -9   4   3  577.94   26.30 
   3  -9   4  596.54   33.30 
   9  -4   3  562.84   24.20 
   4  -3   9  564.44   37.40 
  -4   9  -4  740.23   39.40 
  -4  -4   9  753.32   33.10 
  -4   9  -4  755.92   31.50 
  -4  -4   9  673.53   32.80 
  -9  -4   4  729.43   33.00 
  -4  -4   9  775.22   36.00 
  -4   9  -4  719.23   34.80 
  -9   4   4  696.03   32.20 
   4   4  -9  743.93   33.00 
  -9   4   4  767.12   32.40 
   9   4  -4  792.72   33.10 
  -9   4   4  750.42   34.50 
   9  -4   4  747.03   40.50 
   4   4  -9  716.33   38.40 
   4   9  -4  749.82   33.10 
   4  -9   4  741.03   39.60 
   4  -4   9  766.02   43.20 
   4  -4   9  733.13   31.90 
  -4  -5   9 2522.35  104.79 
  -9  -4   5 2364.96  101.69 
  -5   9  -4 2520.25   99.89 
  -4  -5   9 2422.06  101.79 
  -5   9  -4 2322.67  106.09 
  -4  -5   9 2400.76  101.69 
  -5   9  -4 2388.56  107.99 
   5   9  -4 2515.35  101.69 
   4  -5   9 2349.36  100.39 
   9   4  -5 2462.25  101.69 
   9  -4   5 2369.96  109.79 
   5  -9   4 2430.06  103.69 
   4   5  -9 2555.34  107.29 
  -9   4   5 2486.55  102.79 
   4   5  -9 2493.75  101.69 
   4  -5   9 2439.96  110.69 
  -9   4   5 2483.95  101.09 
   5  -9   4 2406.06  108.19 
  -4  -6   9 1118.19   50.19 
  -6   9  -4 1094.59   52.09 
  -4   6  -9 1087.09   61.29 
  -4  -6   9 1260.37   50.79 
  -6   9  -4 1144.79   56.99 
  -6   9  -4 1187.08   48.10 
  -9  -4   6 1298.87   50.79 
  -4  -6   9 1173.28   53.69 
   6   9  -4 1093.69   50.19 
   9  -4   6 1126.69   59.89 
   6  -9   4 1174.98   52.39 
   9   4  -6 1098.19   49.50 
   9   4  -6 1222.98   50.39 
   6  -9   4 1215.98   57.89 
  -9   4   6 1108.49   50.99 
   4  -6   9 1115.29   48.80 
   4  -6   9 1209.98   59.09 
  -9   4   6 1168.98   49.90 
   4   6  -9 1231.98   55.59 
   4   6  -9 1116.09   50.19 
   9   4  -6 1173.38   48.10 
  -4  -7   9 2380.36   97.39 
  -7   9  -4 2305.47   94.39 
  -9  -4   7 2353.36   97.19 
  -4  -7   9 2193.48  100.29 
  -7   9  -4 2291.37   98.79 
  -4  -7   9 2316.17   96.89 
  -4   7  -9 2336.17  109.09 
  -7   9  -4 2321.27  104.49 
   4   7  -9 2248.77  101.39 
   7  -9   4 2323.27  104.09 
  -7   9   4 2355.66  102.39 
   9   4  -7 2361.06   96.19 
   9  -4   7 2267.17  107.89 
   4  -7   9 2374.46  105.29 
   4  -7   9 2208.28   99.59 
   9   4  -7 2254.67   96.89 
   7  -9   4 2255.27   98.99 
   7   9  -4 2372.36   97.09 
  -9   4   7 2431.16   97.89 
   4   7  -9 2350.86   96.79 
  -4  -8   9 1559.34   71.69 
  -8   9  -4 1635.14   76.39 
  -4   8  -9 1597.14   79.29 
  -8   9  -4 1583.24   64.59 
  -8   9  -4 1572.74   69.59 
  -4  -8   9 1642.24   67.59 
  -9  -4   8 1553.84   67.79 
  -4   8  -9 1588.94   65.89 
  -8   9   4 1529.55   72.49 
   4   8  -9 1624.24   72.69 
   4   8  -9 1641.14   67.49 
   4   8  -9 1514.45   67.99 
   9   4  -8 1660.23   67.59 
   9   4  -8 1552.34   67.59 
   8  -9   4 1551.04   74.79 
   8  -9   4 1629.74   69.99 
   9  -4   8 1527.25   79.99 
   8   9  -4 1714.63   68.09 
   4  -8   9 1558.24   70.79 
   4  -8   9 1460.45   74.69 
   4  -8   9 1542.05   66.19 
   9  -5   0    1.40    6.10 
  -5   0   9    0.30    5.60 
  -5   0   9    0.90    3.60 
  -9   5   0    3.50    6.60 
  -9   5   0   -2.10    2.10 
   0   9  -5    3.70    7.60 
   0   9  -5   -5.40    3.50 
   0  -9   5   -4.20    6.80 
   5   0   9    5.50   11.70 
   9  -5   0    3.10    3.40 
  -5   0  -9   -0.20    8.70 
  -9   5   0   -0.50    3.70 
   0   9  -5   -2.50    3.90 
  -5   1  -9 3724.33  167.88 
   5   1  -9 3741.73  160.78 
  -5  -2   9  960.20   43.30 
  -9   5  -2  930.81   38.40 
  -2   9  -5  928.61   42.60 
  -5  -2   9  994.50   41.20 
  -2   9  -5  935.31   47.10 
  -9   5  -2  958.70   49.00 
   9  -5  -2  890.91   43.70 
  -2   9  -5  960.60   39.90 
   2  -9   5  920.61   47.30 
   2   9  -5  968.00   42.20 
  -9   5   2  991.90   44.50 
   9  -5   2  991.70   46.60 
   9   5  -2  888.11   40.70 
  -9   5   2  945.81   41.00 
   2   9  -5  939.51   40.70 
  -9   5   2  941.61   39.60 
   2   9  -5  883.11   45.80 
   5  -2   9  808.22   53.49 
  -5   3  -9 5196.38  226.58 
  -9   5  -4  456.55   32.60 
  -5  -4   9  530.05   22.80 
  -5  -4   9  510.35   25.20 
  -4   9  -5  494.05   30.20 
  -4   9  -5  457.05   21.20 
  -5  -4   9  459.15   23.20 
  -4   9  -5  511.25   25.30 
  -9  -5   4  500.25   23.30 
   5  -4   9  463.15   32.40 
   9   5  -4  525.45   23.40 
   4   9  -5  502.05   28.20 
   9  -5   4  526.35   30.40 
   5   4  -9  484.35   27.80 
  -9   5   4  496.75   25.30 
   5   4  -9  459.65   22.90 
  -9   5   4  442.26   22.40 
   4  -9   5  480.75   29.40 
   4   9  -5  472.75   22.80 
   9  -5   4  494.45   24.70 
   4  -9   5  465.55   25.10 
  -5  -5   9 5994.20  254.77 
  -5   9  -5 6393.96  260.27 
  -9   5  -5 5444.15  263.07 
   9  -5   5 6253.47  260.67 
   5  -5   9 6281.87  262.67 
   5   5  -9 6499.15  257.27 
   5   9  -5 6369.16  257.17 
  -9  -5   6  278.07   15.10 
  -5  -6   9  234.48   17.30 
  -5   6  -9  262.77   25.90 
  -5  -6   9  261.27   14.80 
  -6   9  -5  265.07   23.20 
  -6   9  -5  246.08   17.20 
  -6   9  -5  267.47   12.10 
  -5  -6   9  282.87   14.90 
   5  -6   9  247.38   12.80 
   9   5  -6  263.97   12.80 
   6  -9   5  267.07   17.60 
   9  -5   6  248.18   23.50 
  -9   5   6  260.17   16.90 
   5   6  -9  275.97   19.50 
   5   6  -9  281.37   15.40 
   6  -9   5  271.37   22.90 
   6   9  -5  261.17   14.80 
   9   5  -6  276.67   15.00 
   5  -6   9  255.87   22.80 
  -7   9  -5  555.74   32.40 
  -9  -5   7  564.64   27.20 
  -5  -7   9  617.84   27.80 
  -9   5  -7  479.05   38.80 
  -5  -7   9  530.15   30.10 
  -7   9  -5  608.14   36.80 
  -7   9  -5  587.54   24.30 
  -5  -7   9  552.74   27.20 
  -5   7  -9  530.85   39.40 
   7  -9   5  575.14   29.70 
   5  -7   9  556.34   35.20 
   9  -5   7  565.14   36.40 
   5  -7   9  609.64   25.40 
  -9   5   7  606.84   29.40 
   7   9  -5  609.74   27.70 
   5   7  -9  560.94   27.40 
   9   5  -7  614.74   25.30 
   7  -9   5  597.64   34.80 
   9   5  -7  570.64   27.60 
   5   7  -9  572.74   31.50 
   5  -7   9  605.94   30.20 
  -5  -8   9  353.16   22.00 
  -9  -5   8  352.06   19.20 
  -8   9  -5  345.07   14.80 
  -5   8  -9  384.46   30.00 
  -5  -8   9  355.96   18.40 
  -8   9  -5  376.96   28.50 
   8   9  -5  351.06   18.50 
   5   8  -9  369.56   18.90 
   5   8  -9  340.87   18.60 
  -8   9   5  365.16   23.90 
   8  -9   5  357.76   26.90 
   9  -5   8  362.96   29.90 
   5  -8   9  294.27   21.50 
   8  -9   5  349.47   21.10 
   5   8  -9  365.36   22.80 
   5  -8   9  362.76   26.60 
   5  -8   9  319.17   16.40 
   9   5  -8  320.87   18.80 
   0  -9   6    1.80    6.70 
  -9   6   0   -2.00    3.60 
   9  -6   0   -0.10    6.10 
   6   0   9    1.90   12.60 
   0   9  -6   -5.30    6.20 
  -9   6   0   -5.20    2.10 
  -6   0   9   -2.20    4.10 
   0   9  -6   -3.40    3.40 
  -6   0   9    0.60    4.90 
  -9   6   0   -1.40    6.60 
   0   9  -6   -5.10    3.90 
  -6   0  -9    0.40    8.50 
  -1   9  -6  277.17   16.60 
  -1  -9   6  235.18   22.60 
  -9   6  -1  305.27   21.00 
  -6  -1   9  266.77   15.20 
  -1   9  -6  268.07   13.70 
  -1   9  -6  293.97   20.50 
  -9   6  -1  286.67   12.20 
   9  -6  -1  290.57   18.80 
  -6  -1   9  268.07   16.50 
  -9   6  -1  254.27   15.60 
   6  -1   9  236.48   28.80 
  -9   6   1  267.37   15.20 
   1   9  -6  285.17   20.00 
   9   6  -1  273.77   14.60 
   1  -9   6  259.57   20.00 
   9  -6   1  283.97   19.70 
  -6   1   9  277.77   15.20 
   1   9  -6  272.27   14.20 
   1   9  -6  271.97   16.20 
   1  -9   6  257.27   16.70 
  -9   6   1  286.27   19.00 
  -9   6  -2 2286.47   97.79 
  -2   9  -6 2169.18   91.59 
  -9   6  -2 2194.58   87.29 
  -2   9  -6 2162.68   88.69 
  -2   9  -6 2246.48   96.49 
  -6  -2   9 2155.68   89.99 
   9  -6  -2 2220.68   93.39 
  -6  -2   9 2240.08   90.79 
   2   9  -6 2126.59   89.39 
   2   9  -6 2117.69   90.79 
   6  -2   9 1854.91  103.49 
   9   6  -2 2089.19   89.69 
   9  -6   2 1928.61   94.39 
  -9   6   2 2297.77   93.79 
  -9   6   2 2057.69   89.99 
   2  -9   6 2214.98   96.69 
   2  -9   6 2147.89   91.69 
   2   9  -6 2093.69   94.69 
   6   3   9   16.50   19.80 
  -6   3  -9   16.50   11.60 
  -3   9  -6   14.00    8.80 
  -9   6  -3    5.70    8.90 
  -3   9  -6    3.90    3.10 
  -6  -3   9    4.00    5.00 
  -6  -3   9    9.80    3.50 
  -3   9  -6    3.20    4.60 
  -6  -3   9    6.30    4.90 
   9  -6   3    9.10    7.70 
   3   9  -6    9.80    7.50 
   3   9  -6    3.30    4.40 
  -9   6   3    7.30    6.50 
  -9   6   3   10.40    4.20 
   6  -3   9    1.70   11.50 
   9   6  -3    8.40    4.50 
   9  -6   3    5.90    4.60 
   3   9  -6    4.20    4.30 
   3  -9   6    6.20    8.50 
   3  -9   6    1.90    4.90 
   6   3  -9   -0.60    4.70 
   6   3  -9   -0.50    5.60 
  -4   9  -6  147.69    8.40 
  -6  -4   9  152.18   10.60 
  -9  -6   4  152.38   10.30 
  -9   6  -4  148.79   19.50 
  -4   9  -6  126.89   16.30 
  -4   9  -6  155.18   12.80 
  -6  -4   9  156.28    9.50 
  -6  -4   9  148.99   11.60 
   4   9  -6  120.19   14.30 
  -9   6   4  160.88   10.50 
  -9   6   4  140.99   13.10 
   6   4  -9  149.09   10.40 
   9   6  -4  156.98   10.40 
   4   9  -6  149.49   10.10 
   6  -4   9  134.09   20.90 
   9  -6   4  156.48   16.20 
   9  -6   4  140.79   12.30 
   6   4  -9  128.99   13.50 
   4  -9   6  164.88   13.30 
   4  -9   6  141.29   16.40 
   4   9  -6  162.88   11.20 
  -6  -5   9  697.83   32.80 
  -6   5  -9  612.44   44.50 
  -6  -5   9  684.53   31.60 
  -5   9  -6  724.03   34.80 
  -6  -5   9  676.93   33.80 
  -9  -6   5  688.63   32.70 
  -5   9  -6  779.12   41.70 
  -5   9  -6  704.73   30.30 
  -9   6  -5  742.73   43.60 
   6  -5   9  716.43   30.50 
   9  -6   5  736.83   34.60 
   6   5  -9  762.22   36.30 
   6   5  -9  725.43   32.80 
   9   6  -5  729.63   32.80 
   5  -9   6  749.62   40.10 
   6  -5   9  684.73   41.80 
   5   9  -6  654.03   32.70 
   5   9  -6  722.73   32.60 
   5   9  -6  697.53   37.00 
   9  -6   5  759.62   40.00 
  -9   6   5  716.83   35.20 
   5  -9   6  772.02   35.40 
  -6  -6   9 2137.79   85.99 
  -9  -6   6 2000.00   85.69 
  -6   9  -6 2037.30   87.89 
  -9   6  -6 1813.82   96.89 
  -6   9  -6 2145.59   94.99 
  -6  -6   9 2045.20   87.69 
  -6   9  -6 2049.29   83.29 
  -6  -6   9 1904.91   84.99 
   6   9  -6 2053.99   89.69 
   6  -6   9 2073.19   95.39 
   6   6  -9 2193.58   89.39 
   6  -6   9 2037.60   83.69 
   6   9  -6 2068.19   85.79 
   9  -6   6 2090.89   94.49 
   6  -9   6 2095.79   93.59 
   6  -9   6 2095.19   88.29 
   9   6  -6 1841.12   85.59 
   9  -6   6 2004.80   87.69 
  -9   6   6 1977.50   88.19 
   6   9  -6 2069.89   85.99 
   6   6  -9 2007.00   85.59 
  -9  -6   7  250.47   15.60 
  -9   6  -7  213.08   26.70 
  -6  -7   9  257.37   15.10 
  -7   9  -6  251.77   11.70 
  -6   7  -9  238.28   27.20 
  -7   9  -6  304.37   25.70 
   6  -7   9  273.77   24.70 
   9  -6   7  280.27   23.60 
   9  -6   7  239.98   17.30 
   7  -9   6  281.97   22.90 
   6   7  -9  269.87   15.00 
   9   6  -7  234.28   13.00 
   7  -9   6  272.77   18.20 
   6   7  -9  255.67   18.40 
   6  -7   9  263.07   12.60 
   7   9  -6  224.28   14.70 
   9   6  -7  285.97   15.30 
   7   9  -6  269.27   19.20 
   6  -7   9  274.17   18.00 
  -6   8  -9   79.69   17.80 
  -8   9  -6   74.49   15.00 
  -9   6  -8   62.69   17.90 
  -6  -8   9   72.89    8.30 
  -9  -6   8   47.20    7.10 
  -8   9  -6   61.19    3.90 
   8   9  -6   63.19    8.00 
   9  -6   8   64.39   14.20 
   6   8  -9   58.69    6.90 
   8  -9   6   68.59    9.60 
   6   8  -9   68.39    8.10 
   8  -9   6   70.79   14.90 
   6   8  -9   62.59   10.50 
   9   6  -8   61.99    7.50 
   9   6  -8   74.89    6.40 
   6  -8   9   54.09    5.60 
   6  -8   9   61.19    9.80 
   9  -6   8   62.69    4.20 
   6  -8   9   55.29   14.20 
   0  -9   7    3.10    7.10 
   0  -9   7   -1.10    3.40 
  -7   0   9    7.70    4.20 
   0  -9   7   -1.80    4.60 
   0   9  -7   -5.20    7.10 
   0   9  -7    1.50    3.50 
  -7   0  -9    1.70    9.90 
   7   0   9   -6.50   11.80 
  -9   7   0    0.70    6.90 
  -9   7   0    3.90    4.30 
  -7   0   9   -3.00    4.20 
   9  -7   0   -4.30    6.80 
   0   9  -7    1.80    4.60 
  -9   7  -1  141.49   15.50 
   9  -7  -1  109.89   13.40 
  -1   9  -7  150.48   11.80 
  -7  -1   9  129.39    9.70 
  -7  -1   9  118.69   10.30 
  -1   9  -7  109.69   15.90 
  -1  -9   7  138.29    9.20 
  -9   7  -1  135.59   11.00 
   1   9  -7  124.59   11.00 
   1   9  -7  123.29    9.10 
   1  -9   7  128.09    8.60 
   1  -9   7  137.39   12.10 
  -9   7   1  123.99   14.40 
   7  -1   9   79.09   19.80 
   9   7  -1  118.29   10.20 
   1   9  -7  127.39   15.50 
   9  -7   1  128.29   15.00 
  -7   1   9  140.19   10.50 
   1  -9   7  131.79   16.30 
  -9   7   1  129.79   10.40 
  -7  -2   9 6905.91  271.57 
  -2  -9   7 6840.42  277.17 
   2  -9   7 6944.61  279.17 
   7  -2   9 5867.41  286.67 
  -3   9  -7  838.12   36.20 
  -3  -9   7  893.11   37.70 
  -9   7  -3  906.31   46.80 
  -3   9  -7  861.91   45.90 
  -7  -3   9  814.92   37.50 
  -7  -3   9  838.22   38.00 
  -7  -3   9  867.61   36.30 
  -3   9  -7  845.42   39.80 
  -9   7   3  848.82   41.70 
   3   9  -7  894.51   37.70 
   9  -7   3  856.91   39.50 
  -9   7   3  795.62   37.90 
   9  -7   3  890.31   44.20 
   7  -3   9  746.73   49.70 
   3  -9   7  875.81   40.20 
   9   7  -3  844.82   38.00 
   3   9  -7  843.52   38.70 
   3   9  -7  813.52   42.40 
   7   3  -9  795.42   37.60 
   3  -9   7  866.31   45.50 
  -7  -4   9 1854.01   81.59 
  -4  -9   7 2036.80   82.99 
  -7  -4   9 2048.40   83.39 
  -7  -4   9 1801.02   82.99 
  -9   7  -4 2067.99   93.09 
  -4   9  -7 2087.29   91.89 
  -4   9  -7 2043.00   85.29 
  -4   9  -7 1950.70   81.29 
   4   9  -7 1971.30   83.59 
   4   9  -7 1983.80   82.89 
   4  -9   7 2013.30   90.89 
   4   9  -7 1926.91   87.49 
   9  -7   4 1982.80   84.89 
   9  -7   4 2109.49   90.29 
   7   4  -9 1817.12   82.79 
  -9   7   4 1911.61   86.29 
   4  -9   7 2051.99   85.59 
   7  -4   9 1993.70   95.79 
   9   7  -4 1872.21   82.89 
  -9  -7   5   41.80    6.40 
  -5   9  -7   50.89    5.10 
   7   5   9    1.40   17.30 
  -7   5  -9   30.10   14.60 
  -9   7  -5   40.40   13.90 
  -5   9  -7   49.90   13.00 
  -5  -9   7   40.30    6.70 
   7   5  -9   34.30    6.10 
   5   9  -7   34.70    6.00 
   9  -7   5   44.20    7.60 
   5  -9   7   29.80    6.90 
   9   7  -5   48.50    6.90 
   5   9  -7   54.19    6.90 
  -9   7   5   38.70    8.90 
   7   5  -9   48.90    8.50 
   5   9  -7   31.20    9.20 
   7  -5   9   35.50   13.10 
   9  -7   5   49.30   12.50 
   5  -9   7   37.80   11.50 
   7  -5   9   42.80    4.80 
  -9   7  -6 2507.35  119.69 
  -6   9  -7 2684.43  118.09 
  -6   9  -7 2556.14  104.89 
  -6  -9   7 2620.24  107.39 
  -7  -6   9 2557.64  107.39 
  -9  -7   6 2494.95  107.29 
   6   9  -7 2422.06  110.89 
   7   6  -9 2658.93  107.49 
   9   7  -6 2594.74  107.39 
  -9   7   6 2569.94  110.69 
   7  -6   9 2548.84  117.59 
   7  -6   9 2465.85  104.99 
   6  -9   7 2522.15  109.79 
   6   9  -7 2551.84  107.29 
   9  -7   6 2576.84  115.49 
   6   9  -7 2557.24  107.49 
   9  -7   6 2581.84  109.59 
   6  -9   7 2568.24  115.29 
   7   6  -9 2756.62  110.19 
  -7  -7   9  921.61   40.70 
  -9   7  -7  919.61   54.39 
  -9  -7   7  861.01   40.60 
  -7   9  -7  971.10   52.39 
  -7   7  -9  832.82   53.19 
  -7  -9   7  905.71   40.90 
  -7   9  -7  879.31   37.70 
   7   7  -9 1027.30   40.30 
   7  -9   7  942.51   49.60 
   9   7  -7  887.11   40.80 
   9   7  -7  874.51   42.10 
   9  -7   7  962.50   50.09 
   7  -9   7  898.21   43.30 
   9  -7   7  919.81   43.20 
   7   9  -7  900.71   40.80 
   7   9  -7  961.60   40.70 
   7  -7   9  918.51   43.40 
   7  -7   9  917.91   49.90 
   7   7  -9  932.01   43.50 
   7   9  -7  902.41   44.40 
   9   7  -7  820.02   39.10 
   7   7  -9  868.71   40.50 
   7  -7   9  896.21   38.10 
  -7   8  -9 3111.89  145.49 
  -8   9  -7 3284.37  143.79 
  -7  -8   9 3361.76  131.39 
  -9  -7   8 2969.60  130.99 
  -8  -9   7 3256.47  131.29 
  -9   7  -8 2770.02  144.29 
   8  -9   7 3336.07  140.39 
   7   8  -9 3112.89  133.99 
   8   9  -7 3116.49  131.09 
   9   7  -8 3171.78  132.49 
   8   9  -7 3270.87  130.79 
   7   8  -9 2943.11  130.49 
   9   7  -8 3169.48  129.79 
   9  -7   8 3257.47  127.79 
   9  -7   8 3054.29  133.39 
   9  -7   8 3161.18  140.69 
   7   8  -9 3162.68  131.09 
   8  -9   7 3156.08  133.69 
   7  -8   9 3221.18  140.69 
   7  -8   9 3149.58  128.49 
   9   7  -8 3261.17  131.29 
   8   9  -7 3082.69  134.19 
   7  -8   9 3024.90  133.49 
   0  -9   8   -3.90    3.60 
   0   9  -8   -2.80    8.10 
   0  -9   8   -4.50    4.30 
  -9   8   0   -2.80    4.00 
   8   0   9    0.40   12.60 
  -9   8   0   -3.10    7.30 
   0  -9   8    4.60    7.70 
   9  -8   0   -5.70    7.20 
   0   9  -8   -0.30    3.70 
  -8   0  -9   -0.60    8.80 
   0   9  -8    2.90    5.20 
  -8   0   9   -0.70    3.50 
  -8   0   9    7.80    4.50 
  -8  -1   9 1330.37   55.79 
  -1  -9   8 1206.08   61.89 
  -9   8  -1 1357.56   62.09 
  -1   9  -8 1266.47   57.19 
  -9   8  -1 1273.67   56.79 
  -1   9  -8 1262.67   62.69 
  -8  -1   9 1347.37   53.89 
  -1  -9   8 1294.67   54.89 
  -1  -9   8 1254.27   56.79 
   9  -8  -1 1291.87   60.39 
  -1   9  -8 1274.07   54.39 
   1  -9   8 1268.87   54.49 
   1   9  -8 1286.47   56.79 
  -8   1   9 1333.87   55.49 
   1  -9   8 1300.77   57.49 
  -9   8   1 1270.47   60.29 
   1  -9   8 1257.17   62.19 
   9  -8   1 1286.57   61.49 
  -9   8   1 1328.67   56.49 
   1   9  -8 1270.87   54.79 
   1   9  -8 1229.48   61.29 
  -8  -2   9    6.60    3.50 
   8   2   9   11.40   17.00 
  -8  -2   9    4.10    2.70 
  -2   9  -8   -0.30    9.30 
  -2   9  -8    2.50    4.60 
  -2  -9   8    5.20    4.20 
  -8   2  -9    7.30   11.20 
  -9   8  -2    1.80    4.70 
  -2   9  -8   -3.00    4.70 
  -2  -9   8   -0.40    8.20 
  -8  -2   9    1.60    5.10 
  -9   8  -2    3.90    9.00 
   9  -8   2    7.00    5.70 
   9   8  -2    6.40    5.20 
   2   9  -8    3.00    4.90 
   8   2  -9    4.10    4.90 
   2  -9   8   -2.90    5.00 
   9  -8   2    7.70    9.60 
   2  -9   8    4.80    4.00 
   8   2  -9    5.60    5.50 
  -9   8   2    7.50    8.10 
   2   9  -8    8.10    5.10 
   8  -2   9    8.60   14.60 
  -8   2   9    4.60    6.80 
  -8   2   9    0.80    4.80 
   2  -9   8    3.40    9.90 
  -9   8   2    5.40    4.70 
  -3  -9   8 2090.39   86.79 
  -8  -3   9 2089.99   87.19 
  -3  -9   8 2065.39   91.99 
  -3   9  -8 2001.60   85.49 
  -9   8  -3 2095.09   88.89 
  -9   8  -3 2148.49   95.69 
  -8  -3   9 1924.41   84.99 
  -3   9  -8 2179.18   96.59 
   8  -3   9 1932.01  101.09 
  -9   8   3 1931.81   87.49 
   9   8  -3 2012.80   87.09 
   3   9  -8 2045.90   92.09 
   8   3  -9 2166.98   87.19 
   9  -8   3 2146.39   89.09 
   3  -9   8 2144.59   94.79 
   3  -9   8 2094.39   85.69 
   3  -9   8 2059.79   89.39 
   9  -8   3 2104.89   93.79 
   3   9  -8 2018.50   87.89 
   3   9  -8 2186.08   86.89 
  -9   8   3 2023.30   91.39 
  -4   9  -8    8.80   11.50 
   8   4   9    2.30   16.90 
  -4   9  -8   -0.30    3.30 
  -4  -9   8    8.70    5.30 
  -8   4  -9   -0.10   10.00 
  -8  -4   9    0.60    5.30 
   8  -4   9    8.50   11.50 
   4  -9   8    8.60    7.90 
   9  -8   4    4.00    8.60 
   4  -9   8    8.60   10.60 
   9   8  -4   12.40    5.20 
   4   9  -8    0.20    7.70 
   4   9  -8    3.70    4.50 
   9  -8   4    4.90    5.80 
  -9   8   4   10.80    7.80 
   4   9  -8   -2.00    4.70 
   8   4  -9    0.70    4.80 
  -8  -5   9  390.16   20.80 
  -5  -9   8  399.56   20.70 
  -5   9  -8  393.26   18.50 
  -9   8  -5  438.76   30.80 
  -5   9  -8  484.75   32.80 
   5   9  -8  420.86   21.20 
   5   9  -8  409.66   25.00 
   9   8  -5  410.06   21.00 
   9  -8   5  423.66   23.40 
   9  -8   5  409.36   27.90 
   8   5  -9  395.06   20.80 
  -9   8   5  395.36   25.20 
   5  -9   8  430.86   23.90 
   8  -5   9  382.86   30.70 
   5  -9   8  404.36   29.40 
   5  -9   8  445.56   18.90 
   5   9  -8  409.26   21.30 
   8   6   9    0.30   15.80 
  -6  -9   8    1.70    4.70 
  -8   6  -9    3.90   11.10 
  -6   9  -8   -0.50   10.10 
  -8  -6   9    1.10    4.90 
  -6   9  -8   10.90    3.00 
  -9  -8   6   12.10    5.40 
  -9   8  -6   11.20   11.00 
   6   9  -8    5.60    4.40 
   6   9  -8   14.70    5.30 
   6  -9   8    6.30    9.80 
   8  -6   9    0.10   10.70 
   6   9  -8    4.40    7.20 
   9  -8   6   13.60    9.90 
   9  -8   6    3.90    5.40 
   8   6  -9    6.80    5.90 
   9   8  -6   11.40    5.80 
   8  -6   9    6.20    2.60 
  -9   8   6    6.20    7.80 
   6  -9   8    7.30    5.70 
   8   6  -9    8.60    5.00 
  -8   7  -9   47.00   15.50 
  -7  -9   8   65.39    7.80 
  -7   9  -8   63.89   15.50 
  -8  -7   9   49.20    7.10 
  -9   8  -7   73.39   16.30 
  -9  -8   7   63.09    8.00 
   8  -7   9   65.79    9.90 
   7  -9   8   79.89   15.40 
   8   7  -9   61.99   10.20 
   8   7  -9   68.69    8.10 
   8   7  -9   58.59    6.80 
   7  -9   8   61.39    9.70 
   9   8  -7   61.59   10.40 
   9   8  -7   46.50    7.00 
   9   8  -7   63.39    7.20 
   8  -7   9   64.79   15.40 
   7   9  -8   59.29   10.10 
   7   9  -8   50.29    7.00 
   7   9  -8   53.19    6.60 
   8  -7   9   50.99    4.70 
   9  -8   7   48.30   13.00 
   9  -8   7   71.59    9.80 
  -8  -9   8 1335.37   58.29 
  -8   9  -8 1393.36   71.99 
  -9   8  -8 1297.27   72.29 
  -9  -8   8 1374.96   58.19 
  -8  -8   9 1375.36   58.39 
  -8   8  -9 1294.27   72.19 
   8  -8   9 1352.76   54.99 
   8  -9   8 1407.16   67.79 
   9  -8   8 1340.17   67.49 
   9  -8   8 1332.27   60.69 
   8  -9   8 1374.26   60.99 
   8  -8   9 1312.47   67.19 
   8   8  -9 1360.46   60.69 
   8   8  -9 1291.87   58.09 
   8   8  -9 1390.76   57.29 
   9   8  -8 1291.77   59.99 
   9   8  -8 1326.47   58.09 
   9   8  -8 1368.46   56.99 
   8  -8   9 1322.67   60.79 
   8   9  -8 1300.37   61.09 
   8   9  -8 1219.88   57.89 
   8   9  -8 1270.87   57.39 
   0  -9   9   -7.30    8.20 
   0  -9   9    1.50    4.00 
   0  -9   9    6.80    5.80 
   9  -9   0    4.60    8.00 
  -9   0   9   -4.60    4.10 
  -9   0  -9   -0.60    9.40 
   9   0   9  -16.10   12.30 
  -9   9   0   -0.10    7.60 
  -9   9   0    1.00    4.60 
   0   9  -9   -7.10    8.10 
   0   9  -9    4.30    4.00 
  -1  -9   9   50.99   11.70 
  -1  -9   9   61.49    7.30 
  -1  -9   9   50.69    7.50 
  -9   9  -1   30.50    7.10 
  -1   9  -9   66.29   13.70 
  -1   9  -9   57.19    6.60 
  -9  -1   9   82.59    8.20 
  -9   9  -1   43.20   10.50 
   9   1   9   13.90   17.80 
  -9   1   9   56.59    7.30 
   9  -9   1   55.69   11.10 
   9  -1   9   40.20   17.90 
  -9   9   1   55.39   10.70 
  -9   9   1   62.49    8.00 
   1  -9   9   46.90   12.50 
   1  -9   9   59.29    7.20 
   1  -9   9   63.79    9.20 
   1   9  -9   60.49   12.20 
   1   9  -9   56.09    6.50 
   1   9  -9   42.20    6.50 
  -2  -9   9 3159.58  138.69 
  -2  -9   9 3108.49  131.59 
  -2  -9   9 3157.58  133.19 
  -2   9  -9 3138.79  130.79 
  -9  -2   9 3205.28  132.29 
  -9   9  -2 3345.27  139.69 
  -9   9  -2 3138.09  133.59 
  -2   9  -9 3239.78  141.19 
  -9  -2   9 3270.17  129.39 
   2  -9   9 3203.28  130.89 
  -9   2   9 3361.16  132.09 
   9  -2   9 2808.32  148.39 
   9   2  -9 3089.59  131.89 
  -9   9   2 3133.29  137.19 
  -9   9   2 3044.90  132.89 
   2  -9   9 3201.08  134.19 
   9  -9   2 3223.98  139.09 
   9  -9   2 3222.18  133.79 
   2  -9   9 3392.26  140.19 
   2   9  -9 3173.28  139.39 
   2   9  -9 3235.18  131.59 
   2   9  -9 3189.58  133.19 
   9   9  -2 3069.89  132.09 
  -3  -9   9  134.89   15.80 
  -3  -9   9  159.98   11.30 
  -9   9  -3  161.08   19.10 
  -9   9  -3  172.58   13.40 
  -3   9  -9  134.19   20.50 
  -3   9  -9  144.59    9.70 
  -9  -3   9  169.48   12.20 
   9   3   9  115.29   31.10 
  -9   3   9  148.89   11.40 
   9  -9   3  153.08   13.30 
   9  -3   9  116.29   21.40 
   9   3  -9  148.39   11.70 
  -9   9   3  144.19   15.60 
  -9   9   3  167.48   12.30 
   3  -9   9  150.58   19.20 
   3  -9   9  151.28    9.50 
   3  -9   9  134.39   13.60 
   9  -9   3  163.68   18.40 
   3   9  -9  133.59   16.30 
   3   9  -9  166.08   11.20 
   3   9  -9  146.69   11.90 
   9   9  -3  145.09   11.80 
  -4  -9   9 1285.87   60.99 
  -4  -9   9 1287.77   56.09 
  -4   9  -9 1361.46   67.39 
  -4   9  -9 1324.07   54.49 
  -9   9  -4 1287.67   58.19 
  -9   9  -4 1324.07   65.69 
  -9  -4   9 1313.57   56.39 
   9  -9   4 1342.57   64.29 
   9  -4   9 1264.07   69.39 
   9   4  -9 1236.18   57.29 
   9   4  -9 1285.37   56.19 
  -9   9   4 1276.87   61.19 
   9  -9   4 1317.17   58.59 
   4  -9   9 1324.27   58.99 
   4  -9   9 1376.86   65.19 
   4  -9   9 1279.57   54.49 
   4   9  -9 1359.86   61.79 
   4   9  -9 1266.47   55.99 
   4   9  -9 1208.08   56.69 
   9   9  -4 1249.77   56.39 
  -5  -9   9    3.30    5.60 
  -9   9  -5    7.80   10.40 
  -5   9  -9   10.20   11.80 
  -5   9  -9    9.60    3.40 
  -9   5  -9    5.40   10.30 
   9   5   9   -8.70   14.20 
  -9  -5   9   18.20    5.60 
   9  -5   9   10.60   12.40 
   9  -9   5    6.60    9.40 
   9  -9   5    5.10    5.90 
   9   5  -9    9.50    5.40 
  -9   9   5   30.00    9.80 
   5  -9   9   15.50   11.50 
   5  -9   9    9.50    4.40 
   5  -9   9    6.90    6.00 
   5   9  -9   12.60    8.30 
   5   9  -9   11.00    5.70 
   5   9  -9    9.70    5.00 
   9   9  -5    4.40    4.90 
  -6  -9   9  295.67   16.30 
  -9   6  -9  198.28   27.30 
  -9   9  -6  265.17   26.50 
  -6   9  -9  260.07   27.60 
  -9  -6   9  279.37   16.50 
   9  -9   6  251.47   18.10 
   9  -6   9  276.17   26.50 
   9  -6   9  262.87   12.20 
   6  -9   9  228.58   22.60 
   9  -9   6  274.87   24.40 
   9   6  -9  289.97   15.90 
  -9   9   6  268.77   20.70 
   6  -9   9  271.57   13.10 
   6  -9   9  253.77   21.70 
   6   9  -9  270.27   19.80 
   6   9  -9  305.97   16.30 
   6   9  -9  251.77   15.50 
   9   9  -6  278.37   16.30 
  -9  -9   7  425.36   22.60 
  -7  -9   9  453.35   23.10 
  -7   9  -9  427.16   34.20 
  -9   7  -9  362.76   34.20 
  -9   9  -7  447.66   35.00 
  -9  -7   9  451.25   22.80 
   9  -9   7  475.55   25.80 
   9  -9   7  446.26   31.70 
   9  -7   9  452.45   32.10 
   9  -7   9  429.86   19.20 
   9  -7   9  417.16   25.10 
   7  -9   9  451.35   19.80 
   9   7  -9  466.45   24.30 
   9   7  -9  430.66   22.50 
   9   7  -9  461.95   21.30 
   7  -9   9  432.76   25.80 
   7  -9   9  439.36   30.80 
   7   9  -9  470.15   26.50 
   7   9  -9  495.75   23.30 
   7   9  -9  462.65   22.50 
   9   9  -7  448.36   25.60 
   9   9  -7  435.26   22.60 
   9   9  -7  476.95   22.10 
  -9  -9   8 1734.63   75.39 
  -8  -9   9 1895.01   75.79 
  -9   8  -9 1622.34   89.79 
  -9   9  -8 1734.13   89.09 
  -8   9  -9 1756.42   90.29 
  -9  -8   9 1827.62   75.59 
   9  -9   8 1729.73   78.09 
   9  -8   9 1830.62   85.99 
   9  -8   9 1806.62   71.99 
   9  -8   9 1766.62   78.19 
   8  -9   9 1794.72   84.89 
   9   8  -9 1801.32   77.59 
   9   8  -9 1750.42   75.49 
   9   8  -9 1711.63   74.19 
   8  -9   9 1755.22   78.19 
   9  -9   8 1821.32   84.79 
   8   9  -9 1775.22   78.59 
   8   9  -9 1800.12   75.39 
   8   9  -9 1722.83   74.79 
   9   9  -8 1671.03   77.89 
   9   9  -8 1716.33   75.49 
   9   9  -8 1675.53   74.39 
  -9  -9   9 1835.32   73.89 
  -9   9  -9 1595.44   87.99 
   9  -9   9 1778.02   76.69 
   9  -9   9 1715.03   83.59 
   9   9  -9 1694.13   76.29 
   9   9  -9 1674.03   73.39 
   9   9  -9 1674.53   72.59 
  10   0   0 2523.15  111.19 
   0   1  10    6.70   11.00 
   0   1 -10    5.20    7.50 
  10   0  -1   -3.00    2.80 
  10   0   1    0.50    2.60 
  10   0  -1   -1.40    5.30 
   0  -1  10    1.20    8.50 
   0  -1 -10   -1.40    9.10 
 -10   0   1   -2.80    5.90 
 -10   0   1    1.10    2.80 
 -10   0  -1   -1.80    6.80 
  10   0   1   -1.40    6.40 
 -10   0   2 1992.10   89.19 
  10   0  -3   -1.40    3.90 
  10   0  -3   -0.30    3.40 
  10   0  -3   -1.80    2.00 
   0   3  10   -1.50   12.60 
   0   3 -10    2.60    7.30 
 -10   0  -3    0.10    7.00 
 -10   0   3    0.20    3.30 
  10   0   3   -2.90    7.90 
   0  -3  10    1.70    7.60 
   0  -3  10   -1.80    3.40 
  -3  10   0   -4.90    6.50 
  10   0   4 6352.66  280.17 
   0   4 -10 6641.44  276.47 
   0   5 -10   -2.40    8.80 
   0  -5  10    1.30    7.80 
  10   0  -5   11.00    4.60 
 -10   0  -5   -1.20    7.90 
   0  -5  10    1.90    3.90 
  10   0  -5    0.30    2.60 
  -5  10   0    0.70    7.50 
 -10   0   5    4.30    3.80 
  10   0   5    8.00   11.70 
   0  -6  10  220.68   12.10 
   0  -6  10  217.38   14.10 
  -6  10   0  210.38   17.80 
   0   6 -10  221.08   12.00 
  -6  10   0  200.48   14.30 
 -10   0   6  228.78   12.70 
  10   0   6  164.38   25.50 
  10   0  -6  210.38   12.40 
   0   6 -10  205.28   23.60 
   0  -6  10  195.78   21.50 
 -10   0   7   -5.10    4.20 
 -10   0  -7    6.00    8.60 
   0  -7  10    2.00    8.10 
   0   7 -10    1.60    3.80 
  -7  10   0   -0.50    4.60 
  10   0  -7   -3.40    4.00 
  -7  10   0   -3.10    7.50 
  10   0   7   -3.40   11.70 
   0  -7  10    6.90    5.20 
   0   7 -10    3.70    9.70 
   0  -7  10   -1.20    3.80 
  -8  10   0 1594.14   76.99 
 -10   0   8 1755.62   71.09 
   0  -8  10 1557.44   70.09 
   0  -8  10 1761.62   72.99 
   0   8 -10 1695.33   70.19 
   0   8 -10 1684.43   80.09 
  -8  10   0 1610.14   72.39 
   0  -8  10 1686.33   77.69 
   0  -9  10    0.40    4.30 
  10   0   9    3.90   14.60 
   9 -10   0    2.50    8.90 
 -10   0  -9    2.20    9.70 
   0  -9  10   -4.10    8.90 
   0   9 -10   -1.20    4.10 
   0  -9  10    4.80    5.40 
   0   9 -10   -5.00    9.50 
  -9  10   0    6.80    5.40 
 -10   0   9   -0.90    4.50 
  -9  10   0   -1.10    7.20 
 -10   1   0   37.40    4.40 
   1   0 -10   18.70    9.40 
  10  -1   0   33.30    3.80 
  -1   0  10   21.90   10.70 
  10   1   0   44.20    5.20 
  10   1   0   31.10    9.70 
  -1   0 -10   15.90    9.60 
   1   0  10   18.60   12.70 
 -10   1   0   16.10    7.30 
  10  -1   0   41.00    8.50 
  -1   1 -10   -3.30    7.10 
 -10  -1   1    6.30    3.00 
   1  -1 -10    6.50    9.20 
   1   1  10    6.10   12.40 
 -10   1  -1    7.60    6.90 
  10   1   1    1.50    2.90 
  10  -1  -1    1.00    5.30 
  10   1   1   -0.60    7.40 
  -1  -1  10    2.40    7.90 
  10   1  -1    2.20    3.00 
  -1   1  10    4.50   10.10 
  10  -1   1    2.10    6.40 
   1  -1  10    6.60    9.50 
 -10   1   1    3.40    3.20 
  -1  -1 -10   -3.20    9.40 
 -10   1   1    1.10    5.10 
   1   1 -10   -6.50    6.20 
  10  -1   1    4.20    2.60 
  10   1  -1   -0.50    5.70 
  10   1   2  384.66   17.30 
  -1  -2  10  324.37   25.10 
 -10  -1   2  376.56   17.60 
  -1  -2  10  374.86   18.00 
  10  -1  -2  360.96   20.00 
  10  -1  -2  358.16   17.30 
  10  -1  -2  378.36   22.40 
  -2  10  -1  394.36   24.10 
  10   1  -2  352.76   17.90 
  10  -1   2  353.76   25.40 
  10  -1   2  400.66   16.80 
 -10   1   2  395.26   17.50 
  10  -1  -3  153.88   10.20 
  -1  -3  10  138.89   15.60 
  10  -1  -3  138.29    7.70 
   1   3  10   82.79   29.10 
  -1  -3  10  144.39    9.50 
 -10  -1   3  138.19    9.00 
  10   1   3   95.09   18.90 
  -3  10  -1  129.29   15.40 
   1  -3  10  129.39   17.50 
  10  -1   3  128.99   17.60 
 -10   1   3  141.49    8.70 
  10  -1   3  146.99    7.70 
   1  -3  10  139.19    9.00 
  10   1  -3  148.69    8.90 
  -1  -4  10  463.85   21.60 
  -1  -4  10  453.85   28.00 
  -4  10  -1  413.56   28.00 
  10  -1  -4  444.46   21.20 
  10  -1  -4  448.06   21.20 
 -10  -1   4  475.35   21.40 
  -4  10   1  481.25   28.70 
  10   1  -4  488.15   19.20 
   1  -4  10  394.46   33.40 
  10   1  -4  484.85   21.70 
 -10   1   4  470.95   21.30 
  10  -1   4  354.06   31.10 
   1  -4  10  445.86   21.10 
  -1  -5  10 3435.86  136.59 
  -1  -5  10 3229.98  129.89 
  -1   5 -10 2783.42  140.09 
  -5  10  -1 3047.40  136.19 
  -5  10  -1 3310.17  132.09 
  10  -1  -5 3013.60  129.59 
   1  -5  10 3267.67  129.59 
 -10   1   5 3178.88  129.79 
  10   1  -5 3095.79  129.79 
   1  -5  10 3137.29  138.89 
   1   5 -10 3018.60  139.19 
  -5  10   1 3213.28  136.69 
 -10  -1   6  374.26   19.60 
  -1  -6  10  405.26   21.00 
  -6  10  -1  398.66   21.40 
  -1   6 -10  383.46   29.60 
  -1  -6  10  418.56   25.50 
  -6  10  -1  383.36   25.90 
  -1  -6  10  374.26   19.20 
  10   1  -6  372.56   19.50 
   1  -6  10  376.76   21.20 
 -10   1   6  420.56   19.60 
   1   6 -10  397.36   28.10 
   1   6 -10  404.86   19.20 
  -6  10   1  374.46   25.00 
   1  -6  10  405.36   26.80 
   1  -6  10  405.16   18.80 
 -10  -1   7  561.74   27.40 
  -1   7 -10  603.94   26.40 
  -7  10  -1  573.34   33.20 
  -1  -7  10  542.85   26.70 
  -1  -7  10  600.84   28.90 
  -1   7 -10  606.84   37.80 
  -7  10  -1  586.34   29.10 
  -1  -7  10  614.74   33.60 
   1  -7  10  599.64   29.40 
  10   1  -7  551.54   27.10 
   1  -7  10  599.94   34.60 
   7 -10   1  583.84   33.40 
   1  -7  10  582.14   26.50 
 -10   1   7  583.94   27.30 
  -7  10   1  590.94   33.60 
   1   7 -10  568.94   26.50 
  -7  10   1  583.74   29.00 
  10   1   8  102.89   24.80 
  -1   8 -10  138.69   19.90 
  -1  -8  10  111.39   18.90 
  -1  -8  10  115.59    9.40 
  -1  -8  10  131.69   11.90 
 -10  -1   8  119.49    9.80 
  -1   8 -10  115.59    8.60 
  -8  10  -1  117.89   16.30 
  -8  10  -1  102.99   11.60 
   8 -10   1  118.69   16.40 
   1   8 -10  122.89   17.60 
 -10   1   8  119.19   10.30 
   1  -8  10  122.49   17.30 
   1   8 -10  132.29    9.60 
  10   1  -8  112.89    9.50 
  -8  10   1  102.29   11.50 
   1  -8  10  100.69   11.90 
  -8  10   1  122.49   15.90 
   1  -8  10  115.49    9.20 
  10  -1   8   86.19   20.90 
  -1  -9  10 3937.21  163.28 
  -1   9 -10 3910.01  162.88 
 -10  -1   9 3974.00  163.98 
  -1  -9  10 4076.09  170.78 
  -1   9 -10 4174.08  174.18 
  -9  10  -1 3781.82  165.28 
  -9  10  -1 4004.60  170.88 
  -9  10   1 3831.92  165.18 
 -10   1   9 4318.27  164.18 
   1   9 -10 4015.20  171.98 
   1  -9  10 3976.30  171.38 
  -9  10   1 3941.01  169.98 
   9 -10   1 3821.02  170.28 
   1  -9  10 4011.60  166.08 
  10   1  -9 3891.51  163.78 
   1  -9  10 3945.81  162.98 
   1   9 -10 3845.22  163.18 
 -10   2   0 1527.15   72.89 
   2   0  10 1606.74   86.29 
  -2   0  10 1621.44   78.39 
  10  -2  -1   64.29    8.70 
 -10   2  -1   38.10    9.60 
  10   2   1   28.20   12.40 
  -2   1 -10   33.50   11.80 
  -2  -1  10   47.40   11.40 
  10  -2  -1   59.09    5.70 
  10   2   1   59.29    5.60 
  10  -2  -1   55.89    5.00 
   2   1  10   27.20   14.60 
  -1  10  -2   66.89   12.00 
  10  -2   1   58.69    4.60 
  10  -2   1   62.29   11.20 
   2  -1  10   49.00   14.30 
  10   2  -1   38.10   11.40 
 -10   2   1   41.20    8.60 
 -10   2   1   55.39    5.00 
  10   2  -1   57.99    5.90 
  10  -2  -2   88.79    8.70 
  -2  -2  10   66.59   11.80 
 -10  -2   2   69.19    6.30 
  10  -2  -2   63.09    5.40 
  -2  -2  10   73.69    7.10 
   2   2  10   38.20   18.10 
  10   2   2   42.80   15.20 
  -2   2 -10   47.70   13.20 
  -2  10  -2   83.99   11.60 
 -10   2  -2   42.50   10.40 
  10  -2  -2   77.39    5.90 
   2   2 -10   48.80   11.10 
 -10   2   2   69.89    5.90 
   2  -2  10   61.89   14.20 
  10   2  -2   79.39    6.10 
  10  -2   2   67.99   12.00 
 -10   2   2   50.69    8.80 
  10  -2   2   79.49    5.00 
  -2   2  10   39.30   14.50 
  -3  10  -2 1812.32   77.59 
 -10  -2   3 1899.91   75.49 
  -2  -3  10 1834.52   81.79 
  -3  10  -2 1751.02   81.69 
  10  -2  -3 1876.81   77.09 
  10  -2  -3 1736.13   74.79 
  -2  -3  10 1815.22   75.59 
   2  -3  10 1619.04   84.89 
  10  -2   3 1785.22   73.89 
  10  -2   3 1742.43   83.99 
 -10   2   3 1940.61   75.09 
  10   2  -3 1769.62   75.39 
 -10  -2   4  944.91   38.50 
  -4  10  -2  803.52   42.70 
  -4  10  -2  912.31   45.40 
  -2  -4  10  866.81   38.40 
  -2  -4  10  929.11   44.30 
  10  -2   4  775.52   47.50 
 -10   2   4  933.01   38.00 
   2  -4  10  905.51   37.90 
   2   4 -10  751.72   45.80 
   2  -4  10  847.12   47.70 
  -2   5 -10 7416.56  339.47 
  10  -2   5 8027.70  340.57 
   2   5 -10 8591.54  337.57 
 -10   2   5 8152.58  328.57 
  -2  -6  10   38.70    5.80 
  -2  -6  10   29.50    5.30 
  -6  10  -2   22.30    9.00 
 -10   2  -6   12.70    9.40 
  -2   6 -10   26.90   11.80 
  -2  -6  10   39.70    9.60 
  10   2   6   19.80   17.30 
  -6  10  -2   31.40    6.70 
 -10  -2   6   32.80    5.90 
   2  -6  10   19.50    6.00 
 -10   2   6   30.90    4.80 
   2   6 -10   22.80    4.80 
   6 -10   2   35.50   11.00 
   2   6 -10   36.90   11.50 
  10  -2   6   35.40   14.20 
  10   2  -6   18.40    5.40 
 -10   2   6   17.40    5.00 
  -6  10   2   23.00    8.90 
 -10   2   6   22.30    3.10 
   2  -6  10   27.00   10.20 
   2  -6  10   23.40    4.50 
  -2   7 -10  338.37   28.60 
  -7  10  -2  327.47   23.30 
  -2   7 -10  321.97   15.90 
  -2  -7  10  310.77   16.90 
  -7  10  -2  297.87   18.80 
 -10  -2   7  306.87   16.90 
  -2  -7  10  311.57   22.80 
  -2  -7  10  335.27   18.50 
   2   7 -10  308.67   16.80 
   2  -7  10  313.07   16.10 
 -10   2   7  342.27   15.30 
  10  -2   7  268.57   29.50 
   2  -7  10  307.27   19.40 
 -10   2   7  325.37   16.70 
   2   7 -10  356.36   25.00 
   7 -10   2  355.46   24.90 
  10   2  -7  303.87   16.80 
   2  -7  10  302.67   23.60 
  -7  10   2  311.37   23.30 
  -2   8 -10  939.11   52.29 
  -8  10  -2  967.10   48.10 
  -2  -8  10  935.21   40.80 
  -2   8 -10  903.91   39.80 
 -10  -2   8  845.32   40.80 
  -2  -8  10  951.00   47.10 
  -8  10  -2  923.11   43.00 
  -2  -8  10  944.41   42.50 
   2  -8  10  944.91   43.40 
  10  -2   8  828.82   56.19 
  10   2  -8  931.31   41.10 
   2  -8  10  983.90   49.50 
   2   8 -10  911.41   40.60 
   2   8 -10  912.51   53.49 
 -10   2   8  935.71   40.80 
  -8  10   2  856.01   46.60 
 -10   2   8  956.30   39.10 
   2  -8  10  900.81   39.90 
   8 -10   2  896.11   47.60 
  -2  -9  10    2.50    4.60 
  -9  10  -2    3.10    5.50 
  10   2   9    0.30   18.10 
  -9  10  -2    5.20    9.10 
  -2   9 -10    6.30   11.10 
  -2   9 -10    3.10    3.90 
 -10  -2   9    1.60    4.90 
  -2  -9  10    5.10    4.80 
 -10   2  -9   -5.10    8.00 
   2   9 -10   -5.50    4.40 
   2  -9  10    9.90    6.30 
  10   2  -9    1.50    4.60 
   2  -9  10    6.90   10.00 
 -10   2   9    3.20    4.50 
  -9  10   2    7.80    8.50 
  -9  10   2   -2.90    4.30 
   9 -10   2    8.70    8.70 
 -10   2   9    7.00    5.40 
   9  10  -2    1.20    4.70 
   2   9 -10   -1.90    8.20 
  10  -2   9    7.90   14.30 
 -10   2   9    6.10    4.70 
   2  -9  10    7.70    4.00 
 -10   3   0 1253.47   52.39 
   0  10  -3 1214.88   59.69 
  10   3   0 1226.48   53.39 
  10  -3   0 1352.26   54.19 
  10  -3   0 1256.37   52.29 
  -1  10  -3 2462.85  111.19 
 -10   3  -1 2499.15  103.49 
  10   3   1 2609.74  104.89 
  -1  10  -3 2624.44  107.09 
  -3  -1  10 2630.44  105.39 
  10  -3  -1 2529.65  105.09 
  10  -3  -1 2716.53  108.29 
  10  -3  -1 2441.86  103.89 
  10  -3   1 2484.65  105.69 
 -10   3   1 2210.88  109.69 
 -10   3   1 2577.64  103.99 
  10   3  -1 2520.55  104.89 
  10  -3   1 2508.85  103.49 
   1  10  -3 2557.34  111.19 
  10  -3   1 2647.04  110.49 
  10  -3  -2 1883.71   78.29 
  -2  10  -3 1906.31   85.29 
  -3  -2  10 1811.92   84.69 
  10  -3  -2 2035.80   81.19 
  -2  10  -3 1895.71   80.69 
 -10  -3   2 1800.62   78.49 
  -3  -2  10 1911.41   78.99 
   3  -2  10 1649.63   90.69 
  10   3  -2 1928.41   78.69 
  10  -3   2 1908.41   76.99 
 -10   3   2 1889.11   78.89 
  10  -3   2 1987.20   85.49 
 -10   3   2 1796.22   82.69 
  -3  10  -3  511.95   25.30 
  -3  -3  10  466.25   27.90 
  10  -3  -3  472.75   24.60 
  -3  10  -3  505.05   29.40 
 -10  -3   3  505.55   23.10 
  -3  -3  10  486.75   23.30 
  10  -3   3  503.95   21.00 
  10   3  -3  528.15   23.30 
 -10   3   3  469.15   26.00 
   3  -3  10  452.75   33.70 
  10  -3   3  483.25   30.30 
 -10   3   3  508.85   22.40 
   3 -10   3  498.55   29.40 
  -4  10  -3 2822.32  118.29 
 -10  -3   4 2597.34  115.99 
  -3  -4  10 2908.11  120.89 
  -3  -4  10 2713.93  116.29 
  10  -3  -4 2837.82  117.19 
  -4  10  -3 2811.42  122.99 
   3  -4  10 2660.83  125.89 
   3  -4  10 2754.92  115.39 
  10  -3   4 2610.14  124.69 
  10   3  -4 2700.43  116.19 
 -10   3   4 3054.29  115.49 
   4 -10   3 2783.82  122.79 
  10  -3   4 2879.71  114.19 
   3   4 -10 2863.81  116.29 
 -10   3   4 2907.91  115.69 
 -10   3   4 2934.31  118.19 
  -3  -5  10   13.00    7.90 
  -3  -5  10   12.30    4.70 
  -3  -5  10   17.60    5.20 
 -10  -3   5   16.40    5.40 
  10   3   5  -11.40   13.50 
  -3   5 -10   -3.50   10.10 
  -5  10  -3   14.30    9.90 
 -10   3  -5    5.70    8.40 
   5  10  -3   16.70    5.70 
   3  -5  10   18.10    4.30 
  10   3  -5   19.40    5.60 
 -10   3   5   14.30    5.50 
 -10   3   5   10.70    4.40 
   5 -10   3   22.20   10.50 
  10  -3   5   12.00    9.70 
   3   5 -10   16.50    4.80 
 -10   3   5   18.90    3.60 
   3  -5  10   34.80   12.30 
   3   5 -10   13.70    9.30 
  -3  -6  10  259.97   15.10 
  10   3   6  172.58   35.20 
 -10  -3   6  274.57   15.10 
  -3  -6  10  296.37   16.00 
  -3  -6  10  284.17   19.90 
  -3   6 -10  246.08   26.30 
  -6  10  -3  261.47   22.00 
  -6  10  -3  236.88   16.90 
   6 -10   3  265.07   22.50 
 -10   3   6  249.08   13.00 
  10  -3   6  255.17   25.40 
 -10   3   6  285.57   15.00 
  10   3  -6  289.57   15.50 
   6  10  -3  292.77   15.30 
   3  -6  10  263.57   13.80 
  -6  10   3  297.57   21.70 
   3   6 -10  294.57   22.70 
 -10   3   6  239.98   14.10 
   3  -6  10  272.07   22.50 
   3   6 -10  300.07   15.30 
  -7  10  -3   16.10    9.50 
  10   3   7   27.30   18.80 
  -3  -7  10   25.50    5.80 
 -10  -3   7   21.90    5.80 
  -3   7 -10   13.60   11.50 
  -3  -7  10   19.70    5.70 
  -3  -7  10   30.80    9.10 
 -10   3  -7    0.30    9.80 
  -7  10  -3    6.90    5.10 
   3  -7  10   16.10   10.30 
  10   3  -7   23.30    3.60 
   3   7 -10   19.90    5.50 
  -7  10   3   17.30    8.80 
  10   3  -7   12.30    5.70 
   3   7 -10    8.60    9.10 
   3  -7  10   18.60    4.40 
  10  -3   7   27.20   12.80 
   7  10  -3   14.30    5.20 
   7 -10   3   14.70    9.40 
 -10   3   7   16.80    4.80 
 -10   3   7   20.90    5.40 
   3  -7  10   20.70    7.20 
  -8  10  -3  383.76   27.00 
  -3  -8  10  357.16   18.60 
  -3  -8  10  384.16   20.20 
  -3  -8  10  346.57   24.20 
  -8  10  -3  341.97   21.00 
  -3   8 -10  384.16   31.00 
 -10  -3   8  372.66   19.50 
 -10   3   8  351.26   18.90 
   3   8 -10  387.76   25.60 
   8 -10   3  369.36   26.80 
   3  -8  10  394.56   22.00 
  -8  10   3  372.56   25.10 
  10   3  -8  370.26   19.30 
 -10   3   8  363.56   18.30 
   3   8 -10  364.86   18.90 
   8  10  -3  385.86   19.70 
   3  -8  10  337.07   26.00 
   3  -8  10  357.46   17.50 
  10  -3   8  342.17   32.40 
  10   3  -8  319.67   17.60 
  10   3   9   -9.20   16.50 
  -3   9 -10    5.00    3.70 
  -3  -9  10    0.70    4.30 
 -10  -3   9   -2.70    4.60 
  -3  -9  10    6.30    8.50 
  -9  10  -3   -0.10    4.80 
  -9  10  -3    4.90    9.60 
  -3   9 -10    0.20   11.10 
 -10   3  -9   -3.90    8.40 
  -3  -9  10   -1.20    4.70 
  10   3  -9    2.40    4.00 
 -10   3   9    2.50    4.90 
   9 -10   3    3.00    6.00 
   3  -9  10    2.10    8.90 
  10  -3   9    2.30   11.30 
  10   3  -9    7.00    5.40 
   9 -10   3    4.20    9.20 
   3  -9  10   -2.10    5.80 
  -9  10   3    5.90    8.10 
   3   9 -10   -2.40    7.80 
   9  10  -3    1.60    4.90 
   3  -9  10    2.50    3.70 
   4   0  10 4533.85  204.18 
  -4   0  10 4351.46  190.28 
 -10   4  -1 1087.69   44.00 
  -4  -1  10 1044.20   46.00 
 -10   4  -1  948.21   52.89 
  10  -4  -1 1109.09   46.10 
  10  -4  -1 1112.69   49.30 
  -1  10  -4 1049.89   45.30 
  -1  10  -4 1037.40   47.70 
  -1  10  -4 1015.60   52.19 
 -10   4   1 1066.89   44.50 
   1  10  -4 1078.69   45.70 
  10  -4   1 1104.59   46.80 
 -10   4   1  992.00   50.89 
  10  -4   1 1129.79   51.09 
  10   4  -1 1095.39   45.80 
   1  10  -4 1007.10   51.39 
  -2  10  -4 5346.76  226.68 
 -10   4  -2 4878.61  228.48 
  -2  10  -4 5417.96  222.18 
  -4  -2  10 5081.19  224.58 
 -10   4   2 5925.21  224.88 
   2  10  -4 5288.07  225.88 
  10  -4   2 5643.44  226.38 
   2 -10   4 5460.05  226.68 
  -4  -3  10   16.60    7.50 
  10  -4  -3   13.50    6.20 
  -3  10  -4   11.50    5.40 
  -4   3 -10    9.60   11.00 
  10   4   3   12.30   15.10 
  -3  10  -4   10.70    8.70 
  -4  -3  10    9.40    4.70 
   4   3  10   -0.70   16.90 
 -10   4  -3   15.80    9.90 
 -10  -4   3    6.00    4.60 
  10   4  -3   24.70    5.40 
  10  -4   3   10.00    2.10 
  10  -4   3   10.30    9.20 
  -4   3  10   -3.40   10.30 
 -10   4   3   20.40    7.20 
 -10   4   3    9.10    3.90 
   3 -10   4   12.00    9.20 
   3  10  -4   11.50    5.10 
 -10   4   3    9.40    3.90 
   4   3 -10   10.80    7.80 
   4  -3  10   17.00   11.50 
  -4  10  -4 5918.81  247.88 
  -4  -4  10 6146.79  244.58 
   4 -10   4 5556.74  247.38 
   4  -4  10 5711.83  251.97 
 -10   4   4 6046.50  242.98 
  10  -4   4 5953.90  249.18 
  -5  10  -4 1636.44   75.29 
  -4  -5  10 1611.14   68.49 
  -5  10  -4 1598.04   70.29 
  -4  -5  10 1681.03   71.99 
 -10  -4   5 1525.05   68.09 
  -4  -5  10 1616.84   68.29 
   5 -10   4 1569.24   75.19 
  10   4  -5 1686.33   68.39 
   4   5 -10 1550.04   74.69 
 -10   4   5 1567.94   67.19 
 -10   4   5 1659.73   69.49 
   5  10  -4 1641.94   68.39 
 -10   4   5 1599.84   67.59 
   4   5 -10 1561.04   68.09 
  10  -4   5 1590.24   77.49 
  10  -4   5 1632.84   65.49 
   4  -5  10 1636.64   78.19 
   4  -5  10 1572.74   66.99 
  -4  -6  10 1269.57   54.39 
 -10  -4   6 1242.28   54.39 
  -4  -6  10 1313.67   54.89 
  -4   6 -10 1085.79   66.19 
  -6  10  -4 1274.07   61.59 
  -6  10  -4 1244.68   57.39 
  -4  -6  10 1267.07   58.19 
   6 -10   4 1280.47   56.69 
  10   4  -6 1259.27   51.89 
   4  -6  10 1327.07   64.09 
  10  -4   6 1253.87   64.79 
   6  10  -4 1289.37   54.49 
   6 -10   4 1301.87   61.99 
  10   4  -6 1331.07   54.69 
 -10   4   6 1164.58   53.69 
   4  -6  10 1258.57   52.99 
   4   6 -10 1313.17   54.29 
   4   6 -10 1219.38   60.29 
 -10   4   6 1206.08   54.79 
  -4  -7  10  186.38   12.60 
  -7  10  -4  199.48   20.50 
  -4  -7  10  184.78   16.10 
  -4   7 -10  180.18   22.50 
  -7  10  -4  179.78   14.60 
 -10  -4   7  211.48   13.10 
  -4  -7  10  209.38   13.00 
   4   7 -10  209.48   12.80 
   7 -10   4  171.98   14.90 
  10  -4   7  197.28   23.40 
  10   4  -7  186.58   10.80 
   4  -7  10  184.18   10.80 
   4   7 -10  187.18   18.20 
   4  -7  10  172.38   19.40 
 -10   4   7  166.18   12.50 
 -10   4   7  208.28   12.30 
  10   4  -7  195.78   13.00 
  -7  10   4  164.68   17.90 
   7  10  -4  172.18   12.80 
   7 -10   4  187.08   20.40 
   4  -7  10  165.78   14.90 
 -10  -4   8  318.57   18.40 
  -8  10  -4  333.17   20.30 
  -8  10  -4  359.86   26.80 
  -4  -8  10  342.77   18.90 
  -4  -8  10  329.07   22.20 
  -4   8 -10  323.87   30.00 
  -4  -8  10  325.97   18.20 
 -10   4   8  341.17   18.50 
  -8  10   4  337.97   23.90 
   4  -8  10  346.87   16.30 
  10   4  -8  320.17   17.90 
   8 -10   4  353.76   20.70 
   4   8 -10  337.87   18.20 
   4   8 -10  343.77   24.20 
   4  -8  10  330.47   26.60 
  10   4  -8  338.97   17.10 
   4  -8  10  348.47   20.90 
   8  10  -4  326.67   18.50 
   8 -10   4  323.27   26.00 
 -10   4   8  341.37   18.00 
  10  -4   8  321.87   30.00 
  -9  10  -4   57.09    7.90 
  -4   9 -10   81.99   17.40 
  -4  -9  10   66.69   11.80 
  -4  -9  10   70.79    7.90 
  -4   9 -10   65.69    6.70 
  -9  10  -4   71.29   15.10 
 -10  -4   9   68.59    8.30 
  10   4   9   29.70   22.40 
  10   4  -9   54.19    8.20 
   9 -10   4   71.69    9.70 
  10  -4   9   66.19   17.70 
   4   9 -10   64.79   12.30 
   4  -9  10   54.99    9.10 
   4  -9  10   54.29   13.10 
   4  -9  10   69.39    6.80 
   9  10  -4   58.39    7.90 
 -10   4   9   71.79    8.70 
   4   9 -10   58.39    7.00 
   9 -10   4   62.39   13.10 
  -9  10   4   64.59   12.30 
  10   4  -9   39.70    6.70 
   0  10  -5  840.02   44.80 
  10  -5   0  893.71   43.70 
   0  10  -5  843.12   40.80 
 -10   5   0  917.11   37.40 
  10  -5   0  892.21   39.90 
 -10   5   0  925.91   45.80 
   0  10  -5  827.62   38.60 
  -5   0  10  986.20   39.90 
  10   5   0  887.61   39.10 
  -5  -1  10 4102.69  189.18 
  -1  10  -5 4422.76  186.88 
  10  -5  -1 4290.17  185.28 
 -10   5  -1 4606.74  192.98 
  -5  -1  10 4450.55  185.28 
  -1  10  -5 4064.79  185.98 
  -1  10  -5 4556.74  191.68 
  10  -5  -1 4589.84  188.88 
   1  10  -5 4452.15  190.98 
   1 -10   5 4663.83  191.78 
  10  -5   1 4888.21  190.58 
  10   5  -1 4696.53  185.08 
   1  10  -5 4599.64  186.78 
 -10   5   1 4761.42  190.58 
  -2  10  -5 1432.86   68.19 
  -2  10  -5 1508.25   63.99 
  -5  -2  10 1433.46   61.99 
  10  -5  -2 1501.25   65.29 
 -10   5  -2 1446.36   59.39 
  -2  10  -5 1423.86   60.69 
  -5  -2  10 1486.05   65.39 
 -10   5  -2 1427.76   70.69 
   2  10  -5 1446.46   67.89 
   2  10  -5 1505.85   61.59 
  10  -5   2 1502.65   67.89 
   5  -2  10 1249.38   75.69 
   2 -10   5 1414.16   68.29 
 -10   5   2 1419.96   61.89 
   2  10  -5 1430.26   63.19 
  10   5  -2 1489.75   61.99 
 -10   5   2 1525.75   66.19 
  10  -5  -3  149.99   13.10 
  -5  -3  10  149.59   13.00 
 -10   5  -3  115.99   18.60 
  -3  10  -5  142.19    8.50 
  -5  -3  10  124.79   10.00 
  -3  10  -5  148.59   12.80 
   5   3  10   76.09   28.10 
  -3  10  -5  142.89   16.40 
 -10   5   3  120.29    9.60 
  10  -5   3  134.39   16.40 
   5  -3  10  100.09   18.90 
   5   3 -10   96.39   14.00 
  10   5  -3  147.09   10.70 
 -10   5   3  124.99   13.30 
   3 -10   5  154.08   16.80 
 -10   5   3  137.59    8.90 
   3  10  -5  122.99    9.50 
   3  10  -5  122.79   11.50 
  -4  10  -5  329.27   19.10 
  -5  -4  10  326.77   16.50 
 -10   5  -4  271.17   26.40 
  -5  -4  10  321.87   17.20 
 -10  -5   4  305.57   16.50 
  -4  10  -5  291.87   22.90 
  -5  -4  10  333.97   19.60 
  -4  10  -5  322.77   14.90 
   5   4 -10  343.57   17.30 
 -10   5   4  306.07   16.10 
   5  -4  10  304.27   26.70 
   4  10  -5  303.27   16.40 
  10  -5   4  305.07   18.50 
 -10   5   4  326.47   19.30 
   4  10  -5  294.77   22.10 
  10  -5   4  362.76   24.90 
  10   5  -4  310.07   16.60 
 -10   5   4  337.87   15.70 
   4 -10   5  286.77   24.10 
   5   4 -10  254.57   21.30 
   4 -10   5  360.66   19.70 
  -5  10  -5  528.65   23.00 
  -5  -5  10  535.45   25.00 
  -5  10  -5  547.45   32.40 
  -5  10  -5  516.65   27.40 
  -5  -5  10  530.55   25.20 
 -10  -5   5  549.95   25.50 
  -5  -5  10  531.85   28.00 
   5  -5  10  489.65   35.40 
  10  -5   5  544.55   33.80 
   5  10  -5  545.05   25.40 
   5   5 -10  508.55   30.60 
  10   5  -5  518.75   25.10 
   5   5 -10  513.55   25.20 
   5 -10   5  503.95   27.40 
  10  -5   5  528.75   27.00 
 -10   5   5  551.04   27.10 
   5 -10   5  516.65   33.00 
 -10   5   5  537.95   24.50 
 -10   5   5  487.85   24.20 
   5  10  -5  527.75   30.30 
  -6  10  -5 1535.85   70.09 
  -5  -6  10 1432.76   64.69 
 -10  -5   6 1412.76   61.59 
  -5   6 -10 1214.38   73.49 
  -6  10  -5 1452.95   59.29 
  -5  -6  10 1398.36   61.49 
  -5  -6  10 1457.25   61.69 
  -6  10  -5 1483.35   63.89 
  10   5  -6 1412.26   61.69 
 -10   5   6 1421.56   62.99 
   5   6 -10 1508.75   67.39 
   5  -6  10 1405.96   71.29 
   6 -10   5 1477.95   69.59 
   6 -10   5 1540.35   64.39 
 -10   5   6 1275.37   60.69 
   5   6 -10 1437.76   61.59 
   6  10  -5 1501.45   61.89 
  10  -5   6 1453.05   71.19 
  -5  -7  10  303.77   16.40 
  -5  -7  10  282.77   16.50 
 -10  -5   7  293.67   16.10 
  -5   7 -10  284.67   27.70 
  -7  10  -5  272.67   24.60 
  -7  10  -5  267.97   12.90 
  -5  -7  10  282.47   19.70 
  -7  10  -5  284.17   18.70 
   7 -10   5  301.37   23.70 
   5  -7  10  314.17   24.80 
   5   7 -10  328.77   22.00 
   5  -7  10  280.77   18.90 
   5  -7  10  273.77   15.30 
   7 -10   5  293.07   19.00 
  10   5  -7  298.17   16.70 
  10   5  -7  305.27   13.60 
   7  10  -5  323.47   16.50 
   5   7 -10  266.27   16.30 
  10   5  -7  260.37   15.50 
 -10   5   7  270.07   17.40 
  10  -5   7  290.37   26.30 
  -8  10  -5    3.00    2.10 
  -5  -8  10    9.20    4.80 
 -10   5  -8    2.60   10.40 
 -10  -5   8    6.90    5.10 
  -5   8 -10    9.30   13.40 
  10   5   8  -18.30   15.00 
  -8  10  -5    4.60   10.70 
  -5  -8  10    1.40    7.00 
  -5  -8  10    0.60    4.60 
   8 -10   5   -3.30   10.20 
   8  10  -5    6.40    5.80 
   5   8 -10    7.90    8.20 
   5  -8  10    4.00    3.50 
 -10   5   8    8.30    6.10 
   8 -10   5    1.80    6.00 
  -8  10   5    5.20    8.60 
   5  -8  10    8.60    6.30 
   5  -8  10    2.70    9.60 
  10  -5   8   11.40   10.80 
  10   5  -8    5.70    4.40 
   5   8 -10    4.00    4.80 
  -5  -9  10 1210.68   59.09 
  -5   9 -10 1278.67   68.09 
  -5  -9  10 1265.27   55.29 
  -9  10  -5 1238.68   51.59 
  -9  10  -5 1295.57   65.09 
 -10  -5   9 1346.97   55.79 
   5   9 -10 1283.57   60.39 
   5   9 -10 1148.99   54.79 
  10   5  -9 1328.87   55.69 
  10   5  -9 1198.18   55.09 
   9 -10   5 1284.37   57.79 
   9 -10   5 1289.07   63.49 
   5  -9  10 1347.47   58.29 
  -9  10   5 1237.68   60.69 
   9  10  -5 1180.98   55.09 
   5   9 -10 1322.57   55.79 
   5  -9  10 1264.87   63.79 
  10  -5   9 1311.57   68.19 
   5  -9  10 1243.28   53.19 
  10  -6   0 1552.44   71.69 
   0 -10   6 1628.64   73.69 
   0  10  -6 1528.45   68.79 
 -10   6   0 1680.73   73.59 
 -10   6   0 1622.74   65.29 
   0  10  -6 1550.64   73.19 
 -10   6   0 1638.44   68.19 
  -6   0  10 1615.34   67.49 
  10  -6   0 1447.06   67.59 
   0  10  -6 1572.54   66.49 
  -1  10  -6  432.86   23.00 
  10  -6  -1  424.26   25.10 
  -1  10  -6  426.36   27.20 
 -10   6  -1  429.36   18.40 
 -10   6  -1  490.75   28.90 
  -1  10  -6  402.26   20.30 
  -6  -1  10  429.86   24.00 
  -6  -1  10  445.86   21.20 
 -10   6   1  434.66   19.10 
  10   6  -1  400.96   21.10 
   1  10  -6  393.46   20.00 
  -6   1  10  421.26   21.50 
 -10   6   1  414.36   21.40 
   1  10  -6  433.06   22.80 
 -10   6   1  450.05   26.10 
  10  -6   1  403.06   22.00 
  10  -6   1  456.15   26.50 
   6  -1  10  334.27   35.40 
   1 -10   6  437.76   28.20 
   1  10  -6  437.86   27.30 
  -2  10  -6 4004.50  168.68 
 -10   6  -2 3987.00  164.28 
  -6  -2  10 4192.18  168.78 
  -6  -2  10 3987.50  166.98 
  -2  10  -6 4121.99  165.68 
 -10   6  -2 4192.08  175.78 
  -2  10  -6 4102.19  173.68 
  10  -6  -2 3994.10  170.38 
   2  10  -6 3811.62  166.18 
   2  10  -6 3987.40  172.48 
  10  -6   2 4301.67  172.98 
 -10   6   2 4341.17  171.18 
 -10   6   2 3809.22  166.88 
  10   6  -2 3849.42  166.68 
   2 -10   6 4045.90  173.88 
   2  10  -6 4104.79  168.18 
  -6  -3  10  844.22   36.00 
  -6  -3  10  849.61   37.50 
 -10   6  -3  795.92   45.50 
  -3  10  -6  775.42   34.20 
  -3  10  -6  757.32   37.70 
  -3  10  -6  837.82   43.70 
   6   3 -10  708.33   35.40 
   3 -10   6  773.82   38.00 
  10   6  -3  843.32   35.80 
 -10   6   3  796.92   39.10 
   3  10  -6  767.92   36.80 
  10  -6   3  828.02   42.50 
   3  10  -6  773.92   35.40 
   3 -10   6  818.42   43.10 
 -10   6   3  816.42   35.80 
   6  -3  10  707.73   49.00 
  -4  10  -6 2818.92  121.19 
  -6  -4  10 2913.11  120.79 
  -6  -4  10 2891.41  119.29 
 -10   6  -4 2678.13  129.49 
  -4  10  -6 2765.52  117.39 
  -6  -4  10 2962.90  118.59 
 -10  -6   4 2932.71  119.19 
  -4  10  -6 2889.11  126.69 
 -10   6   4 2869.11  118.89 
   4  10  -6 2799.82  124.19 
  10  -6   4 3026.70  126.79 
   4 -10   6 2804.12  121.29 
  10  -6   4 2965.10  120.99 
   4 -10   6 2880.41  126.69 
   6  -4  10 2787.32  131.69 
   6   4 -10 2760.92  118.99 
 -10   6   4 2973.00  122.09 
   4  10  -6 2794.52  118.89 
  10   6  -4 2835.22  119.19 
   4  10  -6 2939.61  120.19 
  -5  10  -6  216.58   15.40 
  -5  10  -6  206.78   20.10 
  -6   5 -10  155.58   22.40 
 -10  -6   5  187.08   12.40 
  -6  -5  10  182.88   14.40 
  -6  -5  10  230.48   13.00 
  -6  -5  10  171.98   11.60 
  -5  10  -6  190.08   10.20 
 -10   6  -5  151.88   22.20 
   5  10  -6  179.08   17.80 
 -10   6   5  203.38   12.20 
   6   5 -10  190.98   16.80 
   5 -10   6  187.28   19.50 
  10  -6   5  206.28   20.70 
   5  10  -6  192.78   13.30 
  10  -6   5  202.88   14.90 
  10   6  -5  209.98   13.30 
   5  10  -6  180.38   12.80 
   6  -5  10  209.98   22.50 
 -10   6   5  197.48   15.00 
   5 -10   6  213.48   15.90 
   6  -5  10  211.58   10.60 
  -6  -6  10  366.66   19.20 
  -6  10  -6  366.46   16.40 
  -6   6 -10  281.67   30.90 
  -6  -6  10  342.07   21.10 
 -10  -6   6  350.76   19.40 
  -6  10  -6  370.16   27.20 
  -6  10  -6  385.86   21.80 
 -10   6  -6  294.57   28.80 
  -6  -6  10  400.46   18.80 
   6  -6  10  381.26   29.90 
  10  -6   6  350.26   21.20 
   6  10  -6  373.96   19.00 
  10  -6   6  367.96   28.00 
 -10   6   6  376.66   21.70 
   6   6 -10  381.86   19.10 
  10   6  -6  404.96   19.40 
   6 -10   6  384.96   22.10 
   6  -6  10  353.26   16.90 
   6 -10   6  364.36   26.70 
   6  10  -6  343.07   24.00 
   6   6 -10  369.66   23.80 
 -10  -6   7  440.96   22.00 
  -7  10  -6  464.15   24.20 
  -6  -7  10  396.26   24.10 
  -6  -7  10  399.86   20.90 
  -6   7 -10  339.77   33.60 
  -7  10  -6  419.46   18.30 
  -6  -7  10  428.06   21.80 
  -7  10  -6  418.26   30.80 
   7  10  -6  384.16   21.00 
   7 -10   6  434.56   24.30 
   6  -7  10  401.46   29.90 
   6   7 -10  444.26   25.90 
   6  -7  10  415.46   19.00 
   6  -7  10  430.46   27.80 
   6   7 -10  410.06   21.10 
 -10   6   7  393.56   23.30 
  10  -6   7  443.66   24.00 
   7  10  -6  444.36   26.30 
   7 -10   6  451.15   29.60 
  10  -6   7  420.76   30.00 
  10   6  -7  408.66   21.30 
  10   6  -7  440.66   19.30 
 -10  -6   8   22.70    6.40 
  -6   8 -10   24.20   14.50 
  -8  10  -6   12.80   10.60 
  -6  -8  10   29.20    6.40 
  -8  10  -6   19.50    2.60 
  10   6   8   -1.40   15.90 
 -10   6  -8   16.00   12.10 
   6  -8  10   23.40   12.20 
   6   8 -10   36.80    6.50 
  10  -6   8   14.20   10.70 
  10   6  -8   26.20    6.50 
   6  -8  10   23.30    3.90 
  10  -6   8   27.30    2.70 
   8 -10   6   34.40   12.60 
   8 -10   6   16.50    7.80 
  10   6  -8   21.10    3.60 
   6  -8  10   25.90    7.50 
   8  10  -6   15.10    5.50 
   6   8 -10   30.30    9.20 
 -10   6   8   28.40    7.80 
 -10  -6   9  796.82   34.30 
  -9  10  -6  744.93   45.10 
  -6   9 -10  742.63   47.00 
  -6  -9  10  778.32   34.30 
  10   6  -9  723.23   34.00 
   6  -9  10  705.03   36.70 
  -9  10   6  739.03   39.40 
  10  -6   9  702.33   44.30 
   6  -9  10  777.82   43.30 
   6   9 -10  719.83   33.90 
   9 -10   6  736.13   42.80 
   9  10  -6  724.33   33.90 
   6   9 -10  738.53   38.50 
   6   9 -10  640.84   33.60 
  10  -6   9  719.53   30.50 
   9 -10   6  715.53   36.60 
  -7   0  10  256.27   14.50 
 -10   7   0  265.07   12.00 
 -10   7   0  254.87   20.10 
  -7   0  10  212.98   16.40 
   0  10  -7  250.57   13.50 
   0 -10   7  262.57   21.30 
  10  -7   0  262.97   20.00 
   0  10  -7  282.87   21.50 
 -10   7   0  259.17   15.40 
   0  10  -7  246.88   16.30 
  10  -7  -1  889.91   44.90 
 -10   7  -1  916.51   41.70 
  -7  -1  10  919.21   40.60 
  -1  10  -7  909.01   47.00 
  -1  10  -7  875.71   42.20 
 -10   7  -1  870.81   37.80 
  -1  10  -7  910.51   39.40 
  -1 -10   7  910.41   46.60 
 -10   7  -1  957.80   47.60 
  -7  -1  10  888.71   41.60 
  10  -7   1  954.20   46.40 
  -7   1  10  967.40   40.70 
 -10   7   1  955.70   41.30 
   1  10  -7  862.91   39.70 
   1  10  -7  887.01   46.40 
  10   7  -1  966.10   40.70 
 -10   7   1  968.10   45.70 
   1 -10   7  879.01   47.30 
   1  10  -7  890.41   41.90 
   1 -10   7  864.01   42.30 
  -7  -2  10   18.90    5.60 
   7   2  10  -10.20   16.30 
  -7  -2  10   26.10    6.00 
  -7   2 -10   -1.40   10.00 
  -2  10  -7   12.90    6.40 
  10  -7  -2   23.80    8.90 
 -10   7  -2   10.60    9.70 
 -10   7  -2   16.20    2.30 
  -2  10  -7   23.80   11.30 
 -10   7   2   16.60    5.30 
  10   7  -2    9.60    5.60 
   2  10  -7   21.90    6.30 
   2 -10   7   22.70    7.20 
  10  -7   2    8.20    9.00 
   2 -10   7   14.20   10.90 
   2  10  -7   15.40    9.60 
   2  10  -7   22.00    5.30 
   7  -2  10   12.20   14.10 
 -10   7   2   19.60    8.40 
  -7   2  10    0.30    7.50 
  -3  10  -7   64.49    6.30 
  -7  -3  10   60.99    6.40 
  -3  10  -7   80.29   14.20 
  -3  10  -7   60.09    8.00 
  -7   3 -10   44.80   15.80 
  -7  -3  10   56.39    7.30 
 -10   7  -3   57.29   13.60 
   7   3  10   73.29   27.50 
  -7  -3  10   64.69    8.30 
  10  -7   3   62.19    8.00 
   7  -3  10   57.29   16.20 
   3  10  -7   83.99    7.80 
  10  -7   3   71.59   13.30 
  10   7  -3   71.09    8.10 
 -10   7   3   69.09   11.40 
   3  10  -7   60.89    7.40 
   3 -10   7   62.99   10.10 
 -10   7   3   60.49    6.90 
   3 -10   7   78.19   14.30 
   7   3 -10   53.39    7.00 
  -7   3  10   31.40   12.10 
  -4  10  -7  174.08   18.70 
  -7  -4  10  127.29    9.20 
 -10   7  -4  142.99   18.80 
  -4  10  -7  141.59    8.80 
   7   4  10  117.69   32.30 
  -4  10  -7  160.08   13.50 
  -7   4 -10  106.39   19.90 
  -7  -4  10  142.49   11.50 
  -7  -4  10  155.88   11.80 
   4  10  -7  140.19   10.90 
  10   7  -4  148.69   10.60 
 -10   7   4  150.98   14.30 
 -10   7   4  155.48   11.00 
   7  -4  10  151.08   21.80 
  10  -7   4  156.28   13.00 
   4  10  -7  142.29   15.90 
   7   4 -10  135.09   14.40 
  10  -7   4  159.48   16.90 
   4 -10   7  152.78   19.20 
   4  10  -7  141.09   11.60 
   4 -10   7  161.68   14.00 
   7   4 -10  122.59   10.40 
  -7  -5  10  301.27   16.90 
 -10   7  -5  291.27   26.60 
  -5  10  -7  340.47   25.70 
  -5  10  -7  286.37   14.40 
  -7  -5  10  299.37   17.90 
  -7  -5  10  304.37   15.60 
  -5  10  -7  309.37   19.40 
 -10  -7   5  311.87   16.80 
  10   7  -5  277.97   17.00 
   5 -10   7  299.77   24.20 
   7   5 -10  304.37   20.60 
   5  10  -7  304.57   17.50 
   5 -10   7  309.47   19.70 
   7  -5  10  319.07   27.80 
   7  -5  10  310.97   14.60 
   5  10  -7  314.67   16.60 
  10  -7   5  307.27   19.20 
   5  10  -7  316.97   22.20 
  10  -7   5  315.87   23.70 
 -10   7   5  284.47   19.90 
   7   5 -10  312.97   17.30 
  -7  -6  10  257.87   16.50 
  -7   6 -10  195.98   25.40 
 -10   7  -6  242.88   26.40 
  -6  10  -7  278.97   25.20 
  -6  10  -7  254.97   12.10 
  -7  -6  10  253.67   15.50 
 -10  -7   6  243.18   15.40 
   6 -10   7  262.67   17.90 
   7   6 -10  275.27   18.90 
   6  10  -7  217.18   14.40 
   6 -10   7  271.07   22.90 
   6  10  -7  253.87   19.20 
 -10   7   6  250.97   17.90 
  10  -7   6  237.88   21.60 
  10  -7   6  238.18   17.10 
   7  -6  10  262.87   24.40 
   6  10  -7  258.37   15.30 
  10   7  -6  255.37   14.90 
   7  -6  10  243.28   12.30 
   7   6 -10  266.87   15.60 
  -7  -7  10  299.07   17.50 
 -10  -7   7  336.17   17.20 
  -7   7 -10  242.08   28.70 
  -7  10  -7  331.07   27.50 
  -7  10  -7  303.27   13.70 
 -10   7  -7  257.57   27.20 
   7 -10   7  339.77   20.30 
  10   7  -7  311.37   15.20 
  10  -7   7  292.77   19.30 
  10   7  -7  288.07   18.00 
   7   7 -10  337.87   20.80 
   7  -7  10  286.47   14.20 
  10  -7   7  313.47   25.00 
   7  10  -7  286.47   17.10 
   7  -7  10  283.07   25.10 
   7  10  -7  297.17   21.20 
   7  -7  10  283.57   19.60 
 -10   7   7  311.57   20.10 
   7  10  -7  310.77   17.00 
   7 -10   7  303.37   25.60 
  10   7  -7  311.27   16.90 
   7   7 -10  291.37   16.70 
 -10  -7   8  440.16   21.90 
  -8  10  -7  400.66   17.70 
 -10   7  -8  348.07   33.60 
  -8  10  -7  484.15   33.60 
  -7   8 -10  398.86   35.10 
  -7  -8  10  362.26   20.90 
  10   7  -8  454.55   22.00 
  10  -7   8  407.06   23.90 
  10   7  -8  407.06   19.40 
  10   7  -8  380.46   22.40 
   7   8 -10  418.86   21.60 
   8  10  -7  461.45   21.50 
   7  -8  10  415.56   30.10 
   8 -10   7  433.06   29.60 
   8 -10   7  419.66   24.40 
   7  -8  10  327.27   26.80 
   8  10  -7  443.36   21.90 
  10  -7   8  428.96   30.20 
   8  10  -7  407.66   25.30 
   7  -8  10  405.86   18.60 
   7   8 -10  418.76   24.80 
  -7   9 -10 1363.56   74.99 
 -10  -7   9 1412.16   60.99 
  -7  -9  10 1360.26   60.89 
  -9  10  -7 1418.86   72.89 
  10  -7   9 1446.86   72.19 
   9  10  -7 1409.26   64.59 
   7  -9  10 1420.26   70.29 
   7  -9  10 1476.55   58.19 
   7  -9  10 1359.36   63.59 
   9  10  -7 1428.66   60.89 
   9 -10   7 1351.16   69.29 
  10  -7   9 1444.46   57.19 
  10  -7   9 1430.56   63.79 
   7   9 -10 1372.56   60.59 
  10   7  -9 1444.86   59.09 
   7   9 -10 1404.16   64.69 
   7   9 -10 1481.35   60.79 
  10   7  -9 1227.98   62.09 
  10   7  -9 1261.57   60.49 
   9 -10   7 1441.16   63.79 
   0  10  -8 1220.68   50.09 
   0 -10   8 1176.78   52.69 
  10  -8   0 1152.48   56.19 
   0  10  -8 1168.18   57.39 
  -8   0  10 1177.28   50.89 
   0 -10   8 1122.19   57.39 
  -8   0  10 1067.09   51.39 
 -10   8   0 1139.89   51.79 
 -10   8   0 1234.88   57.09 
   0  10  -8 1181.08   52.49 
   0 -10   8 1191.78   50.09 
 -10   8  -1 1505.75   72.29 
  -8  -1  10 1549.84   65.99 
  -1  10  -8 1569.14   73.09 
 -10   8  -1 1557.04   67.09 
  10  -8  -1 1524.45   70.89 
  -1 -10   8 1498.55   64.99 
  -1 -10   8 1556.14   72.19 
  -1  10  -8 1537.65   67.59 
  -1  10  -8 1497.45   64.59 
  -8  -1  10 1624.04   65.29 
  10   8  -1 1456.35   65.79 
 -10   8   1 1590.94   71.19 
 -10   8   1 1438.56   66.39 
   1 -10   8 1555.64   67.79 
   1  10  -8 1502.45   64.99 
  10  -8   1 1541.75   71.79 
   1 -10   8 1526.95   72.89 
   1  10  -8 1585.64   67.29 
   1  10  -8 1586.44   72.39 
   1 -10   8 1562.84   64.79 
  -8   1  10 1495.55   65.79 
  -8  -2  10  299.97   15.10 
  -2  10  -8  284.67   23.10 
  -8  -2  10  294.67   16.30 
  -2 -10   8  305.17   15.80 
  -2 -10   8  269.27   22.30 
 -10   8  -2  303.97   23.90 
  -2  10  -8  296.57   14.90 
 -10   8  -2  298.67   17.80 
  -2  10  -8  306.37   18.50 
 -10   8  -2  295.17   12.60 
   2  10  -8  290.97   17.70 
 -10   8   2  289.07   16.80 
  10   8  -2  302.77   16.20 
   2 -10   8  315.67   19.00 
   8  -2  10  224.58   29.40 
   2 -10   8  283.77   24.00 
  -8   2  10  255.67   15.80 
   2  10  -8  276.47   15.60 
  10  -8   2  236.08   20.90 
   2  10  -8  298.87   22.20 
 -10   8   2  289.57   20.70 
  10  -8   2  275.77   21.50 
  -3  10  -8 3486.35  147.29 
  -3 -10   8 3366.06  137.69 
  -8  -3  10 3179.28  137.19 
  -8  -3  10 3433.66  138.29 
  -3  10  -8 3281.87  136.49 
  -3  10  -8 3407.56  140.29 
 -10   8  -3 3433.26  147.19 
  10  -8   3 3437.46  139.89 
  10   8  -3 3323.17  137.99 
   3 -10   8 3168.58  145.49 
 -10   8   3 3351.46  142.39 
   3 -10   8 3448.25  140.49 
   3  10  -8 3151.88  147.79 
   3  10  -8 3269.67  137.49 
   3  10  -8 3207.98  138.89 
  10  -8   3 3483.95  145.39 
   8   3 -10 3334.67  137.99 
   8  -3  10 3100.29  153.68 
 -10   8   3 3322.27  138.49 
   8   4  10  108.09   32.30 
  -8  -4  10  153.48   11.70 
  -4  10  -8  157.88    9.60 
  -4  10  -8  158.08   20.80 
 -10   8  -4  142.69   20.50 
  -8  -4  10  166.78   11.40 
  -4 -10   8  163.18   11.20 
  -8  -4  10  173.08    9.60 
   4 -10   8  181.88   19.10 
  10  -8   4  155.58   17.40 
   4  10  -8  185.98   12.70 
   4 -10   8  168.78   14.60 
  10   8  -4  163.08   11.50 
   4  10  -8  161.88   16.80 
 -10   8   4  176.18   16.20 
 -10   8   4  157.48   11.90 
   8  -4  10  163.98   24.40 
  10  -8   4  164.08   14.00 
   4  10  -8  161.28   11.80 
   8   4 -10  162.28   11.50 
   8   5  10    2.40   16.50 
  -5  10  -8    5.00    3.30 
  -5  10  -8   11.60   11.30 
  -8  -5  10    7.90    5.20 
 -10   8  -5    6.80   11.50 
  -8   5 -10   12.80   11.40 
  -5 -10   8    5.20    4.70 
   5  10  -8   10.20    5.00 
 -10   8   5    5.10    7.40 
   5 -10   8    8.70   11.10 
  10  -8   5    8.60    6.50 
   5  10  -8    5.90    7.90 
  10   8  -5    2.00    5.40 
   8   5 -10    1.70    4.80 
  10  -8   5    1.80    8.60 
   8  -5  10   -5.10    9.90 
   5  10  -8    5.50    4.80 
   8   5 -10   10.20    6.80 
  -8  -6  10  833.72   37.30 
  -6 -10   8  854.21   37.50 
  -6  10  -8  793.52   34.60 
 -10  -8   6  774.62   37.30 
 -10   8  -6  843.52   50.19 
  -6  10  -8  819.42   47.50 
  10  -8   6  778.02   39.40 
   6 -10   8  843.52   40.20 
   6  10  -8  819.32   41.60 
   6 -10   8  822.42   45.60 
 -10   8   6  742.43   40.50 
   8   6 -10  883.61   37.40 
   8   6 -10  856.61   40.20 
   6  10  -8  787.42   36.90 
  10   8  -6  808.42   37.40 
   8  -6  10  805.12   34.50 
   6  10  -8  793.22   37.30 
   8  -6  10  820.02   48.00 
  10  -8   6  860.61   46.20 
 -10  -8   7 1649.54   67.79 
  -7  10  -8 1552.44   64.49 
  -7  10  -8 1607.64   79.29 
  -7 -10   8 1467.45   67.09 
  -8  -7  10 1507.95   67.49 
 -10   8  -7 1424.16   79.79 
   7  10  -8 1530.05   67.19 
   7 -10   8 1629.94   76.89 
   8  -7  10 1579.84   70.29 
  10   8  -7 1596.84   67.59 
   7 -10   8 1617.84   70.39 
   8   7 -10 1643.44   70.39 
   7  10  -8 1546.05   67.39 
   7  10  -8 1465.45   71.19 
  10   8  -7 1581.04   69.39 
   8   7 -10 1596.74   67.49 
 -10   8   7 1577.14   71.39 
  10  -8   7 1597.84   70.09 
   8  -7  10 1544.85   64.59 
  10  -8   7 1557.74   76.39 
  10   8  -7 1641.84   66.29 
   8  -7  10 1504.85   77.39 
 -10   8  -8  180.98   24.00 
  -8 -10   8  208.58   13.90 
  -8  -8  10  203.78   13.20 
 -10  -8   8  202.18   14.00 
  -8  10  -8  222.88   25.30 
  -8   8 -10  178.58   25.90 
   8  -8  10  199.48   10.10 
  10  -8   8  187.58   15.80 
   8 -10   8  215.08   16.80 
  10   8  -8  193.48   13.20 
  10   8  -8  176.68   14.80 
   8 -10   8  224.38   22.60 
   8  10  -8  199.88   12.90 
   8  -8  10  219.18   23.30 
   8  -8  10  209.28   16.60 
  10   8  -8  191.48   11.70 
   8  10  -8  200.78   17.10 
   8   8 -10  191.58   13.10 
   8   8 -10  220.68   16.30 
  10  -8   8  210.68   22.50 
   8  10  -8  206.08   13.90 
 -10  -8   9 1622.24   71.29 
 -10   8  -9 1500.95   85.99 
  -9  10  -8 1694.23   84.89 
  -8  -9  10 1691.13   71.29 
  -9 -10   8 1729.03   71.59 
  -8   9 -10 1584.64   86.09 
   8   9 -10 1709.83   74.69 
   8   9 -10 1667.53   71.29 
   9 -10   8 1765.52   81.59 
   8   9 -10 1507.15   70.29 
   9  10  -8 1622.44   74.59 
   9  10  -8 1615.94   71.09 
  10   8  -9 1684.73   71.39 
  10   8  -9 1702.23   69.79 
  10  -8   9 1672.93   81.79 
  10   8  -9 1611.44   72.69 
   8  -9  10 1687.63   81.29 
   8  -9  10 1711.23   68.19 
  10  -8   9 1685.03   74.29 
   9  10  -8 1520.85   70.39 
   9 -10   8 1698.03   74.29 
   0 -10   9  894.61   41.20 
   0  10  -9  864.21   46.70 
  -9   0  10  887.01   37.80 
 -10   9   0  914.91   45.60 
 -10   9   0  848.12   40.30 
   0 -10   9  918.21   46.80 
   0 -10   9  816.02   38.20 
  10  -9   0  866.81   45.20 
   0  10  -9  865.61   40.80 
  -9   0  10  904.51   39.40 
   0  10  -9  802.32   38.00 
  -1 -10   9   65.89    7.70 
 -10   9  -1   74.09   13.20 
  -1  10  -9   61.09   12.90 
  -1  10  -9   65.59    6.80 
  -1 -10   9   52.59    7.30 
  -1 -10   9   76.09   13.60 
   9   1  10   73.49   25.00 
  10  -9  -1   68.59   12.00 
 -10   9  -1   77.39    9.40 
  -1  10  -9   53.39    8.10 
  -9  -1  10   60.89    7.40 
   1 -10   9   68.89    9.70 
 -10   9   1   60.29    8.00 
   1 -10   9   65.69   13.40 
  10  -9   1   52.19   11.50 
   1  10  -9   73.89    9.10 
   1  10  -9   56.99   11.60 
   1  10  -9   63.39    7.60 
 -10   9   1   78.59   13.20 
  -9  -1 -10   31.40   13.00 
   9  -1  10   63.49   20.20 
  -9   1  10   42.90    8.00 
  -9   1  10   75.69    8.20 
   1 -10   9   80.99    7.60 
  -2 -10   9   11.00    9.10 
  -9   2 -10    1.10    9.30 
  -9  -2  10   12.10    5.20 
  -9  -2  10    4.90    2.60 
 -10   9  -2   10.60    5.40 
   9   2  10   -3.10   15.90 
 -10   9  -2    6.90    9.40 
  -2  10  -9   17.80   11.20 
  -2 -10   9    2.20    4.70 
  -2  10  -9    7.20    4.00 
   9  -2  10    4.90   14.50 
   9   2 -10    3.50    5.50 
   2  10  -9    6.90    8.90 
   9   2 -10    8.80    4.80 
  -9   2  10    6.20    6.20 
   2 -10   9    2.50    5.30 
 -10   9   2    2.90    4.50 
  -9   2  10   15.40    5.50 
  10   9  -2    6.40    4.90 
   2  10  -9    2.10    4.80 
  10  -9   2    2.50    4.80 
   2  10  -9    7.70    4.60 
  10  -9   2    6.80    8.10 
 -10   9   2   10.90    8.40 
   2 -10   9    6.70    4.00 
   2 -10   9   12.80   10.40 
  -3 -10   9  877.01   45.30 
  -9  -3  10  895.41   39.30 
  -3  10  -9  922.11   48.80 
  -3  10  -9  810.22   37.70 
  -3 -10   9  859.91   38.80 
 -10   9  -3  863.41   41.00 
  -9  -3  10  938.91   36.80 
 -10   9  -3  885.41   47.50 
   3 -10   9  887.21   41.90 
 -10   9   3  845.22   39.80 
  10  -9   3  862.41   41.10 
   3 -10   9  882.51   37.60 
   3  10  -9  865.51   38.80 
   9   3 -10  826.82   38.90 
 -10   9   3  853.51   43.90 
   3  10  -9  848.22   40.00 
  10  -9   3  917.51   46.80 
  10   9  -3  867.61   39.20 
   3 -10   9  857.31   46.80 
  -9   3  10  868.01   39.20 
   3  10  -9  856.51   45.00 
   9  -3  10  773.92   53.49 
  -4 -10   9  752.72   34.50 
  -9  -4  10  777.72   34.80 
  -4  10  -9  736.53   32.60 
 -10   9  -4  730.43   44.10 
  -4  10  -9  816.52   45.80 
 -10   9   4  785.12   35.40 
  10   9  -4  753.92   34.60 
   4 -10   9  756.02   32.80 
   4  10  -9  763.12   35.40 
   4 -10   9  789.22   43.60 
   9   4 -10  742.73   34.50 
   4  10  -9  709.73   39.60 
   9  -4  10  769.92   49.60 
  10  -9   4  712.73   41.90 
  10  -9   4  761.02   36.90 
 -10   9   4  711.73   38.90 
   4 -10   9  729.43   37.10 
   4  10  -9  750.62   34.40 
  -9  -5  10   55.29    8.00 
 -10   9  -5   74.89   16.40 
  -5  10  -9   64.89    6.00 
  -5  10  -9   72.29   15.40 
  -5 -10   9   53.49    7.60 
  -9   5 -10   40.00   14.80 
   5 -10   9   60.99    8.20 
   5  10  -9   61.79    7.50 
   5  10  -9   63.39    7.70 
   5 -10   9   58.89   14.40 
  10   9  -5   70.79    8.30 
  10  -9   5   59.09    9.30 
  10  -9   5   62.89   13.90 
   9  -5  10   68.89   17.50 
 -10   9   5   78.79   13.10 
   5 -10   9   61.79    6.20 
   9   5 -10   68.79    8.40 
   5  10  -9   74.89   12.20 
  -6  10  -9  468.95   35.40 
 -10   9  -6  481.75   35.50 
  -6 -10   9  517.95   23.80 
  -6  10  -9  474.35   21.00 
   6  10  -9  466.95   23.80 
   6 -10   9  425.66   31.20 
   6  10  -9  492.45   23.90 
 -10   9   6  443.96   27.60 
   9  -6  10  461.15   20.50 
   9   6 -10  461.85   23.90 
   6  10  -9  465.45   28.20 
  10  -9   6  449.86   26.10 
   9  -6  10  482.35   35.60 
  10   9  -6  484.55   24.10 
   6 -10   9  463.45   26.60 
  10  -9   6  490.75   31.70 
 -10  -9   7  883.71   40.30 
  -7  10  -9  864.51   52.19 
  -7 -10   9  896.81   40.40 
  -9  -7  10  990.90   40.90 
 -10   9  -7  864.01   52.59 
 -10   9   7  882.21   44.80 
   7  10  -9  873.91   44.30 
   7  10  -9  878.71   40.10 
   7  10  -9  896.11   40.20 
   9   7 -10  868.41   40.20 
   9  -7  10  859.11   50.49 
  10   9  -7  881.41   42.90 
  10   9  -7  850.11   40.40 
   9  -7  10  898.71   37.10 
   7 -10   9  845.22   48.60 
   9   7 -10  890.61   42.30 
  10  -9   7  882.91   43.00 
  10  -9   7  920.41   49.00 
  -9   8 -10    8.50   11.80 
  -8 -10   9   12.30    5.70 
  -8  10  -9    0.80   10.90 
 -10   9  -8   14.00   13.50 
  -9  -8  10    9.50    5.80 
 -10  -9   8   10.90    5.20 
   8  10  -9   10.20    4.70 
   9  -8  10    3.60    5.90 
  10   9  -8    8.70    5.30 
  10   9  -8    8.70    4.00 
   9   8 -10   12.00    5.90 
   8  10  -9    5.30    7.20 
   8  10  -9   13.30    5.30 
   8 -10   9   12.80   10.00 
   8 -10   9    5.60    6.50 
   9   8 -10   13.30    6.90 
  10  -9   8    7.50   10.70 
  10  -9   8   11.90    7.20 
  10   9  -8    4.00    6.40 
   9  -8  10    5.60   10.10 
   9  -8  10    8.30    2.60 
  -9 -10   9  681.33   32.00 
  -9  10  -9  684.33   45.90 
 -10   9  -9  594.74   44.70 
 -10  -9   9  650.83   31.60 
  -9  -9  10  610.04   31.60 
  -9   9 -10  602.24   45.00 
   9  -9  10  683.43   28.10 
   9 -10   9  666.13   40.50 
  10  -9   9  697.83   41.80 
  10  -9   9  675.23   34.80 
   9 -10   9  668.53   34.70 
   9  -9  10  644.14   40.70 
   9   9 -10  695.53   34.60 
   9   9 -10  651.53   31.70 
   9   9 -10  702.33   30.80 
  10   9  -9  677.73   34.10 
  10   9  -9  709.13   32.10 
  10   9  -9  632.44   30.20 
   9  -9  10  647.74   34.50 
   9  10  -9  652.43   34.70 
   9  10  -9  670.53   31.90 
   9  10  -9  663.43   31.00 
   0 -10  10  777.22   42.40 
   0 -10  10  753.72   33.80 
   0 -10  10  684.23   36.30 
  10 -10   0  795.02   41.60 
 -10   0  10  784.12   35.10 
 -10  10   0  768.72   41.40 
 -10  10   0  740.83   36.10 
   0  10 -10  743.83   42.50 
   0  10 -10  728.43   33.60 
  -1 -10  10  552.64   33.40 
  -1 -10  10  528.45   25.60 
  -1 -10  10  566.84   28.40 
 -10  10  -1  568.84   28.10 
  -1  10 -10  554.34   35.00 
  -1  10 -10  562.94   25.30 
 -10  -1  10  514.85   26.10 
 -10  -1  10  517.55   22.80 
 -10  10  -1  563.84   33.50 
 -10   1  10  531.65   26.40 
  10 -10   1  539.85   32.50 
 -10  10   1  549.54   32.30 
 -10  10   1  559.14   27.80 
  10  -1  10  488.45   44.90 
   1 -10  10  533.05   34.00 
   1 -10  10  495.35   25.00 
   1 -10  10  566.14   28.80 
   1  10 -10  558.44   34.20 
   1  10 -10  541.25   25.50 
  -2 -10  10  844.42   45.20 
  -2 -10  10  849.61   38.40 
  -2 -10  10  854.51   40.40 
 -10  10  -2  838.52   40.60 
  -2  10 -10  927.11   49.60 
  -2  10 -10  816.22   37.40 
 -10  -2  10  895.11   39.20 
 -10  10  -2  880.21   46.80 
 -10   2  10  784.72   38.70 
  10 -10   2  830.62   46.00 
  10   2 -10  834.12   38.70 
 -10  10   2  822.22   44.30 
 -10  10   2  867.91   40.10 
  10  -2  10  803.32   56.89 
   2 -10  10  791.02   46.30 
   2 -10  10  870.71   37.70 
   2 -10  10  949.11   42.00 
   2  10 -10  852.51   45.90 
   2  10 -10  878.01   38.40 
   2  10 -10  949.90   40.70 
  10  10  -2  921.41   39.50 
  -3 -10  10  108.49   23.70 
  -3 -10  10   90.99    9.40 
  -3  10 -10   99.89    8.00 
 -10  10  -3  118.09   16.00 
 -10  10  -3  130.99   12.00 
  -3  10 -10  123.69   19.80 
  10   3  10   63.39   28.00 
 -10  -3  10  105.29   10.50 
   3 -10  10   98.19   15.60 
 -10   3  10   98.59    9.30 
  10  -3  10  104.89   22.60 
  10   3 -10   96.99   10.10 
 -10  10   3  107.39   14.40 
 -10  10   3  131.89   11.10 
   3 -10  10   99.59    8.20 
   3 -10  10  112.49   12.50 
  10 -10   3  111.29   16.60 
  10 -10   3  107.09   11.70 
   3  10 -10  100.49   15.40 
   3  10 -10   89.39    9.40 
   3  10 -10  113.49   10.90 
  10  10  -3  107.19    9.70 
  -4 -10  10 1596.74   71.99 
  -4 -10  10 1558.84   66.19 
 -10  10  -4 1519.35   68.39 
  -4  10 -10 1629.94   78.89 
  -4  10 -10 1353.56   65.39 
 -10  -4  10 1516.65   66.39 
 -10  10  -4 1600.74   76.59 
  10  -4  10 1623.94   83.29 
  10 -10   4 1536.55   68.69 
  10 -10   4 1491.55   73.99 
  10   4 -10 1492.85   66.29 
 -10  10   4 1516.95   71.79 
 -10   4  10 1561.54   66.29 
   4 -10  10 1558.94   74.99 
   4 -10  10 1580.54   64.59 
   4 -10  10 1513.25   68.99 
   4  10 -10 1497.85   77.19 
   4  10 -10 1464.75   65.79 
   4  10 -10 1643.74   67.39 
  10  10  -4 1570.14   66.49 
  -5 -10  10  141.99   10.80 
  -5  10 -10  150.28    8.90 
 -10  10  -5  164.98   21.00 
  -5  10 -10  169.48   23.10 
 -10   5 -10  115.69   22.60 
  10   5  10   77.59   29.40 
 -10  -5  10  120.29   11.60 
  10  -5  10  162.48   22.20 
  10 -10   5  159.48   18.00 
  10 -10   5  166.58   14.20 
  10   5 -10  119.19   14.40 
  10   5 -10  142.39   11.00 
 -10  10   5  133.49   15.60 
   5 -10  10  154.68    9.00 
   5 -10  10  147.49   14.20 
   5 -10  10  127.19   18.00 
   5  10 -10  145.39   16.40 
   5  10 -10  140.89   10.80 
   5  10 -10  148.09   11.70 
  10  10  -5  145.29   11.60 
  -6 -10  10 1788.12   80.89 
 -10  10  -6 2035.90   94.29 
  -6  10 -10 1934.81   94.79 
 -10  -6  10 1958.60   81.59 
  10 -10   6 1876.61   83.79 
  10  -6  10 1874.11   93.69 
  10  -6  10 1890.31   78.09 
   6 -10  10 1910.91   90.49 
  10 -10   6 1950.70   90.39 
  10   6 -10 1859.71   81.29 
 -10  10   6 1902.91   86.69 
   6 -10  10 1891.21   79.39 
   6 -10  10 1901.11   84.09 
   6  10 -10 1907.21   86.09 
   6  10 -10 2008.20   81.29 
   6  10 -10 1767.62   81.19 
  10  10  -6 1928.21   81.39 
  -7 -10  10   -4.50    4.20 
  -7  10 -10   -1.10   10.40 
  10   7  10   -8.00   13.50 
 -10  10  -7    1.30    9.80 
 -10  -7  10   -5.50    5.00 
 -10   7 -10   -1.60    9.80 
  10 -10   7   -8.50    9.10 
  10  -7  10    5.90    9.80 
  10  -7  10    3.70    2.20 
  10 -10   7   -1.70    4.80 
   7 -10  10   -2.40    2.80 
  10   7 -10    4.20    5.40 
  10   7 -10    5.00    4.90 
 -10  10   7    5.50    7.80 
   7 -10  10   -5.20    5.60 
   7 -10  10    8.00   10.60 
   7  10 -10   -1.90    6.70 
   7  10 -10    0.80    4.60 
   7  10 -10   -0.60    4.00 
  10  10  -7   -2.90    6.30 
  10  10  -7    0.90    4.70 
 -10 -10   8  146.29   12.10 
  -8 -10  10  205.08   12.80 
 -10  10  -8  175.18   24.20 
  -8  10 -10  178.08   23.00 
 -10   8 -10  159.08   23.60 
 -10  -8  10  206.68   13.60 
  10 -10   8  193.68   15.80 
  10  -8  10  167.08   20.70 
  10  -8  10  176.08    8.50 
  10  -8  10  173.18   15.50 
  10 -10   8  170.88   19.80 
  10   8 -10  179.48   14.20 
  10   8 -10  198.48   13.40 
   8 -10  10  200.28   20.80 
   8 -10  10  192.98   15.90 
   8  10 -10  158.48   15.40 
   8  10 -10  172.58   13.00 
   8  10 -10  184.78   12.20 
  10  10  -8  183.68   15.40 
  10  10  -8  152.58   12.90 
  10  10  -8  190.38   11.90 
 -10 -10   9    2.00    5.40 
  -9 -10  10    8.30    5.10 
  -9  10 -10   -3.10   10.30 
 -10  -9  10   13.00    5.40 
 -10  10  -9    9.50   11.10 
 -10   9 -10   13.00   11.80 
  10 -10   9    7.80    9.40 
  10  -9  10    6.60    6.00 
  10  -9  10    5.30   10.30 
  10   9 -10    6.80    6.10 
  10   9 -10    2.90    4.70 
  10   9 -10    4.80    3.60 
  10 -10   9    4.80    6.50 
   9 -10  10    6.80   10.60 
   9  10 -10    6.70    6.60 
   9  10 -10   17.70    6.00 
   9  10 -10    7.40    4.20 
  10  10  -9    4.30    6.40 
  10  10  -9    4.70    5.30 
  10  10  -9    9.00    4.10 
 -10 -10  10   13.40    5.90 
 -10  10 -10    1.70   10.70 
  10 -10  10    5.70    6.80 
  10 -10  10   -0.30    8.80 
  10  10 -10    7.20    6.50 
  10  10 -10    8.90    5.70 
  10  10 -10    5.00    3.90 
 -11   0   0   -1.40    7.10 
   0   0  11   -3.80    9.80 
   0   0 -11   -6.50    8.60 
  11   0   0   -4.30    6.90 
  11   0   0    2.80    3.50 
  11   0  -1    4.60    3.90 
   0   1  11   -1.10   13.60 
  11   0   1    4.00    3.40 
  11   0  -1    3.30    6.80 
 -11   0   1   -6.20    6.20 
 -11   0   1    4.80    3.60 
 -11   0  -1   -0.50    7.60 
  11   0   1    1.50    8.30 
   0  -1 -11   -0.30    8.60 
   0  -1  11    2.00   10.80 
  11   0   2  983.20   39.00 
  11   0  -2  935.11   39.60 
  11   0  -2  851.91   43.30 
   0  -2  11  870.71   50.69 
  11   0  -3   -2.60    5.30 
  11   0  -3    1.60    3.70 
  11   0   3    0.50    3.10 
 -11   0  -3   -1.40    7.30 
 -11   0   3    3.30    3.80 
  -3  11   0    0.30    8.90 
  11   0   3    3.10    9.30 
   0   3  11  -12.10   23.60 
   0  -3  11    2.30    9.10 
   0  -3  11    3.00    4.20 
   0   3 -11   -1.60    8.10 
  11   0  -3   -0.20    2.50 
  11   0   4 5684.13  248.48 
 -11   0  -5    4.00    8.40 
  11   0   5   -6.70   11.40 
   0   5 -11    8.20   11.30 
   0  -5  11   -4.80    4.30 
  11   0  -5    6.40    4.60 
 -11   0   5   -3.90    3.80 
  11   0  -5    1.00    3.20 
   0  -5  11   -1.50   10.10 
  -5  11   0   -2.30    8.90 
  11   0  -6  102.99    9.40 
  11   0   6  108.49   22.00 
  -6  11   0  143.59   12.30 
 -11   0   6  102.59    8.90 
   0  -6  11   99.39    9.00 
   0   6 -11  102.49   18.90 
  -6  11   0  125.59   16.50 
   0  -6  11  133.59   16.90 
   0  -6  11  124.29   11.30 
  -7  11   0    1.90    8.20 
   0  -7  11   -4.40    8.70 
  11   0  -7    1.60    5.00 
   0  -7  11    0.70    5.20 
   0   7 -11   -0.80    4.50 
  11   0   7    0.90   12.80 
   0  -7  11    3.30    4.70 
   0   7 -11   -3.70   10.70 
  -7  11   0    3.70    5.70 
 -11   0   7    1.00    4.50 
 -11   0  -7    3.80    9.00 
  11   0   9   -4.90   15.20 
   0   9 -11    2.70    4.60 
   0  -9  11    5.40   10.00 
 -11   0   9   -5.70    5.40 
   0  -9  11   -0.40    5.50 
  -9  11   0   -3.60    5.50 
  -9  11   0   -7.30    8.50 
 -11   0  -9   -0.90    9.70 
   0   9 -11    0.60   10.60 
   0  -9  11   -1.40    4.50 
   0  10 -11  974.90   43.80 
   0 -10  11  982.10   47.00 
 -11   0  10  974.20   45.00 
   0 -10  11  979.70   44.00 
 -10  11   0 1016.50   51.99 
 -10  11   0  985.10   46.60 
  10 -11   0 1065.89   52.49 
   0 -10  11 1007.90   52.79 
   0  10 -11 1063.49   55.09 
  11  -1   0   -0.60    3.10 
  -1   0 -11    2.90    9.20 
  -1   0  11   10.50   10.50 
 -11   1   0    1.40    3.10 
  11   1   0    9.00    8.00 
   1   0 -11    2.70    9.30 
  11  -1   0   -3.00    6.60 
 -11   1   0    3.20    6.70 
  -1   1 -11 4158.68  190.08 
 -11   1  -1 4791.42  185.38 
   1  -1 -11 3957.10  190.68 
  -1  -1 -11 3876.71  190.98 
   1   1 -11 4433.16  187.78 
  -1  -2  11  291.07   15.00 
  11   1   2  267.77   14.10 
  11  -1  -2  308.07   17.60 
 -11  -1   2  275.07   14.40 
  -2  11  -1  302.77   21.60 
  11  -1  -2  304.67   14.20 
  -1  -2  11  240.08   22.90 
  11   1  -2  275.87   14.60 
  11  -1   2  280.07   13.50 
 -11   1   2  290.57   14.40 
  11  -1  -3 2068.09   81.09 
  11  -1  -3 2114.59   83.59 
  -1  -3  11 1904.31   82.19 
  -1  -3  11 1818.02   89.99 
  -3  11  -1 2013.40   89.69 
  11  -1  -3 1914.11   81.59 
 -11  -1   3 1860.91   81.79 
 -11   1   3 1987.10   81.69 
   1  -3  11 1741.53   98.29 
  11  -1   3 2063.29   80.89 
   1  -3  11 1939.81   81.99 
  11   1  -3 2053.69   82.09 
  -4  11  -1 1805.92   84.69 
  -1  -4  11 1830.92   84.79 
  11  -1  -4 1919.21   77.09 
  -1  -4  11 1831.12   77.39 
  -4  11   1 1966.80   84.99 
   1  -4  11 1799.02   86.59 
 -11   1   4 1888.21   77.09 
   1  -4  11 1782.82   76.99 
  11   1  -4 1627.24   77.69 
  11   1  -4 1905.51   77.29 
  11   1  -4 1890.41   75.29 
  -1   5 -11  187.78   23.30 
  11  -1  -5  203.38   12.00 
  11  -1  -5  217.28   11.90 
  -1  -5  11  224.98   12.60 
  -5  11  -1  198.58   15.50 
 -11  -1   5  236.38   12.70 
  -5  11  -1  191.88   18.90 
  -1  -5  11  207.98   20.10 
  11   1   5  148.19   27.20 
 -11   1   5  198.78   12.70 
  11   1  -5  245.78   11.30 
  11  -1   5  193.98   25.20 
  -5  11   1  209.08   20.40 
   1  -5  11  210.38   12.40 
   1  -5  11  230.88   21.80 
   1   5 -11  178.08   21.70 
  11   1  -5  216.18   13.10 
  -1  -6  11  671.93   36.00 
  -1   6 -11  571.34   40.10 
 -11  -1   6  656.23   29.20 
  11  -1  -6  621.84   28.70 
  -6  11  -1  617.44   31.30 
  -1  -6  11  594.04   28.50 
  -6  11  -1  607.94   35.60 
  -1  -6  11  704.73   31.00 
  11   1  -6  637.94   29.00 
  11  -1   6  505.35   42.40 
  -6  11   1  617.34   36.10 
   1  -6  11  653.23   37.20 
   1  -6  11  612.44   28.30 
   1   6 -11  590.94   44.80 
   1   6 -11  648.64   28.80 
 -11   1   6  640.24   28.70 
  -1  -7  11 6756.32  304.27 
  -1   7 -11 6905.51  294.77 
  11  -1   7 6053.09  299.77 
   1   7 -11 7596.84  294.17 
  -7  11   1 7202.48  290.07 
  -1  -8  11  383.16   20.10 
  -1   8 -11  441.46   31.70 
  -1   8 -11  420.46   19.70 
  -1  -8  11  398.06   22.50 
  11   1   8  301.67   38.50 
  -1  -8  11  403.46   27.50 
 -11  -1   8  403.86   20.60 
  -8  11  -1  398.06   22.90 
  -8  11  -1  412.36   27.20 
  11   1  -8  403.16   20.40 
   1  -8  11  417.26   28.90 
   1  -8  11  385.96   22.80 
   1   8 -11  413.46   30.30 
  -8  11   1  382.46   27.30 
  -8  11   1  399.16   22.60 
 -11   1   8  399.96   20.80 
   8 -11   1  426.36   28.60 
   1   8 -11  411.26   20.20 
  11  -1   8  337.17   35.90 
  -1  -9  11  141.49   13.00 
  -9  11  -1  121.39   15.90 
  -1   9 -11  158.08   10.00 
  -1  -9  11  124.99   15.90 
  -1   9 -11  142.19   19.30 
  -9  11  -1  122.69   12.80 
  -1  -9  11  155.48   10.60 
 -11  -1   9  144.59   11.80 
  11   1   9  120.99   28.70 
   1  -9  11  129.89   18.20 
  11  -1   9  132.29   25.90 
 -11   1   9  133.79   11.40 
  11   1  -9  130.99   10.70 
  -9  11   1  141.39   17.50 
  -9  11   1  145.39   12.80 
   1  -9  11  119.59   13.00 
   1   9 -11  153.38   19.80 
   1   9 -11  130.79    9.70 
   9 -11   1  143.89   18.10 
   1  -9  11  137.39   10.00 
 -11  -1  10   28.20    6.40 
 -11   1 -10    0.10   10.20 
  -1 -10  11   16.10    5.50 
  11   1  10   10.40   17.80 
  -1  10 -11   28.90    5.30 
  -1 -10  11   20.20    9.80 
 -10  11  -1   22.20    7.20 
 -10  11  -1   16.50   10.60 
  -1 -10  11   10.30    6.10 
  -1  10 -11   12.90   12.10 
 -11   1  10   20.20    5.80 
  10 -11   1   16.20   10.90 
 -11  -1 -10   10.90   12.10 
 -10  11   1   15.40    5.90 
   1 -10  11   23.40    8.10 
   1  10 -11   20.80   11.30 
   1  10 -11   18.30    5.30 
   1 -10  11   21.20   11.60 
   1 -10  11   21.10    5.20 
 -10  11   1   17.30    9.60 
  11  -1  10    9.80   15.70 
  11  -2   0    3.90    2.90 
  -2   0 -11   -4.80    7.70 
   2   0 -11    0.40    8.10 
 -11   2   0   -1.50    2.80 
  11   2   0    9.30    9.70 
  11  -2   0   -1.40    6.30 
 -11   2   0   -2.90    6.20 
  -2   0  11   -6.80    8.40 
  11   2   0   -2.40    3.60 
   2   0  11   -6.20   11.90 
   0  11  -2    7.00    9.10 
  11  -2  -1  409.26   19.70 
  11   2   1  446.16   20.30 
  11  -2  -1  431.86   20.60 
  11  -2  -1  459.65   24.60 
  -1  11  -2  467.05   28.40 
  11   2  -1  425.96   20.50 
  11  -2   1  421.16   19.40 
 -11   2   1  430.96   19.80 
  11  -2   1  449.66   27.20 
  11   2   2  424.46   22.90 
  -2  -2  11  487.65   22.60 
  -2  11  -2  453.75   29.30 
 -11  -2   2  497.95   22.30 
  11  -2  -2  494.55   23.20 
  11  -2  -2  466.55   21.50 
  11  -2  -2  486.65   24.70 
  -2  -2  11  397.46   29.60 
 -11   2   2  505.45   21.60 
  11   2  -2  548.15   22.60 
   2  -2  11  404.66   33.10 
  11  -2   2  496.05   20.90 
  11  -2   2  469.15   29.70 
  11  -2  -3  187.98   13.30 
 -11  -2   3  242.98   11.90 
  11  -2  -3  191.98   10.80 
  -2  -3  11  194.28   18.30 
  11  -2  -3  212.88   11.30 
  -3  11  -2  204.48   19.40 
  -3  11  -2  220.28   14.80 
  -2  -3  11  181.98   11.90 
  11  -2   3  211.08   10.20 
   2  -3  11  191.78   21.30 
 -11   2   3  215.48   11.70 
  11   2  -3  218.78   12.30 
  11  -2  -4 1817.02   78.79 
  -2  -4  11 1870.41   79.49 
  -2  -4  11 1945.51   85.99 
  11  -2  -4 1907.51   79.99 
 -11  -2   4 2013.40   79.49 
  -4  11  -2 1847.82   81.59 
  -4  11  -2 1847.52   86.59 
  11  -2   4 1742.83   89.69 
  11  -2   4 1928.11   77.69 
 -11   2   4 1862.11   78.89 
   2  -4  11 1924.11   78.99 
   2  -4  11 1839.02   89.79 
  11   2  -4 1983.90   79.49 
  -5  11  -2  387.86   27.10 
 -11  -2   5  424.46   20.90 
  -2  -5  11  420.46   27.00 
  -2  -5  11  456.95   21.00 
   2  -5  11  410.56   19.90 
   2  -5  11  440.06   30.60 
   2   5 -11  342.97   28.60 
  -5  11   2  422.86   28.30 
  11   2  -5  430.46   20.50 
 -11   2   5  423.36   20.30 
  11  -2   5  372.36   31.90 
  -2   6 -11 1963.60  106.49 
  -2  -6  11 2229.98   96.49 
  -6  11  -2 2411.26   97.89 
  -2  -6  11 2294.07   95.29 
  -2  -6  11 2403.36  101.39 
  -6  11  -2 2260.47  102.49 
 -11  -2   6 2273.87   95.29 
   2   6 -11 2294.97   95.19 
  11  -2   6 2109.89  109.09 
   2   6 -11 2156.58  104.49 
  -6  11   2 2283.47  102.49 
   2  -6  11 2287.67   94.59 
  11   2  -6 2341.27   95.49 
   2  -6  11 2322.77  103.99 
 -11   2   6 2403.76   95.19 
   6 -11   2 2330.87  102.79 
  -2  -7  11  486.65   30.20 
  -2  -7  11  509.45   24.10 
 -11  -2   7  505.65   24.40 
  -7  11  -2  506.65   31.80 
  -7  11  -2  518.75   26.60 
  -2   7 -11  470.85   36.10 
  -2  -7  11  518.95   25.70 
   2  -7  11  508.55   32.80 
  11   2  -7  492.85   23.90 
  11  -2   7  412.56   36.40 
 -11   2   7  487.25   21.50 
   2  -7  11  487.85   23.00 
   7 -11   2  472.55   30.80 
   2   7 -11  472.35   32.70 
 -11   2   7  516.55   24.10 
   2   7 -11  475.75   23.70 
  -7  11   2  500.25   31.10 
   2  -7  11  504.55   26.50 
 -11  -2   8  351.26   18.40 
  -2   8 -11  338.27   17.10 
  -8  11  -2  346.87   25.80 
  -8  11  -2  349.77   20.50 
  -2  -8  11  362.36   20.10 
  -2  -8  11  323.77   18.00 
  -2  -8  11  324.47   24.10 
  -2   8 -11  367.16   30.60 
  11  -2   8  311.57   31.80 
   2  -8  11  333.57   17.20 
   2  -8  11  319.37   20.50 
   2   8 -11  348.17   18.00 
  11   2  -8  360.06   18.70 
   8 -11   2  333.57   25.80 
   2   8 -11  330.57   27.30 
 -11   2   8  366.96   18.50 
 -11   2   8  336.37   15.20 
  -8  11   2  304.87   23.60 
   2  -8  11  363.16   25.90 
  -9  11  -2  110.89   15.20 
  11   2   9   58.59   25.10 
  -2  -9  11   64.89    8.60 
  -2   9 -11   79.89    7.90 
  -2  -9  11   89.29    8.90 
 -11  -2   9   81.89    8.90 
  -9  11  -2   71.79    9.30 
  -2   9 -11  108.99   19.60 
  -2  -9  11   81.79   13.80 
   2   9 -11   81.49   14.40 
   9  11  -2   78.09    9.00 
   2  -9  11  100.79   16.20 
   2  -9  11   68.49    7.80 
   9 -11   2   86.79   15.80 
   2   9 -11  100.79    8.90 
 -11   2   9   82.29    8.50 
  -9  11   2   60.49    8.00 
  11  -2   9   82.39   21.20 
  -9  11   2   89.29   14.60 
  11   2  -9   84.79    8.70 
   2  -9  11  107.99   11.40 
  -2 -10  11  396.76   27.50 
  -2 -10  11  417.46   20.60 
 -10  11  -2  375.96   22.70 
 -10  11  -2  424.36   29.20 
  -2  10 -11  405.56   32.10 
 -11  -2  10  409.46   21.50 
  -2 -10  11  417.26   22.90 
  -2  10 -11  443.86   19.80 
  11   2  10  291.97   42.70 
  11   2 -10  387.86   20.60 
 -10  11   2  405.86   27.30 
  11  -2  10  360.46   37.40 
 -11   2  10  397.66   18.20 
 -11   2  10  369.86   20.90 
   2 -10  11  405.36   29.40 
   2 -10  11  355.86   19.20 
   2  10 -11  422.46   20.50 
   2 -10  11  367.76   23.20 
 -10  11   2  373.06   22.10 
  10 -11   2  396.46   27.50 
   2  10 -11  431.76   29.20 
  10  11  -2  412.56   21.70 
  -3   0 -11    3.70   10.10 
   3   0 -11   -0.90    7.90 
 -11   3   0    4.50    7.60 
 -11   3   0   -0.50    2.80 
  11  -3   0    3.90    3.00 
  11   3   0    6.40    4.40 
   0  11  -3    4.10    9.20 
   3   0  11    6.90   14.40 
  -3   0  11    2.20    8.90 
  11  -3   0    0.00    3.70 
  11   3   0   -4.30    9.80 
  11  -3   0    3.10    6.80 
  11  -3  -1 1343.67   58.39 
  11   3   1 1413.46   59.29 
 -11   3  -1 1368.66   57.99 
  11  -3  -1 1456.85   59.79 
  -1  11  -3 1335.07   66.09 
  -3  -1  11 1348.47   59.89 
  11  -3   1 1366.56   57.99 
  11  -3   1 1485.85   60.59 
  11   3  -1 1413.56   59.49 
  11  -3   1 1474.75   65.59 
   1  11  -3 1436.66   66.69 
  -3  -2  11  111.09    8.50 
 -11  -3   2   74.79    7.20 
  -2  11  -3  107.69   15.60 
  11  -3  -2  116.09   10.80 
 -11   3  -2   64.49   13.00 
  -3  -2  11   95.19   14.60 
  -3   2 -11   70.99   16.00 
   3   2  11   65.49   22.50 
  11   3   2   77.69   20.60 
  -2  11  -3   90.79   10.50 
  11  -3  -2  104.29    7.70 
  11  -3   2   98.79   14.10 
 -11   3   2   90.09    7.00 
 -11   3   2  100.29   12.80 
  -3   2  11   51.59   16.30 
   3  -2  11   88.29   18.20 
  11   3  -2   99.09    8.40 
  11  -3   2   87.29    5.80 
  -3  11  -3  294.67   18.50 
  11  -3  -3  342.97   18.20 
 -11  -3   3  304.17   15.80 
  -3  -3  11  291.87   21.50 
  -3  -3  11  292.47   16.20 
  -3  11  -3  324.07   23.10 
 -11   3   3  319.07   15.40 
   3  -3  11  283.27   28.10 
  11   3  -3  306.97   16.20 
  11  -3   3  311.37   13.90 
 -11   3   3  262.17   19.40 
  11  -3   3  334.17   24.30 
  -4  11  -3  552.54   28.00 
  -3  -4  11  556.14   31.10 
  -3  -4  11  565.24   25.90 
  11  -3  -4  529.75   26.50 
 -11  -3   4  508.35   25.30 
  -4  11  -3  501.25   32.00 
   3  -4  11  555.14   24.70 
   3  -4  11  495.35   36.10 
 -11   3   4  486.85   27.70 
 -11   3   4  537.15   24.70 
  11   3  -4  585.54   25.50 
  11  -3   4  587.54   23.10 
  11  -3   4  521.85   34.60 
 -11  -3   5  397.86   19.40 
  -5  11  -3  364.76   21.50 
  -5  11  -3  393.16   27.10 
  -3  -5  11  425.56   24.90 
  -3  -5  11  358.96   19.30 
  -3  -5  11  346.87   19.60 
  11  -3   5  375.86   28.80 
 -11   3   5  396.16   20.70 
   3   5 -11  307.87   26.70 
   3  -5  11  380.76   28.50 
 -11   3   5  328.37   17.30 
 -11   3   5  380.06   18.50 
  11  -3   5  381.86   16.30 
  11   3  -5  357.56   19.30 
   3   5 -11  384.96   19.30 
   3  -5  11  362.56   17.90 
   5 -11   3  374.96   26.20 
  -3  -6  11   10.20    5.10 
  -6  11  -3    1.80    8.90 
  -3   6 -11   14.70   12.00 
  -6  11  -3   12.30    7.70 
 -11   3  -6   -3.50    8.10 
  -3  -6  11    4.80    5.30 
  11   3   6   -3.40   14.20 
  -3  -6  11   11.00    8.40 
 -11  -3   6    7.90    5.00 
   6  11  -3    2.70    5.70 
  -6  11   3   10.40    9.00 
  11   3  -6   16.50    5.80 
 -11   3   6   10.90    5.20 
 -11   3   6    8.30    3.20 
   3   6 -11    4.60    5.20 
   6 -11   3   -3.40    8.60 
   3   6 -11    3.30    9.90 
   3  -6  11    3.10   10.30 
   3  -6  11   15.30    4.60 
  11  -3   6    6.30   11.70 
 -11   3   6   16.70    5.20 
  -3  -7  11  961.30   47.00 
  -3  -7  11  880.71   41.00 
  -3  -7  11  983.50   42.70 
  -7  11  -3  937.91   48.80 
  -3   7 -11  853.61   53.29 
 -11  -3   7  981.10   41.80 
  -7  11  -3  889.91   43.60 
 -11   3   7  982.00   40.90 
 -11   3   7  987.00   39.50 
   3   7 -11  927.91   49.60 
   7  11  -3  918.31   41.60 
  -7  11   3  935.31   48.30 
 -11   3   7  900.21   41.00 
   3  -7  11  956.50   50.09 
  11   3  -7  912.61   41.30 
  11  -3   7  886.41   54.69 
   3   7 -11  894.21   41.10 
   7 -11   3  995.30   50.09 
   3  -7  11  850.61   43.50 
   3  -7  11  900.71   40.20 
 -11  -3   8  664.23   31.60 
  -3  -8  11  666.23   36.90 
  -3  -8  11  755.82   33.30 
  -3  -8  11  659.33   31.50 
  -3   8 -11  700.33   45.00 
  -8  11  -3  678.53   39.60 
  -8  11  -3  651.53   33.80 
   8 -11   3  691.93   39.90 
  11  -3   8  651.43   45.10 
  -8  11   3  685.43   38.20 
 -11   3   8  700.93   31.60 
   3   8 -11  696.73   39.50 
  11   3  -8  664.43   31.50 
   3  -8  11  597.24   38.60 
   8  11  -3  699.33   31.90 
 -11   3   8  711.63   30.50 
   3  -8  11  680.83   30.30 
   3  -8  11  673.73   34.10 
   3   8 -11  671.83   31.40 
  -9  11  -3  532.25   30.20 
  -3  -9  11  597.14   29.60 
  -3  -9  11  611.84   28.30 
  -3  -9  11  570.64   33.90 
  -3   9 -11  615.74   26.90 
 -11  -3   9  619.44   28.90 
  -9  11  -3  614.14   36.80 
  -3   9 -11  621.94   41.00 
   9 -11   3  626.64   37.00 
  -9  11   3  546.25   34.20 
   3  -9  11  611.34   31.30 
 -11   3   9  585.84   28.10 
   9  11  -3  631.14   29.10 
   3   9 -11  622.04   41.10 
  11   3  -9  568.44   28.50 
   3  -9  11  637.54   37.60 
  11  -3   9  603.94   44.70 
 -11   3   9  580.94   27.10 
   3   9 -11  567.74   27.80 
   3  -9  11  582.74   27.00 
  -3  10 -11  559.74   24.80 
  -3 -10  11  558.24   26.20 
 -11  -3  10  491.25   26.20 
  -3 -10  11  543.45   27.70 
  -3  10 -11  512.55   37.40 
 -10  11  -3  493.25   28.10 
 -10  11  -3  588.24   35.50 
  -3 -10  11  451.65   35.80 
  11   3  10  398.26   53.29 
 -11   3  10  555.44   25.30 
  10  11  -3  536.75   26.50 
 -10  11   3  519.85   27.60 
   3 -10  11  561.94   29.40 
  11  -3  10  520.95   43.20 
  11   3 -10  557.44   26.70 
   3  10 -11  562.64   33.80 
   3  10 -11  527.15   26.00 
  10 -11   3  564.44   35.00 
   3 -10  11  530.55   24.80 
 -10  11   3  523.95   32.30 
   3 -10  11  566.74   35.60 
 -11   3  10  590.44   26.70 
  11  -4   0   13.80    8.20 
   4   0  11    8.00   14.20 
  11  -4   0    4.70    4.40 
  -4   0  11    2.60    8.70 
 -11   4   0    1.50    2.90 
  11   4   0   -1.30    4.60 
   0  11  -4    1.00    8.70 
   0  11  -4    4.50    5.40 
 -11   4   0    5.30    8.30 
  -4   0 -11   -2.20    8.50 
   4   0 -11    1.60    8.50 
 -11   4  -1  193.28   20.30 
  11  -4  -1  252.47   13.70 
 -11   4  -1  234.58   11.10 
  -4  -1  11  238.78   13.70 
  -4  -1  11  211.38   19.80 
  11   4   1  214.88   13.20 
  -1  11  -4  236.88   21.20 
   4   1  11  186.88   30.90 
  -1  11  -4  245.88   16.00 
   1  11  -4  228.58   20.80 
 -11   4   1  223.28   11.80 
 -11   4   1  238.88   20.00 
  11  -4   1  225.88   14.40 
  11   4  -1  219.08   13.40 
   1  11  -4  257.07   13.60 
  11  -4   1  241.78   19.20 
  -4  -2  11  685.63   32.50 
  -2  11  -4  698.93   39.60 
  -2  11  -4  709.73   34.50 
  11  -4  -2  698.83   31.90 
  -4  -2  11  696.03   37.90 
  11  -4  -2  744.53   35.40 
  11  -4   2  694.63   29.90 
  11  -4   2  775.52   33.70 
  11  -4   2  745.93   38.80 
 -11   4   2  748.03   31.10 
 -11   4   2  686.73   37.20 
   4  -2  11  584.74   45.00 
  11   4  -2  705.93   32.20 
   2  11  -4  731.63   39.30 
   2  11  -4  718.43   32.00 
  11  -4  -3 5343.87  222.18 
  -4  -3  11 5444.96  224.88 
  -3  11  -4 5368.46  227.18 
   3  11  -4 5615.64  226.68 
 -11   4   3 5721.83  224.18 
  11  -4   3 5675.53  227.98 
   4  -3  11 4804.72  232.88 
   3 -11   4 4975.40  226.48 
  11  -4   3 5350.16  217.68 
 -11  -4   4  589.64   27.90 
  -4  11  -4  564.34   34.60 
  -4  11  -4  598.94   30.30 
  -4  -4  11  599.34   27.90 
  -4  -4  11  601.54   32.20 
  11  -4  -4  602.14   29.60 
   4  11  -4  616.84   28.20 
   4  -4  11  556.34   38.80 
  11  -4   4  591.04   24.90 
 -11   4   4  596.44   27.00 
 -11   4   4  620.04   30.70 
  11   4  -4  562.14   27.60 
   4 -11   4  570.04   34.80 
 -11   4   4  646.54   27.20 
  11  -4   4  590.44   36.10 
  -4  -5  11  128.79   10.60 
  -5  11  -4  157.08   13.30 
  -4  -5  11  147.29   14.70 
 -11   4  -5  106.39   19.30 
 -11  -4   5  141.59   11.00 
  -4   5 -11   95.09   19.40 
  -4  -5  11  127.49   11.00 
  -5  11  -4  149.88   18.60 
  11   4   5   68.19   23.70 
   4   5 -11  115.69   16.60 
 -11   4   5  136.49    9.00 
 -11   4   5  135.59   12.10 
   5 -11   4  121.89   18.10 
  11  -4   5  121.99   19.00 
   4  -5  11  138.09   19.30 
   4  -5  11  130.39    9.00 
  11   4  -5  124.19   10.10 
   5  11  -4  133.69   10.40 
  11  -4   5  136.09    6.60 
   4   5 -11  131.69   10.10 
 -11   4   5  149.39    9.70 
  -4  -6  11 2410.36   99.59 
  -6  11  -4 2450.35  107.29 
  -4  -6  11 2361.16  103.19 
 -11  -4   6 2446.76   99.19 
  -4  -6  11 2338.87   98.99 
  -6  11  -4 2373.16  101.29 
   4   6 -11 2337.97   98.89 
   4  -6  11 2332.97   97.69 
   4   6 -11 2269.97  106.39 
   4  -6  11 2080.89  107.49 
  11  -4   6 2307.27  109.59 
  11   4  -6 2429.56   99.09 
 -11   4   6 2455.75   97.79 
  11   4  -6 2253.17   96.29 
 -11   4   6 2383.46   99.69 
   6 -11   4 2360.76  106.89 
   6  11  -4 2471.05   99.29 
 -11   4   6 2437.66   98.49 
  -4  -7  11  465.75   22.50 
 -11  -4   7  465.05   23.00 
  -7  11  -4  422.16   24.80 
  -4  -7  11  448.96   27.20 
  -4   7 -11  362.56   34.50 
  -4  -7  11  444.56   23.20 
  -7  11  -4  466.55   31.10 
 -11   4   7  456.75   20.90 
   4  -7  11  443.46   21.00 
  11   4  -7  443.36   20.80 
  11   4  -7  465.75   23.00 
  -7  11   4  469.15   29.60 
   4   7 -11  459.55   22.40 
 -11   4   7  472.75   22.30 
   7 -11   4  451.45   31.10 
   7  11  -4  450.45   22.70 
  11  -4   7  454.15   34.50 
 -11   4   7  479.15   22.90 
   4  -7  11  481.25   32.50 
   4   7 -11  433.16   29.30 
   4  -7  11  446.66   25.20 
 -11  -4   8  309.17   17.20 
  -4  -8  11  298.57   21.00 
  -4   8 -11  270.67   27.40 
  -8  11  -4  315.97   25.20 
  -4  -8  11  289.77   16.20 
  -4  -8  11  273.77   17.10 
  -8  11  -4  238.38   20.90 
  11   4   8  188.68   40.50 
  11   4  -8  314.37   14.80 
   4  -8  11  311.77   24.70 
  11   4  -8  354.86   17.50 
   4   8 -11  276.17   22.60 
   4  -8  11  280.77   14.70 
   4   8 -11  259.47   16.20 
  -8  11   4  303.77   23.00 
 -11   4   8  288.47   16.30 
 -11   4   8  274.77   15.80 
   4  -8  11  280.17   19.00 
   8 -11   4  269.07   23.10 
   8  11  -4  311.77   16.70 
  11  -4   8  289.47   29.00 
  -9  11  -4  253.87   23.30 
  -4  -9  11  257.07   15.10 
  -4   9 -11  265.17   26.20 
  -4  -9  11  244.48   20.10 
  -4  -9  11  236.08   15.60 
  -9  11  -4  248.48   17.40 
 -11  -4   9  252.37   15.10 
   4  -9  11  278.27   24.40 
  11   4  -9  261.27   14.40 
   9 -11   4  254.37   22.20 
   4   9 -11  232.08   14.30 
   9 -11   4  252.17   17.40 
 -11   4   9  255.67   14.90 
  11   4  -9  233.68   15.40 
 -11   4   9  269.67   15.20 
   9  11  -4  250.47   15.10 
   4   9 -11  244.08   21.00 
  11  -4   9  236.18   26.40 
   4  -9  11  245.98   13.20 
   4  -9  11  234.38   17.50 
  -9  11   4  242.48   20.80 
 -10  11  -4  104.09   12.30 
  -4  10 -11  127.69   19.90 
  -4 -10  11  139.99   11.00 
 -11  -4  10  117.89   10.60 
 -10  11  -4  107.09   16.60 
  11   4  10   89.19   30.50 
  -4 -10  11  115.29   15.20 
  -4  10 -11  117.09    8.50 
  11  -4  10  134.39   23.90 
  11   4 -10  120.89   10.40 
   4 -10  11  148.79   13.80 
   4 -10  11  131.99    8.80 
  10 -11   4  129.99   17.20 
  10 -11   4  136.89   13.20 
   4  10 -11  124.19   20.10 
   4 -10  11  139.69   19.30 
 -11   4  10  146.49   10.50 
   4  10 -11  163.48   11.10 
 -10  11   4  126.49   15.70 
  11   4 -10   97.99   10.30 
 -11   4  10  136.29   10.80 
  10  11  -4  142.59   10.90 
  -5   0  11    6.70    5.60 
  11  -5   0   -0.10    7.80 
  11  -5   0    1.70    4.30 
 -11   5   0    0.00    2.90 
   0  11  -5   -3.80    4.70 
  -5   0 -11    1.50    9.90 
   0  11  -5   -2.40    4.00 
   5   0  11    5.60   16.20 
   0  11  -5    3.20    9.70 
  -5   0  11   -1.40    7.80 
 -11   5   0    5.60    9.20 
  11   5   0    1.80    4.90 
  -5  -1  11  914.41   47.90 
 -11   5  -1  978.00   40.00 
 -11   5  -1  922.91   50.49 
  -1  11  -5 1010.20   49.99 
  11  -5  -1  935.01   46.10 
  -5  -1  11  978.60   42.90 
  11  -5  -1  904.51   42.40 
  -1  11  -5  939.71   41.40 
  -1  11  -5  926.21   44.30 
  11  -5   1 1027.50   48.10 
   1  11  -5  939.81   44.10 
   1  11  -5 1005.00   49.60 
  11   5  -1  978.00   42.10 
   1  11  -5  962.50   41.90 
  11  -5   1 1000.70   43.40 
 -11   5   1  991.30   48.70 
 -11   5   1  913.51   40.50 
  -2  11  -5   42.40    8.40 
  -5  -2  11   27.90    9.00 
 -11   5  -2   27.50    3.00 
 -11   5  -2   43.90   13.30 
  -2  11  -5   33.50   11.80 
   5   2  11    1.50   18.50 
  -5  -2  11   26.50    5.90 
  -5   2 -11   24.20   12.90 
  11  -5  -2   35.90    8.70 
 -11   5   2   29.40    5.70 
 -11   5   2   27.60    4.60 
   2  11  -5   26.70   11.10 
   2 -11   5   33.90   12.50 
  11  -5   2   23.00    9.80 
  -5   2  11    7.40   10.10 
  11   5  -2   33.40    6.30 
   2  11  -5   28.50    7.40 
  11  -5   2   11.10    5.90 
 -11   5   2   27.10    9.30 
   5  -2  11   20.00   15.40 
   2  11  -5   24.40    6.00 
   5   2 -11   17.00    8.50 
  -3  11  -5 4730.33  195.18 
  -3  11  -5 4717.03  200.38 
  -3  11  -5 4756.72  191.68 
 -11   5  -3 4182.88  202.88 
  11  -5  -3 4601.34  195.58 
  -5  -3  11 4843.32  193.18 
  -5  -3  11 4899.51  196.58 
  11  -5   3 4952.30  200.28 
   3 -11   5 4595.34  200.18 
   3  11  -5 4604.84  192.68 
  11   5  -3 4836.92  193.08 
   3  11  -5 4498.45  198.88 
 -11   5   3 4599.24  192.68 
 -11   5   3 4644.14  191.78 
 -11   5   3 4935.41  196.88 
 -11  -5   4  387.26   20.30 
  -5  -4  11  393.66   19.90 
  -4  11  -5  382.76   28.10 
  -4  11  -5  385.96   18.40 
  -5  -4  11  411.06   23.70 
  -5  -4  11  414.36   20.70 
  -4  11  -5  384.46   22.60 
 -11   5   4  422.86   19.20 
   5   4 -11  319.67   25.80 
   4  11  -5  404.86   20.00 
 -11   5   4  415.06   23.10 
   5   4 -11  385.46   20.00 
  11  -5   4  434.56   28.50 
   5  -4  11  372.06   32.70 
  11   5  -4  403.46   20.50 
 -11   5   4  377.96   19.40 
   4  11  -5  378.76   26.40 
   4 -11   5  396.26   28.60 
  -5  11  -5 1560.24   71.39 
  -5  -5  11 1572.64   66.69 
  -5  11  -5 1454.25   65.49 
  -5  -5  11 1457.75   63.09 
  -5  -5  11 1498.65   63.39 
  -5  11  -5 1484.15   61.19 
 -11  -5   5 1450.85   63.19 
 -11   5   5 1552.54   65.29 
  11  -5   5 1482.35   65.09 
   5  -5  11 1547.45   75.79 
   5  11  -5 1499.15   73.79 
 -11   5   5 1421.46   62.19 
   5 -11   5 1468.95   71.09 
   5  -5  11 1460.55   61.69 
  11  -5   5 1473.35   72.09 
   5   5 -11 1277.17   69.29 
   5   5 -11 1498.45   63.29 
 -11   5   5 1383.96   62.19 
   5  11  -5 1548.05   63.29 
  11   5  -5 1371.96   62.99 
 -11   5  -6   13.00   11.70 
  -5   6 -11    7.50   13.30 
 -11  -5   6    4.40    5.60 
  -6  11  -5    5.20    3.00 
  -5  -6  11   -0.20    6.80 
  -6  11  -5   -2.10    6.00 
  -5  -6  11   11.40    4.80 
  11   5   6    3.20   15.10 
   5   6  11   -6.60   12.30 
  -5  -6  11    3.50    5.60 
  -6  11  -5    1.30    9.10 
   5  -6  11    7.00   10.50 
 -11   5   6    0.70    5.50 
   5  -6  11   -1.80    3.40 
  11  -5   6   10.10   10.10 
   6 -11   5   -3.30   10.00 
   5   6 -11    2.60    8.70 
   6 -11   5    2.50    6.80 
 -11   5   6    4.30    4.50 
 -11   5   6   10.40    3.90 
   5   6 -11   -0.20    4.60 
  11   5  -6    3.30    4.90 
   6  11  -5    9.30    5.70 
  -5  -7  11  171.58   12.50 
  -7  11  -5  175.88   14.80 
  -5  -7  11  155.58   15.70 
 -11  -5   7  165.88   13.00 
  -7  11  -5  205.68   21.50 
  -5   7 -11  163.98   23.30 
  -5  -7  11  205.68   12.50 
  -7  11  -5  180.68    9.20 
  11   5   7  104.29   28.70 
 -11   5   7  188.28   12.00 
   5   7 -11  191.88   12.20 
   7 -11   5  179.88   15.30 
  11  -5   7  181.38   20.80 
  11   5  -7  179.28   13.00 
   5  -7  11  174.68   20.40 
 -11   5   7  191.38   13.60 
  11   5  -7  174.98   11.40 
   7 -11   5  187.38   21.20 
  11   5  -7  196.58    9.30 
   5  -7  11  189.68   10.40 
   7  11  -5  177.18   12.30 
   5  -7  11  172.48   15.00 
   5   7 -11  177.58   18.50 
 -11  -5   8   89.09   10.20 
  -5  -8  11   95.79   10.20 
 -11   5  -8   63.79   16.60 
  -5   8 -11  127.59   22.50 
  -8  11  -5  108.79   16.60 
  -5  -8  11   96.19   13.30 
  -5  -8  11  110.09   10.20 
  -8  11  -5  113.39   12.50 
  -8  11  -5  101.89    6.10 
  11   5   8   43.00   23.00 
   8 -11   5  118.39   12.60 
  -8  11   5  105.09   15.50 
   5  -8  11   99.29   12.40 
 -11   5   8   94.49   10.50 
   5  -8  11  118.89    8.00 
   8  11  -5  113.19   10.70 
  11  -5   8  120.19   19.80 
  11   5  -8  103.59    8.60 
   5  -8  11  111.29   17.10 
   5   8 -11  103.49   15.20 
 -11   5   8  108.49    8.90 
  11   5  -8  127.39   10.00 
   8 -11   5  110.79   17.80 
   5   8 -11  117.29   10.30 
  -9  11  -5 1541.25   74.79 
 -11  -5   9 1540.95   64.69 
  -5   9 -11 1383.66   77.49 
  -5  -9  11 1480.75   68.99 
  -5  -9  11 1452.05   64.29 
  -9  11  -5 1523.65   70.89 
  -9  11  -5 1404.36   60.99 
 -11   5   9 1437.56   65.19 
   9  11  -5 1521.85   64.59 
  11   5  -9 1566.24   64.09 
  11  -5   9 1440.46   77.49 
   5  -9  11 1492.85   73.59 
   9 -11   5 1444.96   66.89 
   5   9 -11 1484.45   70.39 
  11   5  -9 1530.45   64.59 
   9 -11   5 1506.45   73.19 
   5  -9  11 1504.65   67.29 
  -9  11   5 1517.85   70.89 
   5  -9  11 1501.95   62.49 
 -11   5   9 1518.95   64.19 
   5   9 -11 1489.95   64.29 
 -10  11  -5   38.60   12.40 
  -5 -10  11   53.69    7.50 
  -5  10 -11   49.30   15.10 
  11   5  10   60.09   26.90 
 -11  -5  10   52.49    7.20 
  -5 -10  11   47.90   10.50 
  10 -11   5   54.79   12.90 
 -10  11   5   46.80   11.00 
   5 -10  11   49.50    5.50 
  11  -5  10   50.09   14.60 
 -11   5  10   51.59    7.30 
   5  10 -11   43.10    6.50 
   5 -10  11   47.30    8.80 
   5 -10  11   54.49   13.10 
  11   5 -10   49.80    7.60 
  11   5 -10   62.29    8.00 
  10 -11   5   57.09    8.70 
   5  10 -11   45.40   11.00 
  10  11  -5   54.09    8.00 
  -6   0  11    1.00    7.10 
   0  11  -6    1.20    8.30 
  -6   0  11   -5.20    5.30 
   0  11  -6   -3.70    5.30 
  11   6   0   -3.90    4.20 
   0  11  -6    2.30    4.30 
 -11   6   0   -0.20    2.80 
  11  -6   0    4.90    5.00 
  -6   0 -11  -11.70    8.20 
  11  -6   0   -3.80    7.30 
   6   0  11   -0.90   14.30 
 -11   6   0    7.80    9.00 
  11  -6  -1    5.60    7.90 
  -1  11  -6    1.60    4.20 
  -1  11  -6   -1.90    5.50 
 -11   6  -1    3.20    9.50 
  -6   1 -11  -13.10    7.80 
 -11   6  -1    2.40    2.50 
   6   1  11    0.90   14.80 
  -6  -1  11   11.40    7.50 
  -1  11  -6   11.70   10.20 
  11  -6   1   -0.20    4.90 
   6   1 -11   -2.80    7.10 
   1  11  -6    6.80    5.40 
  -6   1  11    3.50    5.20 
   6  -1  11    5.60   14.40 
  11   6  -1    0.50    5.20 
  11  -6   1   -2.40    7.90 
 -11   6   1    3.70    8.20 
  -6  -1 -11    3.70    9.60 
   1  11  -6   11.10   10.10 
  -6   1  11   -0.60    7.70 
   1  11  -6    1.50    4.60 
 -11   6   1    4.60    4.70 
   1 -11   6   -2.60    9.60 
 -11   6   1    0.00    3.20 
  -2  11  -6  487.05   26.20 
 -11   6  -2  503.85   33.20 
  -2  11  -6  485.55   22.90 
 -11   6  -2  484.75   20.70 
  11  -6  -2  519.45   28.20 
  -6  -2  11  501.95   26.90 
  -2  11  -6  457.35   30.40 
  -6  -2  11  474.95   23.90 
  11  -6   2  534.65   30.60 
   2  11  -6  488.45   23.30 
 -11   6   2  553.14   29.30 
   2  11  -6  475.85   30.40 
   6  -2  11  435.96   40.60 
   2 -11   6  493.35   31.80 
 -11   6   2  499.75   24.10 
   2  11  -6  523.35   25.80 
  11   6  -2  433.76   23.40 
 -11   6   2  477.15   22.20 
  11  -6  -3 3094.79  131.29 
  -6  -3  11 3225.88  130.39 
  -3  11  -6 3162.18  135.99 
  -3  11  -6 3071.89  126.59 
  -3  11  -6 3116.09  130.29 
  -6  -3  11 3252.57  128.39 
 -11   6  -3 2937.91  138.19 
 -11   6   3 2970.90  127.89 
   3  11  -6 3022.00  127.79 
  11   6  -3 2903.71  127.79 
   3 -11   6 3094.59  135.79 
   3  11  -6 3061.89  129.39 
 -11   6   3 3154.58  126.69 
   3  11  -6 2923.91  133.59 
  11  -6   3 3241.48  135.19 
 -11   6   3 3216.88  131.99 
   6  -3  11 2923.31  143.99 
  -4  11  -6 2792.02  116.09 
 -11   6  -4 2515.95  124.89 
  -6  -4  11 2764.82  115.79 
  -4  11  -6 2784.92  121.79 
  -6  -4  11 2715.63  113.19 
  -6  -4  11 2737.03  113.89 
  -4  11  -6 2671.93  111.89 
   4  11  -6 2537.95  119.79 
 -11   6   4 2710.43  112.49 
  11   6  -4 2742.93  113.69 
  11  -6   4 2631.14  115.59 
 -11   6   4 2790.82  113.49 
   6  -4  11 2702.93  128.19 
   6   4 -11 2885.81  113.99 
 -11   6   4 2877.01  116.89 
  11  -6   4 2752.02  121.09 
   4 -11   6 2793.62  116.39 
   4  11  -6 2675.83  113.49 
   4  11  -6 2614.14  114.69 
   4 -11   6 2800.42  122.09 
  -5  11  -6  270.67   18.10 
  -5  11  -6  275.27   13.20 
 -11  -6   5  312.57   16.20 
 -11   6  -5  260.37   26.70 
  -6  -5  11  258.07   15.00 
  -5  11  -6  268.77   24.20 
  -6  -5  11  280.97   16.40 
  -6  -5  11  258.07   17.80 
   5  11  -6  271.87   16.60 
   5 -11   6  266.57   24.10 
   6   5 -11  238.18   21.00 
   6  -5  11  273.47   13.90 
  11  -6   5  296.67   24.10 
   6   5 -11  272.77   15.60 
   5 -11   6  284.57   18.70 
   5  11  -6  263.77   21.60 
  11   6  -5  250.97   15.90 
 -11   6   5  264.87   17.80 
 -11   6   5  267.37   14.50 
 -11   6   5  282.37   15.10 
  11  -6   5  265.67   17.70 
   6  -5  11  285.87   26.70 
   5  11  -6  298.37   16.10 
  -6  -6  11  329.47   18.60 
  -6   6 -11  290.17   30.30 
  -6  -6  11  377.66   18.60 
  -6  11  -6  337.77   16.00 
  -6  11  -6  367.56   21.40 
 -11  -6   6  366.36   19.20 
  -6  -6  11  349.47   21.60 
 -11   6  -6  287.07   29.70 
  -6  11  -6  371.16   27.10 
 -11   6   6  363.66   18.10 
   6   6 -11  336.47   18.40 
 -11   6   6  344.47   20.80 
  11  -6   6  377.06   28.30 
   6  11  -6  348.47   19.00 
   6 -11   6  358.96   26.80 
   6 -11   6  341.17   21.50 
   6  -6  11  371.66   30.20 
  11  -6   6  341.27   20.90 
   6  11  -6  348.17   24.70 
   6  -6  11  348.07   16.70 
  11   6  -6  364.06   19.20 
   6   6 -11  354.46   24.50 
 -11  -6   7  188.08   13.40 
  -7  11  -6  192.28    9.50 
  -7  11  -6  190.68   15.40 
  -6  -7  11  195.48   16.10 
  -6  -7  11  197.28   13.30 
  -6  -7  11  190.98   12.50 
  -7  11  -6  184.38   21.70 
 -11   6  -7  136.59   23.50 
  -6   7 -11  203.78   26.30 
  11   6  -7  185.38   13.40 
   7  11  -6  183.48   13.20 
   6   7 -11  194.38   13.20 
 -11   6   7  181.88   14.70 
   7 -11   6  195.28   21.80 
  11   6  -7  176.78   10.00 
   6   7 -11  200.78   18.30 
   6  -7  11  191.78   10.50 
   6  -7  11  183.78   22.70 
   7  11  -6  198.08   17.90 
  11  -6   7  197.58   22.50 
  11  -6   7  163.48   14.80 
   7 -11   6  190.08   15.70 
  -6   8 -11  311.67   30.90 
  -8  11  -6  391.76   22.10 
 -11  -6   8  370.86   19.80 
  -6  -8  11  341.27   22.40 
  -8  11  -6  373.56   15.80 
  -8  11  -6  389.16   29.60 
  -6  -8  11  356.96   19.50 
  11  -6   8  357.76   29.40 
   6   8 -11  357.56   19.00 
   6  -8  11  348.47   27.50 
   6  -8  11  328.27   17.00 
   6   8 -11  363.56   24.30 
   8  11  -6  368.26   19.30 
   8 -11   6  351.96   22.10 
   6  -8  11  357.46   22.00 
  11   6  -8  368.86   19.70 
  11   6  -8  359.76   16.60 
   8 -11   6  349.17   27.00 
 -11   6   8  359.26   21.10 
  -6  -9  11  562.94   25.90 
  -9  11  -6  522.25   35.40 
  -6   9 -11  464.35   38.90 
  -9  11  -6  499.55   22.00 
 -11  -6   9  488.55   25.60 
  -6  -9  11  551.64   29.90 
   6  -9  11  530.35   28.90 
  11   6  -9  522.85   26.10 
   6  -9  11  504.15   23.40 
   9 -11   6  548.25   35.20 
   6  -9  11  545.55   35.10 
   6   9 -11  536.75   30.80 
   6   9 -11  542.15   26.00 
  -9  11   6  529.05   31.70 
  11  -6   9  491.85   36.70 
  11  -6   9  498.75   21.90 
 -11   6   9  554.14   27.90 
   9  11  -6  539.45   25.80 
   9 -11   6  513.65   28.50 
 -11  -6  10  623.04   29.70 
 -10  11  -6  613.24   39.80 
  -6  10 -11  604.24   43.10 
  -6 -10  11  636.14   29.80 
  10 -11   6  649.04   38.90 
  11  -6  10  643.04   42.60 
  11  -6  10  615.94   25.90 
  11   6 -10  603.84   29.70 
  11   6 -10  532.55   32.20 
   6 -10  11  627.94   32.70 
  10 -11   6  631.74   32.50 
   6 -10  11  594.04   38.00 
   6 -10  11  642.94   27.20 
 -10  11   6  607.64   35.10 
  10  11  -6  590.14   29.80 
   6  10 -11  632.94   34.70 
   6  10 -11  588.44   29.10 
   0  11  -7    1.10    4.20 
  -7   0  11   -2.20    6.00 
  11  -7   0    0.80    8.00 
 -11   7   0   21.70    9.70 
 -11   7   0   -2.50    2.60 
 -11   7   0   -0.30    4.50 
  -7   0 -11   -3.40    8.00 
   0  11  -7    5.00    8.30 
  -7   0  11    0.40    5.50 
   0 -11   7   -3.60    9.20 
  11  -7   0   -3.40    4.10 
   7   0  11    8.60   15.30 
   0  11  -7   -5.60    4.80 
  -1  11  -7 1174.58   49.90 
  11  -7  -1 1103.69   55.49 
 -11   7  -1 1169.58   48.20 
  -7  -1  11 1125.69   50.89 
  -1  11  -7 1194.58   58.39 
  -7  -1  11 1113.29   52.99 
  -1 -11   7 1183.88   57.29 
  -1  11  -7 1227.38   53.19 
 -11   7  -1 1201.48   58.89 
  11  -7   1 1203.58   57.09 
 -11   7   1 1184.08   51.59 
   1  11  -7 1145.29   57.49 
 -11   7   1 1175.18   56.69 
   1 -11   7 1137.79   58.19 
  -7   1  11 1156.38   50.99 
  11   7  -1 1156.08   50.79 
 -11   7   1 1168.58   48.80 
   1  11  -7 1145.29   52.49 
   1  11  -7 1203.28   50.29 
  11  -7   1 1141.99   51.99 
  -7  -2  11 1394.56   59.79 
  11  -7  -2 1380.46   62.99 
  -2  11  -7 1318.67   57.09 
 -11   7  -2 1440.26   68.09 
 -11   7  -2 1328.17   55.29 
  -2  11  -7 1352.16   60.49 
  -2  11  -7 1374.16   66.39 
  -7  -2  11 1410.06   58.79 
   2  11  -7 1352.76   64.79 
   2  11  -7 1350.66   57.89 
   2 -11   7 1239.08   65.19 
  11  -7   2 1402.96   64.69 
   2  11  -7 1266.17   59.69 
  11   7  -2 1352.06   58.29 
   7  -2  11 1202.28   76.39 
 -11   7   2 1371.66   63.29 
 -11   7   2 1364.16   56.59 
 -11   7   2 1391.66   58.89 
 -11   7  -3  103.09   17.80 
  -7  -3  11   83.39   10.00 
  -3  11  -7   63.09    9.30 
   7   3  11   65.89   27.30 
  -3  11  -7   95.39   15.70 
  -7  -3  11  101.19    7.70 
  -7  -3  11   84.99    8.90 
  -3  11  -7   67.09    8.30 
  -7   3 -11   49.50   16.10 
   3 -11   7   85.89   15.50 
   3  11  -7   93.59   10.40 
   7  -3  11  105.99   22.00 
   3  11  -7   78.09    8.20 
   3  11  -7   80.69   13.30 
  11   7  -3   92.89    9.00 
 -11   7   3   80.69    9.00 
   3 -11   7   98.59   11.10 
 -11   7   3  101.09   13.10 
  11  -7   3   86.09   15.20 
  -7  -4  11   28.40    6.10 
   7   4  11   11.50   20.90 
  -7  -4  11   24.70    6.60 
 -11   7  -4   24.90   11.90 
  -7  -4  11   34.90    5.00 
  -7   4 -11   17.50   13.40 
  -4  11  -7   33.90    7.80 
  -4  11  -7   28.10   11.10 
  -4  11  -7   29.70    4.30 
   4 -11   7   22.10    7.40 
  11   7  -4   28.20    6.50 
   4 -11   7   25.60   11.00 
   4  11  -7   22.70    9.60 
   4  11  -7   24.50    5.90 
   7  -4  11   20.90   13.50 
  11  -7   4   25.70   11.00 
   7   4 -11   25.50    6.40 
  11  -7   4   28.90    7.10 
   4  11  -7   37.70    6.30 
   7   4 -11   24.50    8.70 
 -11   7   4   30.80    8.50 
 -11   7   4   13.70    4.80 
  -7   5 -11   86.09   19.60 
  -7  -5  11  144.49    9.90 
  -5  11  -7  160.68    8.50 
  -5  11  -7  131.89   13.30 
 -11   7  -5  120.49   21.10 
  -5  11  -7  118.79   17.70 
  -7  -5  11  153.08   11.90 
  -7  -5  11  130.59   12.30 
  11   7  -5  162.98   11.10 
  11  -7   5  134.29   18.10 
   7  -5  11  143.89   21.20 
   5 -11   7  121.99   14.30 
   5 -11   7  140.39   19.60 
 -11   7   5  138.99   10.50 
   5  11  -7  122.59   16.10 
   7   5 -11  148.49   10.80 
  11  -7   5  118.39   12.90 
   7   5 -11  134.29   15.30 
   5  11  -7  144.99   10.60 
 -11   7   5  132.59   13.40 
   5  11  -7  151.58   11.90 
  -6  11  -7  220.48   16.70 
 -11   7  -6  191.88   25.10 
 -11  -7   6  218.78   14.00 
  -7  -6  11  231.78   14.90 
  -7   6 -11  189.38   25.00 
  -6  11  -7  234.58   11.50 
  -7  -6  11  236.28   13.40 
  -7  -6  11  221.18   16.20 
  -6  11  -7  250.87   22.80 
   7   6 -11  228.78   14.70 
   7   6 -11  245.78   19.20 
   6 -11   7  210.98   17.10 
   6  11  -7  227.38   18.90 
  11  -7   6  214.88   16.30 
 -11   7   6  245.48   17.40 
  11  -7   6  243.38   22.60 
  11   7  -6  229.38   14.20 
   6  11  -7  232.98   14.60 
   6  11  -7  234.58   14.90 
   7  -6  11  253.27   26.10 
   6 -11   7  245.58   23.60 
  -7  -7  11   78.19    9.60 
  -7   7 -11   49.60   16.30 
 -11   7  -7   56.49   16.70 
  -7  11  -7   56.89    5.10 
 -11  -7   7   67.19    8.40 
  -7  11  -7   54.69   13.90 
  -7  -7  11   59.19    9.40 
  11  -7   7   79.59   15.30 
   7 -11   7   61.89   13.70 
  11  -7   7   81.59   10.30 
   7  -7  11   57.59    6.20 
 -11   7   7   68.99   11.10 
   7  11  -7   56.89    7.30 
   7 -11   7   51.39    8.80 
   7  11  -7   56.39   11.20 
   7  11  -7   61.19    7.50 
  11   7  -7   57.69    6.20 
   7  -7  11   55.29   14.20 
   7   7 -11   66.09   12.00 
  11   7  -7   68.09    8.40 
   7   7 -11   57.19    7.40 
  -7  -8  11  588.94   28.30 
  -7   8 -11  536.45   41.90 
  -8  11  -7  609.14   38.80 
 -11  -7   8  656.33   29.00 
  -8  11  -7  587.14   24.90 
 -11   7  -8  520.85   41.90 
  11   7  -8  589.64   26.20 
   7  -8  11  590.04   31.30 
   7   8 -11  603.04   32.80 
   8 -11   7  596.34   37.50 
 -11   7   8  605.24   31.10 
   8  11  -7  581.74   28.30 
  11   7  -8  600.64   28.40 
   7   8 -11  580.84   28.10 
   8  11  -7  543.85   32.50 
   8  11  -7  575.34   28.40 
   7  -8  11  602.34   38.60 
  11  -7   8  626.64   38.90 
   8 -11   7  597.94   31.30 
   7  -8  11  514.85   26.60 
  11  -7   8  588.64   31.00 
 -11   7  -9   -2.20    9.90 
  11   7   9   18.60   18.90 
  -9  11  -7   10.20   11.60 
  -7  -9  11    4.20    5.50 
  -7   9 -11    3.30   12.30 
  -9  11  -7    3.60    1.90 
 -11  -7   9    5.40    5.10 
   9  11  -7   11.40    5.20 
   9  11  -7    7.70    7.90 
  11   7  -9    5.50    3.20 
   7  -9  11   -3.90    9.90 
  11   7  -9    1.40    4.80 
  11  -7   9    1.90   10.80 
  11  -7   9    6.50    5.50 
   7  -9  11    3.50    5.50 
   9 -11   7    2.30    6.40 
   7   9 -11    6.50    7.40 
   7   9 -11    4.60    5.30 
 -11   7   9    1.30    6.40 
   9 -11   7    0.50   10.20 
  -7 -10  11  231.78   15.20 
 -11  -7  10  252.47   15.60 
  -7  10 -11  216.68   27.40 
 -10  11  -7  265.97   26.80 
  11   7 -10  230.38   15.40 
  10  11  -7  227.58   18.60 
  11  -7  10  244.08   25.60 
  10  11  -7  238.78   14.90 
   7 -10  11  233.78   13.10 
   7 -10  11  228.28   18.00 
  10 -11   7  239.78   18.00 
 -10  11   7  236.98   20.10 
   7  10 -11  263.37   19.90 
   7  10 -11  212.28   14.40 
  10 -11   7  245.98   23.90 
   7 -10  11  227.38   22.70 
   7  10 -11  261.87   15.00 
  11  -7  10  241.78   10.80 
 -11   8   0   -2.30    4.20 
   0  11  -8    1.10    9.10 
   0 -11   8    1.20    8.30 
 -11   8   0   -0.10    2.70 
   8   0  11   -4.80   13.50 
 -11   8   0    1.30    8.40 
  -8   0 -11   -1.40    9.50 
   0  11  -8   -2.10    4.00 
   0  11  -8   -1.90    4.70 
  -8   0  11   -0.90    4.80 
  -8   0  11   -5.30    5.10 
  11  -8   0    6.20    8.30 
 -11   8  -1   12.00   10.00 
  11  -8  -1   -0.30    8.00 
  -1  11  -8    3.10    9.90 
  -1  11  -8    4.40    4.10 
  -1  11  -8   15.90    6.70 
  -8  -1  11   -3.20    4.80 
   8   1  11    5.70   18.80 
 -11   8  -1    8.80    2.60 
 -11   8  -1   14.50    6.10 
  -8  -1  11   14.20    5.40 
  -1 -11   8    8.10    9.50 
  -8   1 -11    6.80    9.90 
   1 -11   8   17.10   10.00 
   1  11  -8    9.80    5.40 
 -11   8   1    7.50    4.90 
   8  -1  11   -7.60   14.30 
   1 -11   8    2.00    5.80 
  -8   1  11    2.40    5.00 
  -8  -1 -11   -2.50    8.10 
  11  -8   1   11.30    9.40 
  11   8  -1    8.20    5.10 
   1  11  -8    7.70    4.40 
  -8   1  11    2.30    6.30 
 -11   8   1   19.10    9.10 
   1  11  -8    6.20    8.50 
  -2 -11   8  157.28   16.70 
 -11   8  -2  157.58   19.10 
  -2  11  -8  160.28   10.40 
 -11   8  -2  166.18    7.90 
  -2  11  -8  158.18   19.70 
  11  -8  -2  167.88   16.80 
   8   2  11  147.59   33.20 
  -8  -2  11  177.78   11.60 
  -8  -2  11  160.38   12.30 
  -2  11  -8  170.28   14.20 
   2  11  -8  167.28   16.70 
   2 -11   8  146.59   19.10 
   2 -11   8  152.18   14.20 
 -11   8   2  180.08   16.40 
   2  11  -8  166.58   11.30 
  11   8  -2  143.89   12.00 
  -8   2  11  156.68   11.60 
 -11   8   2  154.58   12.10 
   2  11  -8  180.18   13.50 
   8  -2  11  174.78   26.90 
  11  -8   2  176.98   18.40 
  -3  11  -8  210.78   15.60 
   8   3  11  171.18   40.10 
  -8  -3  11  210.58   13.20 
  -3  11  -8  233.18   22.20 
  -3  11  -8  206.28   11.60 
 -11   8  -3  200.48   22.30 
  -8  -3  11  206.58   14.00 
  -8  -3  11  216.28   11.50 
   3  11  -8  205.18   13.20 
   3  11  -8  200.38   18.90 
   3 -11   8  212.08   16.00 
 -11   8   3  192.88   13.50 
   8  -3  11  182.18   26.00 
  11   8  -3  199.58   13.20 
   3  11  -8  194.08   14.40 
  11  -8   3  198.88   15.20 
 -11   8   3  211.48   17.70 
  11  -8   3  217.08   20.40 
   3 -11   8  218.08   20.60 
   8   3 -11  231.88   13.50 
 -11   8  -4   -2.30   10.40 
  -4  11  -8   -4.70    8.80 
   8   4  11   -1.80   16.20 
  -8  -4  11    3.20    5.60 
  -4  11  -8   -1.60    3.20 
  -4  11  -8   -0.20    5.00 
  -8   4 -11    6.70   11.40 
  -8  -4  11    0.60    3.20 
  -8  -4  11    0.60    4.60 
 -11   8   4   -4.00    6.70 
   4 -11   8   -0.60    9.80 
   8   4 -11    4.00    5.30 
   4  11  -8    4.50    8.30 
   4  11  -8   -3.90    4.60 
 -11   8   4   -0.80    4.20 
   4  11  -8    8.50    4.50 
  11   8  -4   -2.40    5.00 
   4 -11   8   -0.40    6.20 
  11  -8   4   -3.20    8.60 
  11  -8   4   -2.40    4.90 
   8   4 -11    5.50    7.00 
   8  -4  11    8.60   13.90 
  -5  11  -8  734.63   42.60 
  -8  -5  11  734.03   33.50 
  -8  -5  11  712.73   31.40 
 -11   8  -5  715.63   44.20 
  -8  -5  11  693.33   33.40 
  -5  11  -8  729.33   35.50 
  -5  11  -8  678.93   30.50 
   5  11  -8  674.33   33.50 
   5  11  -8  676.93   32.40 
   5  11  -8  672.03   38.80 
  11  -8   5  771.82   41.70 
  11   8  -5  717.83   33.00 
  11  -8   5  743.83   35.40 
   8   5 -11  702.93   33.00 
   5 -11   8  724.33   35.90 
   8   5 -11  626.54   36.40 
 -11   8   5  701.53   33.00 
   5 -11   8  719.43   41.50 
   8  -5  11  730.03   46.90 
 -11   8   5  715.53   36.70 
 -11  -8   6  450.45   23.60 
 -11   8  -6  453.45   35.70 
  -6  11  -8  517.25   34.60 
  -6  11  -8  461.55   20.70 
  -8  -6  11  449.16   23.40 
   8  -6  11  473.85   20.80 
  11  -8   6  481.65   32.00 
   8   6 -11  427.66   23.00 
  11   8  -6  469.75   23.70 
   8  -6  11  494.95   36.00 
   6  11  -8  440.06   23.00 
   6  11  -8  500.65   24.20 
   6 -11   8  438.46   29.80 
 -11   8   6  431.16   26.60 
   6  11  -8  455.95   28.20 
   6 -11   8  480.25   32.80 
   8   6 -11  472.55   27.40 
  11  -8   6  475.65   26.00 
  -7  11  -8  308.77   14.10 
  -7  11  -8  334.27   27.50 
  -8   7 -11  258.47   30.40 
  -8  -7  11  301.97   17.90 
 -11   8  -7  303.97   30.10 
 -11  -8   7  293.27   17.20 
  11  -8   7  316.37   26.50 
  11  -8   7  291.67   19.80 
  11   8  -7  298.37   17.30 
   8  -7  11  305.67   27.10 
   8  -7  11  323.17   14.50 
   7  11  -8  312.07   17.70 
   7 -11   8  315.07   20.70 
   7 -11   8  296.07   25.10 
   7  11  -8  310.07   21.70 
   8   7 -11  303.67   20.90 
   7  11  -8  306.87   17.60 
   8   7 -11  303.17   17.10 
 -11   8   7  291.67   20.40 
  -8  -8  11  264.47   15.30 
  -8   8 -11  227.18   28.70 
  -8  11  -8  259.47   11.50 
  -8  11  -8  270.37   25.40 
 -11  -8   8  235.98   15.00 
 -11   8  -8  212.08   27.50 
   8 -11   8  240.58   24.00 
   8  -8  11  268.37   24.60 
  11   8  -8  247.58   15.70 
  11   8  -8  249.78   13.30 
   8  -8  11  229.38   17.90 
   8 -11   8  242.98   18.10 
   8   8 -11  266.97   18.80 
  11   8  -8  233.98   16.30 
   8  11  -8  236.08   19.30 
  11  -8   8  250.07   17.90 
 -11   8   8  218.98   18.10 
   8  11  -8  251.87   14.90 
   8   8 -11  248.78   15.00 
  11  -8   8  255.17   24.20 
   8  -8  11  255.77   12.20 
   8  11  -8  241.78   15.00 
 -11  -8   9  201.38   14.10 
  -9  11  -8  208.28   25.30 
 -11   8  -9  167.68   25.80 
  -8  -9  11  198.18   13.40 
  -8   9 -11  189.48   25.10 
   8  -9  11  199.48   10.20 
   8   9 -11  214.58   17.50 
   9  11  -8  200.18   14.00 
   8  -9  11  202.98   16.40 
  11   8  -9  188.28   11.30 
   9 -11   8  218.18   16.90 
   9  11  -8  193.68   13.10 
  11  -8   9  228.78   23.60 
 -11   8   9  203.68   16.90 
  11   8  -9  188.78   14.50 
   8   9 -11  197.78   13.70 
   9 -11   8  192.48   21.00 
  11  -8   9  195.48   16.40 
   8  -9  11  203.28   21.60 
   9  11  -8  165.08   16.60 
  11   8  -9  202.58   14.00 
  -8  10 -11   83.09   20.10 
 -11  -8  10   68.99    8.60 
 -11   8 -10   68.69   18.10 
  -8 -10  11   75.59    9.00 
 -10  11  -8   80.79   17.60 
   8 -10  11  103.09   12.70 
   8 -10  11  100.99   16.90 
   8  10 -11   84.39   13.20 
   8  10 -11   85.49    9.90 
  10  11  -8   82.59    8.70 
  11   8 -10   91.49   10.10 
  10 -11   8   94.99   16.30 
   8 -10  11   73.99    6.10 
  11  -8  10   76.09   10.80 
  11  -8  10  103.09   18.30 
   8  10 -11   78.59    8.70 
  11   8 -10  100.59    7.60 
  11   8 -10   70.89   10.10 
  10  11  -8   77.59   12.80 
  10  11  -8   89.89    9.20 
  10 -11   8   70.49    9.50 
   0  11  -9    1.90    5.00 
  11  -9   0    2.50    8.70 
   0  11  -9    5.70    9.40 
   0  11  -9   -0.60    4.10 
   9   0  11   -6.50   14.20 
   0 -11   9    2.10    4.50 
  -9   0 -11   -8.30    8.20 
 -11   9   0   -1.00    4.50 
  -9   0  11    2.50    4.60 
   0 -11   9   -0.20    9.20 
 -11   9   0    0.30    8.30 
  -9   0  11   12.70    5.80 
   0 -11   9    4.40    5.20 
 -11   9  -1   15.40    6.00 
  -1  11  -9   15.40    4.60 
  -1  11  -9   23.60    6.90 
  -1 -11   9    6.20    9.20 
  -9  -1  11   11.30    5.80 
   9   1  11   -4.70   14.70 
  11  -9  -1   11.80    9.10 
  -1  11  -9   21.90   10.90 
 -11   9  -1   11.60    9.90 
  -9   1 -11   -0.60    9.80 
  -9  -1  11   11.60    4.20 
   1  11  -9    8.10    4.90 
   9  -1  11   19.90   15.90 
  11   9  -1   28.30    6.40 
   1 -11   9   16.90    6.20 
 -11   9   1   12.80    5.20 
 -11   9   1   15.10    9.10 
   1  11  -9   13.90    5.00 
   1 -11   9   12.60    4.70 
  -9   1  11   35.40    6.10 
   1  11  -9   14.40    9.70 
   1 -11   9   24.40   11.10 
  -9  -1 -11    0.50    9.70 
  -9   1  11    9.50    5.80 
  11  -9   1   21.40   10.30 
 -11   9  -2  103.99   11.20 
  -2 -11   9  149.19   16.50 
  -9  -2  11  128.39    8.60 
 -11   9  -2  129.19   17.40 
 -11   9  -2  119.49    6.40 
   9   2  11   81.29   27.70 
  -2  11  -9  150.08   18.80 
  -2  11  -9  123.09    8.60 
  -2 -11   9  124.89    9.40 
  -2  11  -9  117.09   12.20 
  -9  -2  11  123.79   10.30 
  -9  -2  11  136.69    7.70 
   2  11  -9  122.99   11.40 
 -11   9   2  108.89   10.70 
  11  -9   2   94.99   12.10 
   2  11  -9  127.09    9.70 
  11  -9   2  120.09   16.50 
   9  -2  11  109.69   23.70 
   2 -11   9  126.29   16.50 
  -9   2  11  130.89   10.20 
   2 -11   9  119.49   12.80 
  11   9  -2  126.79   10.20 
 -11   9   2  147.99   15.30 
   2  11  -9  119.19   16.00 
  -9  -3  11    2.90    2.90 
  -9   3 -11    1.00    8.60 
   9   3  11   -8.90   17.30 
  -9  -3  11    0.10    3.60 
 -11   9  -3   -5.80    9.00 
  -3 -11   9    1.80    4.70 
  -3  11  -9    6.40    6.20 
  -9  -3  11   10.30    5.10 
  -3  11  -9    1.30    9.70 
  -3  11  -9    5.00    3.60 
   9   3 -11    3.10    4.60 
   9  -3  11    4.70   13.70 
  -9   3  11   -3.50    5.00 
  -9   3  11   -2.20    6.90 
   3 -11   9    2.00    9.70 
   3 -11   9    7.10    6.60 
  11  -9   3    2.80    8.80 
  11  -9   3    7.40    5.80 
 -11   9   3    1.80    7.20 
   3  11  -9    1.10    4.20 
   3  11  -9    1.60    4.80 
  11   9  -3   -4.70    4.30 
   3  11  -9    0.70    8.10 
 -11   9   3    5.60    4.80 
  -9  -4  11    4.50    3.10 
   9   4  11    9.60   19.00 
  -4 -11   9   14.70    5.50 
 -11   9  -4    5.80   10.80 
  -9   4 -11   12.20   12.10 
  -9  -4  11    0.10    5.50 
  -4  11  -9   23.40   11.00 
   9   4 -11    7.00    5.00 
   4  11  -9   12.10    4.90 
  11   9  -4   21.00    5.70 
  11  -9   4   15.50    6.20 
   4  11  -9    9.00    8.30 
   4 -11   9    8.50    6.00 
   9  -4  11    3.50   13.40 
 -11   9   4   10.00    7.90 
  11  -9   4    3.70    9.30 
   4  11  -9    7.20    5.10 
   4 -11   9   10.90    9.80 
 -11   9   4   11.80    5.20 
  -5 -11   9  411.06   21.90 
  -5  11  -9  422.16   20.00 
 -11   9  -5  452.75   33.70 
  -9  -5  11  435.16   22.40 
  -5  11  -9  455.15   33.40 
   5  11  -9  405.56   31.10 
 -11   9   5  419.36   26.60 
 -11   9   5  431.76   22.70 
   5 -11   9  448.76   30.70 
  11  -9   5  459.45   24.90 
   9  -5  11  437.06   35.00 
   5 -11   9  477.35   25.70 
   5  11  -9  439.46   23.10 
   5  11  -9  453.35   22.50 
  11  -9   5  466.95   30.80 
   9   5 -11  433.76   22.60 
 -11   9  -6   11.00   11.60 
  -9  -6  11   11.20    5.80 
  -9   6 -11   -1.30   10.20 
  -6 -11   9   12.30    4.90 
  -6  11  -9    0.30    9.90 
   9   6  11   -0.80   17.60 
  -6  11  -9   11.00    3.30 
   9  -6  11   13.70    3.20 
   9  -6  11   15.10   12.40 
   6  11  -9   10.10    4.90 
  11  -9   6    8.20    6.20 
   6  11  -9   10.30    5.50 
   6 -11   9    3.90   10.70 
  11   9  -6    3.00    5.00 
   6 -11   9   20.70    7.40 
   9   6 -11   17.40    7.20 
 -11   9   6    9.60    7.50 
   6  11  -9   12.60    8.00 
   9   6 -11    6.20    5.00 
  11  -9   6   15.10   10.60 
  -9  -7  11  149.29   12.30 
  -7  11  -9  152.08    8.50 
  -7 -11   9  143.29   11.90 
  -9   7 -11  124.79   21.70 
 -11  -9   7  167.78   11.90 
 -11   9  -7  163.98   21.70 
  -7  11  -9  170.98   23.00 
   7 -11   9  169.38   19.30 
   7  11  -9  143.89   12.10 
   7  11  -9  142.69   15.90 
  11  -9   7  159.98   19.80 
  11   9  -7  147.29   12.20 
   9  -7  11  162.48    8.50 
  11  -9   7  153.38   14.40 
   9  -7  11  140.99   20.00 
   9   7 -11  176.38   14.80 
   9   7 -11  163.18   11.60 
 -11   9   7  144.39   15.10 
   7 -11   9  175.08   15.20 
   7  11  -9  158.98   11.80 
 -11  -9   8  832.22   38.80 
  -9   8 -11  716.23   52.79 
  -9  -8  11  879.01   39.30 
 -11   9  -8  832.12   53.29 
  -8 -11   9  815.92   38.70 
  -8  11  -9  851.51   51.39 
   9   8 -11  845.72   41.80 
  11   9  -8  873.51   39.10 
  11   9  -8  813.52   40.80 
   9  -8  11  833.02   49.20 
   8 -11   9  872.91   46.30 
 -11   9   8  864.01   43.30 
  11   9  -8  807.42   37.30 
  11  -9   8  841.62   41.70 
   8  11  -9  903.61   43.50 
   9   8 -11  855.51   39.00 
   8 -11   9  863.91   48.30 
   8  11  -9  845.82   39.00 
   9  -8  11  839.62   35.60 
   8  11  -9  850.01   38.80 
  11  -9   8  869.71   48.80 
 -11   9  -9  116.79   21.20 
  -9   9 -11   83.49   19.50 
  -9 -11   9  127.29   10.90 
 -11  -9   9  150.88   12.00 
  -9  11  -9  129.59   20.30 
  -9  -9  11  136.29   11.90 
   9   9 -11  144.29   11.00 
  11   9  -9  130.19   12.70 
   9  -9  11  127.99   13.70 
   9   9 -11  126.99   13.70 
 -11   9   9  148.79   15.50 
   9  -9  11  156.38   20.90 
   9  11  -9  137.79   11.00 
   9  11  -9  109.39   10.20 
   9 -11   9  136.59   14.30 
   9  11  -9  134.59   14.50 
   9 -11   9  138.09   19.90 
  11  -9   9  114.29   13.40 
  11   9  -9  149.29   11.80 
  11  -9   9  147.89   19.80 
  11   9  -9  137.69    9.50 
   9  -9  11  129.99    7.40 
 -11   9 -10  139.29   22.60 
 -11  -9  10  116.49   11.30 
 -10 -11   9  110.09   10.40 
  -9 -10  11  123.79   10.60 
  -9  10 -11  109.39   21.40 
 -10  11  -9  116.59   22.00 
  11  -9  10   99.69   17.60 
  11   9 -10   93.49   10.70 
  11   9 -10  104.39    8.50 
   9  10 -11  113.29   11.00 
   9  10 -11  110.09   13.30 
  11  -9  10   99.29   12.90 
  10 -11   9  109.79   13.50 
  10  11  -9   92.09   10.60 
  10  11  -9  108.29    9.70 
   9 -10  11  107.29    6.70 
   9 -10  11  124.09   13.80 
  10  11  -9   99.69   13.10 
  11   9 -10  133.69   12.50 
   9 -10  11  116.09   18.10 
  10 -11   9  110.89   17.40 
   9  10 -11  104.89    9.40 
 -10   0  11   -0.20    3.00 
 -10   0 -11    2.20   10.40 
   0 -11  10    6.70    5.90 
 -11  10   0   -1.40    8.20 
 -11  10   0    0.70    5.40 
   0 -11  10    1.80    4.40 
   0 -11  10   -0.80    8.60 
  11 -10   0   -1.80    8.80 
   0  11 -10   -1.10    5.10 
 -10   0  11    2.60    5.20 
   0  11 -10   -5.30    9.90 
  10   0  11   11.10   16.70 
   0  11 -10   -1.30    4.20 
  -1 -11  10  303.47   24.40 
  11 -10  -1  314.67   23.50 
  -1  11 -10  330.37   26.70 
  10   1  11  234.98   41.30 
  -1 -11  10  301.37   16.70 
  -1 -11  10  309.07   19.50 
 -11  10  -1  347.47   25.30 
 -11  10  -1  305.87   19.10 
 -10  -1  11  326.77   18.20 
  -1  11 -10  330.37   16.50 
   1 -11  10  328.97   16.30 
   1 -11  10  304.17   19.90 
 -10   1  11  292.47   16.90 
   1 -11  10  274.37   24.90 
   1  11 -10  302.27   16.60 
  11 -10   1  280.57   23.90 
 -11  10   1  324.37   23.30 
 -11  10   1  307.47   18.80 
   1  11 -10  329.57   25.40 
  10  -1  11  337.87   38.00 
   1  11 -10  301.17   19.10 
 -10   1  11  298.47   17.90 
  11  10  -1  305.57   17.60 
 -10  -2  11  701.83   28.30 
 -11  10  -2  650.63   38.80 
  10   2  11  513.05   56.49 
  -2  11 -10  717.43   41.80 
  -2  11 -10  637.94   29.70 
  -2 -11  10  676.93   30.90 
  -2 -11  10  672.23   38.10 
 -10  -2  11  703.73   31.60 
 -11  10  -2  679.63   33.20 
  11 -10   2  679.53   38.40 
   2  11 -10  677.63   38.60 
   2 -11  10  662.03   39.20 
   2 -11  10  610.74   29.80 
   2 -11  10  658.03   33.90 
  11  10  -2  701.43   31.90 
 -10   2  11  668.43   31.30 
 -11  10   2  611.34   32.10 
   2  11 -10  670.83   30.70 
  10  -2  11  620.14   50.09 
   2  11 -10  644.24   32.60 
 -11  10   2  663.23   37.20 
  -3  11 -10  717.83   44.00 
 -10  -3  11  709.13   31.60 
  -3 -11  10  747.43   34.00 
  -3  11 -10  735.33   32.80 
 -10  -3  11  734.63   35.00 
 -11  10  -3  684.93   36.20 
 -11  10  -3  736.53   43.60 
  -3 -11  10  779.62   41.40 
 -11  10   3  756.42   35.60 
  10   3 -11  720.83   34.60 
   3  11 -10  746.93   41.50 
   3  11 -10  735.23   34.10 
   3  11 -10  815.82   36.30 
 -11  10   3  737.93   39.90 
  11 -10   3  772.12   42.70 
 -10   3  11  764.32   34.60 
  10  -3  11  696.73   52.39 
   3 -11  10  741.53   32.90 
   3 -11  10  750.22   43.60 
  11 -10   3  757.22   36.70 
  11  10  -3  799.72   35.20 
   3 -11  10  731.73   37.30 
  -4  11 -10  941.01   40.40 
 -10  -4  11  889.61   42.50 
 -11  10  -4 1008.80   53.39 
  -4 -11  10  920.71   42.20 
  -4  11 -10  944.71   53.19 
   4 -11  10  944.71   40.60 
   4  11 -10  966.00   48.70 
  11 -10   4  960.50   50.49 
  11  10  -4  913.21   42.40 
 -11  10   4  897.61   43.00 
   4 -11  10  978.10   52.09 
   4 -11  10  969.80   45.50 
   4  11 -10  964.30   42.10 
  11 -10   4  876.61   44.40 
  10   4 -11  907.01   42.20 
 -11  10   4  971.90   47.90 
 -10   4  11  895.61   42.40 
  10  -4  11  967.30   59.69 
   4  11 -10  944.61   43.40 
  10   5  11   22.40   22.50 
 -11  10  -5   48.60   13.20 
  -5  11 -10   64.59    8.00 
 -10   5 -11   28.20   14.10 
  -5 -11  10   53.29    7.50 
  -5  11 -10   50.19   14.20 
 -10  -5  11   49.60    7.20 
   5  11 -10   56.89    7.80 
   5 -11  10   56.79   14.30 
   5  11 -10   53.59    6.90 
  10   5 -11   59.19    7.60 
  11 -10   5   45.10    8.30 
  11 -10   5   42.50   11.70 
  11  10  -5   47.10    7.00 
   5 -11  10   74.39   10.80 
 -11  10   5   52.09   11.10 
  10  -5  11   34.70   14.70 
  -6  11 -10   48.80   14.70 
 -10  -6  11   51.09    7.30 
 -11  10  -6   62.99   16.00 
  -6 -11  10   54.19    7.30 
  -6  11 -10   46.60    5.40 
  10   6  11   30.00   20.70 
 -10   6 -11   38.20   15.60 
   6 -11  10   58.19   13.40 
  10   6 -11   57.09    7.50 
  11  10  -6   55.29    7.80 
   6  11 -10   47.50    7.40 
  11 -10   6   53.49    8.40 
  11 -10   6   72.89   13.70 
  10  -6  11   48.80    5.00 
  10  -6  11   64.19   16.00 
   6 -11  10   68.39   10.40 
   6  11 -10   54.59   11.20 
 -11  10   6   61.09   11.40 
   6  11 -10   64.39    8.10 
 -10  -7  11   34.40    6.50 
 -11  10  -7   30.90   13.10 
  -7  11 -10   32.70   14.10 
  10   7  11   24.40   18.10 
 -10   7 -11   12.00   13.40 
  -7 -11  10   34.10    6.30 
 -11  10   7   36.40    9.90 
  10  -7  11   30.50    3.50 
  11  10  -7   24.00    5.80 
  11 -10   7   19.60    6.50 
  10   7 -11   35.50    7.90 
   7  11 -10   26.90    6.00 
   7  11 -10   43.10    6.50 
  10   7 -11   44.90    7.30 
  10  -7  11   32.30   12.70 
   7 -11  10   32.30    7.30 
  11 -10   7   23.40   10.70 
   7  11 -10   41.70   10.10 
   7 -11  10   29.70   11.40 
 -10   8 -11   36.80   15.50 
 -11  10  -8   45.30   15.10 
 -10  -8  11   72.39    8.80 
  10   8  11   13.10   17.90 
  -8 -11  10   71.29    8.60 
 -11 -10   8   68.19    8.20 
  -8  11 -10   54.39   16.70 
  11  10  -8   67.69    7.30 
  10  -8  11   65.69    4.70 
   8  11 -10   59.69    7.50 
  10  -8  11   43.20   13.30 
  11 -10   8   64.49    9.00 
  10   8 -11   70.39   10.30 
  10   8 -11   43.70    7.00 
 -11  10   8   61.19   11.40 
  11 -10   8   47.20   13.40 
  11  10  -8   55.39    9.60 
  11  10  -8   53.69    7.60 
   8 -11  10   46.00   13.00 
   8 -11  10   66.59   10.60 
   8  11 -10   61.49   10.90 
   8  11 -10   52.69    7.50 
  10  -8  11   47.70    8.80 
 -11 -10   9   27.60    6.40 
 -11  10  -9   24.60   13.60 
  -9 -11  10   45.00    7.50 
  -9  11 -10   23.20   14.40 
 -10   9 -11   45.40   16.70 
 -10  -9  11   31.00    6.50 
   9  11 -10   27.20    5.60 
  11  10  -9   32.10    5.40 
   9 -11  10   26.30   12.80 
  11 -10   9   33.30   12.90 
  11 -10   9   29.10    7.80 
   9  11 -10   34.40    9.30 
  10  -9  11   33.70   13.80 
  10  -9  11   34.20    3.90 
  10  -9  11   40.00   12.10 
   9 -11  10   33.80    8.90 
  10   9 -11   33.20    8.20 
  10   9 -11   23.90    6.10 
 -11  10   9   34.30   10.00 
   9  11 -10   35.00    6.40 
  11  10  -9   26.50    8.00 
  11  10  -9   28.30    6.50 
 -10 -11  10  311.87   18.40 
 -11  10 -10  295.77   31.20 
 -10  10 -11  270.77   30.70 
 -11 -10  10  342.27   18.80 
 -10 -10  11  318.47   18.60 
 -10  11 -10  302.47   31.90 
  10 -10  11  355.86   29.30 
  11 -10  10  291.47   26.50 
  11 -10  10  305.77   21.10 
  10 -11  10  290.67   26.30 
  10 -11  10  293.07   25.00 
  10  10 -11  306.07   20.90 
  10  10 -11  290.97   17.60 
  10  10 -11  302.97   16.70 
  11  10 -10  307.17   20.40 
  11  10 -10  270.77   17.50 
  11  10 -10  291.47   16.40 
  10 -10  11  283.47   20.90 
  10  11 -10  304.17   21.20 
  10  11 -10  300.67   17.90 
  10  11 -10  293.57   17.00 
   0 -11  11    3.90    9.40 
   0 -11  11   -5.60    4.40 
   0 -11  11    6.00    6.30 
  11 -11   0   -1.20    9.30 
 -11   0  11   -2.10    5.70 
 -11   0 -11   -8.40    8.70 
  11   0  11   -6.10   17.50 
 -11  11   0    1.50    8.70 
 -11  11   0    1.00    4.90 
   0  11 -11    3.50   10.20 
   0  11 -11    0.60    4.70 
  -1 -11  11 2205.18   99.89 
  -1 -11  11 2155.48   91.19 
  -1 -11  11 2285.77   94.19 
  -1  11 -11 2108.89  101.79 
  -1  11 -11 2180.08   90.69 
 -11  11  -1 2066.39   93.49 
 -11  -1  11 2131.89   92.09 
 -11  11  -1 2187.48   99.99 
 -11   1  11 2218.48   92.09 
  11 -11   1 2146.09   99.59 
 -11  11   1 2168.88   98.89 
 -11  11   1 2054.69   93.19 
   1 -11  11 2221.98   94.49 
   1 -11  11 2228.58  100.99 
   1 -11  11 2183.48   90.79 
   1  11 -11 2214.38  101.09 
   1  11 -11 2086.99   90.99 
  -2 -11  11 2368.56  110.79 
  -2 -11  11 2454.75  103.29 
  -2 -11  11 2530.55  105.69 
  -2  11 -11 2510.25  115.59 
  -2  11 -11 2346.87  102.29 
 -11  11  -2 2410.66  105.69 
 -11  -2  11 2458.75  104.09 
 -11  11  -2 2672.03  113.59 
 -11   2  11 2366.86  103.69 
  11  -2  11 2262.17  126.59 
  11 -11   2 2430.76  111.99 
 -11  11   2 2483.65  110.49 
 -11  11   2 2540.05  105.39 
   2 -11  11 2469.35  106.49 
   2 -11  11 2556.34  113.19 
   2 -11  11 2457.85  102.49 
   2  11 -11 2502.25  112.29 
   2  11 -11 2383.96  103.09 
  11  11  -2 2569.54  104.19 
  -3 -11  11  514.35   32.60 
  -3 -11  11  474.15   24.80 
 -11  11  -3  543.65   35.10 
 -11  11  -3  527.25   27.90 
  -3  11 -11  537.95   37.50 
  -3  11 -11  513.75   23.90 
 -11  -3  11  520.35   25.90 
 -11   3  11  489.65   25.30 
  11  -3  11  467.15   41.90 
  11   3 -11  494.85   25.80 
 -11  11   3  517.25   31.70 
 -11  11   3  470.35   26.50 
   3 -11  11  520.15   34.10 
   3 -11  11  537.45   24.10 
   3 -11  11  514.05   28.70 
  11 -11   3  520.15   33.40 
   3  11 -11  540.15   33.20 
   3  11 -11  503.25   25.20 
   3  11 -11  527.25   27.00 
  11  11  -3  520.85   25.80 
  -4 -11  11    0.50    9.50 
  -4 -11  11    3.50    5.20 
 -11  11  -4    4.00   10.10 
 -11  11  -4   -3.10    5.40 
  -4  11 -11   -1.20   11.70 
  -4  11 -11   -2.30    3.50 
 -11   4 -11  -11.00    9.10 
 -11  -4  11   -4.90    4.80 
  11   4  11    3.40   19.10 
 -11   4  11    3.60    4.80 
  11 -11   4   -6.70    5.10 
  11  -4  11    6.30   13.80 
  11   4 -11   -1.30    4.40 
  11   4 -11    4.00    5.00 
 -11  11   4    2.20    8.10 
 -11  11   4    5.00    5.30 
   4 -11  11    1.70    9.20 
   4 -11  11    4.50    3.90 
   4 -11  11    0.90    5.70 
  11 -11   4    4.40    8.80 
   4  11 -11    0.10    8.30 
   4  11 -11   -8.20    4.40 
   4  11 -11    1.50    4.70 
  11  11  -4    1.90    5.30 
  -5 -11  11  526.75   26.50 
  -5  11 -11  606.34   40.70 
  -5  11 -11  511.85   24.30 
 -11  11  -5  540.25   37.40 
 -11  -5  11  565.44   27.40 
  11  -5  11  558.64   41.10 
 -11   5  11  555.34   26.70 
  11 -11   5  553.54   29.60 
  11 -11   5  582.04   36.10 
  11   5 -11  485.35   28.00 
  11   5 -11  588.54   27.40 
 -11  11   5  556.24   32.60 
   5 -11  11  554.74   30.10 
   5 -11  11  546.25   36.30 
   5 -11  11  549.74   24.70 
   5  11 -11  530.15   33.50 
   5  11 -11  552.44   26.70 
   5  11 -11  508.15   27.30 
  11  11  -5  535.25   26.80 
  -6 -11  11  106.29   10.10 
 -11   6 -11   51.09   16.60 
 -11  11  -6  107.99   18.00 
  -6  11 -11  124.69   20.10 
  11   6  11   35.80   22.00 
 -11  -6  11  107.39   10.80 
  11 -11   6   98.19   12.20 
  11  -6  11   93.69   18.60 
  11  -6  11   97.59    6.10 
   6 -11  11   98.69   16.60
[truncated: 4,153,939 more chars]
