# Supplementary material for: Enhancement of Photoluminescence Quantum Yield of Silver Clusters by Heavy Atom Effect
Source: Small. 2025 Mar 3;21(25):2500700. doi: 10.1002/smll.202500700 (PMC12199116; doi:10.1002/smll.202500700)
Supplement: Supplementary file 2 — Supporting Information [file SMLL-21-2500700-s002.zip › SAg54.cif]

data_NC1
_audit_creation_date               2024-06-15
_audit_creation_method
;
Olex2 1.5
(compiled 2024.02.16 svn.r378c4104 for OlexSys, GUI svn.r6928)
;
_shelx_SHELXL_version_number       '2019/3'
_audit_contact_author_address      ?
_audit_contact_author_email        ?
_audit_contact_author_name         ''
_audit_contact_author_phone        ?
_publ_contact_author_id_orcid      ?
_publ_section_references
;
Dolomanov, O.V., Bourhis, L.J., Gildea, R.J, Howard, J.A.K. & Puschmann, H.
 (2009), J. Appl. Cryst. 42, 339-341.

Sheldrick, G.M. (2015). Acta Cryst. A71, 3-8.

Sheldrick, G.M. (2015). Acta Cryst. C71, 3-8.
;
_chemical_name_common              ?
_chemical_name_systematic          ?
_chemical_formula_moiety           'C128 H288 Ag54 O36 S52, S'
_chemical_formula_sum              'C128 H288 Ag54 O36 S53'
_chemical_formula_weight           9927.73
_chemical_melting_point            ?
loop_
  _atom_type_symbol
  _atom_type_description
  _atom_type_scat_dispersion_real
  _atom_type_scat_dispersion_imag
  _atom_type_scat_source
 'C' 'C' 0.0033 0.0016 'International Tables Vol C Tables 4.2.6.8 and 6.1.1.4'
 'H' 'H' 0.0000 0.0000 'International Tables Vol C Tables 4.2.6.8 and 6.1.1.4'
 'Ag' 'Ag' -0.8971 1.1015
 'International Tables Vol C Tables 4.2.6.8 and 6.1.1.4'
 'O' 'O' 0.0106 0.0060 'International Tables Vol C Tables 4.2.6.8 and 6.1.1.4'
 'S' 'S' 0.1246 0.1234 'International Tables Vol C Tables 4.2.6.8 and 6.1.1.4'

_shelx_space_group_comment
;
The symmetry employed for this shelxl refinement is uniquely defined
by the following loop, which should always be used as a source of
symmetry information in preference to the above space-group names.
They are only intended as comments.
;
_space_group_crystal_system        'cubic'
_space_group_IT_number             202
_space_group_name_H-M_alt          'F m -3'
_space_group_name_Hall             '-F 2 2 3'
loop_
  _space_group_symop_operation_xyz
 'x, y, z'
 '-x, -y, z'
 '-x, y, -z'
 'x, -y, -z'
 'z, x, y'
 'z, -x, -y'
 '-z, -x, y'
 '-z, x, -y'
 'y, z, x'
 '-y, z, -x'
 'y, -z, -x'
 '-y, -z, x'
 'x, y+1/2, z+1/2'
 '-x, -y+1/2, z+1/2'
 '-x, y+1/2, -z+1/2'
 'x, -y+1/2, -z+1/2'
 'z, x+1/2, y+1/2'
 'z, -x+1/2, -y+1/2'
 '-z, -x+1/2, y+1/2'
 '-z, x+1/2, -y+1/2'
 'y, z+1/2, x+1/2'
 '-y, z+1/2, -x+1/2'
 'y, -z+1/2, -x+1/2'
 '-y, -z+1/2, x+1/2'
 'x+1/2, y, z+1/2'
 '-x+1/2, -y, z+1/2'
 '-x+1/2, y, -z+1/2'
 'x+1/2, -y, -z+1/2'
 'z+1/2, x, y+1/2'
 'z+1/2, -x, -y+1/2'
 '-z+1/2, -x, y+1/2'
 '-z+1/2, x, -y+1/2'
 'y+1/2, z, x+1/2'
 '-y+1/2, z, -x+1/2'
 'y+1/2, -z, -x+1/2'
 '-y+1/2, -z, x+1/2'
 'x+1/2, y+1/2, z'
 '-x+1/2, -y+1/2, z'
 '-x+1/2, y+1/2, -z'
 'x+1/2, -y+1/2, -z'
 'z+1/2, x+1/2, y'
 'z+1/2, -x+1/2, -y'
 '-z+1/2, -x+1/2, y'
 '-z+1/2, x+1/2, -y'
 'y+1/2, z+1/2, x'
 '-y+1/2, z+1/2, -x'
 'y+1/2, -z+1/2, -x'
 '-y+1/2, -z+1/2, x'
 '-x, -y, -z'
 'x, y, -z'
 'x, -y, z'
 '-x, y, z'
 '-z, -x, -y'
 '-z, x, y'
 'z, x, -y'
 'z, -x, y'
 '-y, -z, -x'
 'y, -z, x'
 '-y, z, x'
 'y, z, -x'
 '-x, -y+1/2, -z+1/2'
 'x, y+1/2, -z+1/2'
 'x, -y+1/2, z+1/2'
 '-x, y+1/2, z+1/2'
 '-z, -x+1/2, -y+1/2'
 '-z, x+1/2, y+1/2'
 'z, x+1/2, -y+1/2'
 'z, -x+1/2, y+1/2'
 '-y, -z+1/2, -x+1/2'
 'y, -z+1/2, x+1/2'
 '-y, z+1/2, x+1/2'
 'y, z+1/2, -x+1/2'
 '-x+1/2, -y, -z+1/2'
 'x+1/2, y, -z+1/2'
 'x+1/2, -y, z+1/2'
 '-x+1/2, y, z+1/2'
 '-z+1/2, -x, -y+1/2'
 '-z+1/2, x, y+1/2'
 'z+1/2, x, -y+1/2'
 'z+1/2, -x, y+1/2'
 '-y+1/2, -z, -x+1/2'
 'y+1/2, -z, x+1/2'
 '-y+1/2, z, x+1/2'
 'y+1/2, z, -x+1/2'
 '-x+1/2, -y+1/2, -z'
 'x+1/2, y+1/2, -z'
 'x+1/2, -y+1/2, z'
 '-x+1/2, y+1/2, z'
 '-z+1/2, -x+1/2, -y'
 '-z+1/2, x+1/2, y'
 'z+1/2, x+1/2, -y'
 'z+1/2, -x+1/2, y'
 '-y+1/2, -z+1/2, -x'
 'y+1/2, -z+1/2, x'
 '-y+1/2, z+1/2, x'
 'y+1/2, z+1/2, -x'

_cell_length_a                     32.1653(17)
_cell_length_b                     32.1653(17)
_cell_length_c                     32.1653(17)
_cell_angle_alpha                  90
_cell_angle_beta                   90
_cell_angle_gamma                  90
_cell_volume                       33278(5)
_cell_formula_units_Z              4
_cell_measurement_reflns_used      845
_cell_measurement_temperature      100.15
_cell_measurement_theta_max        20.481
_cell_measurement_theta_min        2.533
_shelx_estimated_absorpt_T_max     0.544
_shelx_estimated_absorpt_T_min     0.544
_exptl_absorpt_coefficient_mu      3.462
_exptl_absorpt_correction_T_max    0.4875
_exptl_absorpt_correction_T_min    0.4138
_exptl_absorpt_correction_type     multi-scan
_exptl_absorpt_process_details
;
SADABS-2016/2 (Bruker,2016/2) was used for absorption correction.
wR2(int) was 0.0520 before and 0.0376 after correction.
The Ratio of minimum to maximum transmission is 0.8488.
The \l/2 correction factor is Not present.
;
_exptl_absorpt_special_details     ?
_exptl_crystal_colour              brown
_exptl_crystal_colour_primary      brown
_exptl_crystal_density_diffrn      1.982
_exptl_crystal_density_meas        ?
_exptl_crystal_density_method      ?
_exptl_crystal_description         cube
_exptl_crystal_F_000               18920
_exptl_crystal_size_max            0.2
_exptl_crystal_size_mid            0.2
_exptl_crystal_size_min            0.2
_exptl_transmission_factor_max     ?
_exptl_transmission_factor_min     ?
_diffrn_reflns_av_R_equivalents    0.0949
_diffrn_reflns_av_unetI/netI       0.0427
_diffrn_reflns_Laue_measured_fraction_full  0.994
_diffrn_reflns_Laue_measured_fraction_max  0.994
_diffrn_reflns_limit_h_max         32
_diffrn_reflns_limit_h_min         -28
_diffrn_reflns_limit_k_max         32
_diffrn_reflns_limit_k_min         -23
_diffrn_reflns_limit_l_max         30
_diffrn_reflns_limit_l_min         -32
_diffrn_reflns_number              12516
_diffrn_reflns_point_group_measured_fraction_full  0.994
_diffrn_reflns_point_group_measured_fraction_max  0.994
_diffrn_reflns_theta_full          20.820
_diffrn_reflns_theta_max           20.820
_diffrn_reflns_theta_min           2.100
_diffrn_ambient_temperature        100.15
_diffrn_detector_area_resol_mean   8
_diffrn_measured_fraction_theta_full  0.994
_diffrn_measured_fraction_theta_max  0.994
_diffrn_measurement_device_type    'Bruker SMART APEX CCD area detector'
_diffrn_measurement_method         '\w and \f scans'
_diffrn_radiation_monochromator    graphite
_diffrn_radiation_type             MoK\a
_diffrn_radiation_wavelength       0.71073
_diffrn_source                     'sealed tube'
_reflns_Friedel_coverage           0.000
_reflns_Friedel_fraction_full      .
_reflns_Friedel_fraction_max       .
_reflns_number_gt                  1117
_reflns_number_total               1564
_reflns_special_details
;
 Reflections were merged by SHELXL according to the crystal
 class for the calculation of statistics and refinement.
 
 _reflns_Friedel_fraction is defined as the number of unique
 Friedel pairs measured divided by the number that would be
 possible theoretically, ignoring centric projections and
 systematic absences.
;
_reflns_threshold_expression       'I > 2\s(I)'
_computing_cell_refinement         'SAINT V8.40A (Bruker, 2019)'
_computing_data_collection         ?
_computing_data_reduction          'SAINT V8.40A (Bruker, 2019)'
_computing_molecular_graphics      'Olex2 1.5 (Dolomanov et al., 2009)'
_computing_publication_material    'Olex2 1.5 (Dolomanov et al., 2009)'
_computing_structure_refinement    'SHELXL 2019/3 (Sheldrick, 2015)'
_computing_structure_solution      'SHELXT 2014/5 (Sheldrick, 2014)'
_refine_diff_density_max           2.772
_refine_diff_density_min           -2.243
_refine_diff_density_rms           0.224
_refine_ls_extinction_coef         .
_refine_ls_extinction_method       none
_refine_ls_goodness_of_fit_ref     1.031
_refine_ls_hydrogen_treatment      constr
_refine_ls_matrix_type             full
_refine_ls_number_parameters       138
_refine_ls_number_reflns           1564
_refine_ls_number_restraints       199
_refine_ls_R_factor_all            0.1263
_refine_ls_R_factor_gt             0.0954
_refine_ls_restrained_S_all        0.994
_refine_ls_shift/su_max            0.722
_refine_ls_shift/su_mean           0.012
_refine_ls_structure_factor_coef   Fsqd
_refine_ls_weighting_details      
 'w=1/[\s^2^(Fo^2^)+(0.1452P)^2^+5748.1772P] where P=(Fo^2^+2Fc^2^)/3'
_refine_ls_weighting_scheme        calc
_refine_ls_wR_factor_gt            0.2569
_refine_ls_wR_factor_ref           0.2904
_refine_special_details            ?
_olex2_refinement_description
;
1. Fixed Uiso
 At 1.5 times of:
  All C(H,H,H) groups
2. Uiso/Uaniso restraints and constraints
All non-hydrogen atoms have similar U: within 1.7A with sigma of 0.04 and sigma
for terminal atoms of 0.08 within 1.7A
Uanis(C00H) \\sim Ueq: with sigma of 0.1 and sigma for terminal atoms of 0.2
Uanis(Ag00) \\sim Ueq, Uanis(Ag1) \\sim Ueq: with sigma of 0.1 and sigma for
terminal atoms of 0.2
3. Rigid body (RIGU) restrains
 All non-hydrogen atoms
 with sigma for 1-2 distances of 0.004 and sigma for 1-3 distances of 0.004
4. Others
 Sof(Ag)=1-FVAR(1)
 Sof(Ag02)=FVAR(1)
 Fixed Sof: Ag1(0.5) H00A(0.5) H00B(0.5) H00C(0.5) H00G(0.5) H00H(0.5) H00I(0.5)
5.a Idealised Me refined as rotating group:
 C00D(H00A,H00B,H00C), C00G(H00D,H00E,H00F), C00H(H00G,H00H,H00I), C00J(H00J,
 H00K,H00L), C6(H6A,H6B,H6C)
;
_atom_sites_solution_hydrogens     geom
_atom_sites_solution_primary       dual
_atom_sites_solution_secondary     ?
loop_
  _atom_site_label
  _atom_site_type_symbol
  _atom_site_fract_x
  _atom_site_fract_y
  _atom_site_fract_z
  _atom_site_U_iso_or_equiv
  _atom_site_adp_type
  _atom_site_occupancy
  _atom_site_site_symmetry_order
  _atom_site_calc_flag
  _atom_site_refinement_flags_posn
  _atom_site_refinement_flags_adp
  _atom_site_refinement_flags_occupancy
  _atom_site_disorder_assembly
  _atom_site_disorder_group
 Ag01 Ag 0.63757(8) 0.500000 0.62088(9) 0.0690(11) Uani 1 2 d S T P . .
 Ag02 Ag 0.57461(8) 0.42730(10) 0.66251(7) 0.0710(12) Uani 0.871(8) 1 d . U P A
 1
 Ag00 Ag 0.69395(16) 0.500000 0.500000 0.188(5) Uani 1 4 d S TU P . .
 Ag1 Ag 0.58653(12) 0.4853(2) 0.54852(14) 0.118(4) Uani 0.5 1 d . U P A .
 S005 S 0.5608(3) 0.500000 0.6174(2) 0.053(2) Uani 1 2 d S T P . .
 S006 S 0.6969(3) 0.500000 0.5740(3) 0.064(3) Uani 1 2 d S T P . .
 S008 S 0.6308(3) 0.500000 0.7217(3) 0.072(3) Uani 1 2 d S TU P A .
 S009 S 0.61919(19) 0.38081(19) 0.61919(19) 0.074(3) Uani 1 3 d S T P . .
 O00B O 0.6601(8) 0.500000 0.6881(7) 0.086(7) Uani 1 2 d S TU P A .
 O00C O 0.6059(7) 0.4626(7) 0.7220(6) 0.099(6) Uani 1 1 d . U . . .
 C00D C 0.7813(12) 0.500000 0.5588(14) 0.108(13) Uani 1 2 d S TU P A .
 H00A H 0.809484 0.505534 0.569077 0.161 Uiso 0.5 1 calc R U P B -1
 H00B H 0.773376 0.521644 0.538875 0.161 Uiso 0.5 1 calc R U P B -1
 H00C H 0.780729 0.472822 0.545025 0.161 Uiso 0.5 1 calc R U P B -1
 C00E C 0.6530(8) 0.3470(8) 0.6530(8) 0.103(14) Uani 1 3 d S TU P . .
 C00F C 0.7493(11) 0.500000 0.5971(12) 0.076(9) Uani 1 2 d S TU P . .
 C00G C 0.7534(9) 0.5378(10) 0.6228(10) 0.100(9) Uani 1 1 d . U . . .
 H00D H 0.751409 0.562467 0.605043 0.150 Uiso 1 1 calc R U . . .
 H00E H 0.780489 0.537627 0.636865 0.150 Uiso 1 1 calc R U . . .
 H00F H 0.731206 0.538447 0.643647 0.150 Uiso 1 1 calc R U . . .
 C00H C 0.6320(16) 0.500000 0.8055(12) 0.136(17) Uani 1 2 d S TU P . .
 H00G H 0.610688 0.478495 0.801798 0.203 Uiso 0.5 1 calc R U P A -1
 H00H H 0.618532 0.527245 0.807908 0.203 Uiso 0.5 1 calc R U P A -1
 H00I H 0.647916 0.494259 0.830797 0.203 Uiso 0.5 1 calc R U P A -1
 C00I C 0.6609(13) 0.500000 0.7683(12) 0.106(12) Uani 1 2 d S TU P A .
 C00J C 0.6778(14) 0.3799(14) 0.6820(13) 0.165(18) Uani 1 1 d . U . . .
 H00J H 0.704882 0.368254 0.689602 0.247 Uiso 1 1 calc R U . A .
 H00K H 0.661597 0.385318 0.707226 0.247 Uiso 1 1 calc R U . . .
 H00L H 0.681784 0.405881 0.666666 0.247 Uiso 1 1 calc R U . . .
 C6 C 0.6883(13) 0.5398(15) 0.7680(11) 0.162(16) Uani 1 1 d . U . . .
 H6A H 0.705931 0.539771 0.743139 0.243 Uiso 1 1 calc R U . A .
 H6B H 0.705866 0.540183 0.792891 0.243 Uiso 1 1 calc R U . . .
 H6C H 0.670412 0.564414 0.767766 0.243 Uiso 1 1 calc R U . . .
 Ag Ag 0.5539(6) 0.4598(8) 0.6744(5) 0.083(9) Uani 0.129(8) 1 d . U P A 2
 S1 S 0.500000 0.500000 0.500000 0.053(7) Uani 1 24 d S T P . .
 S2 S 0.5611(3) 0.4389(3) 0.5611(3) 0.092(4) Uani 1 3 d S T P . .

loop_
  _atom_site_aniso_label
  _atom_site_aniso_U_11
  _atom_site_aniso_U_22
  _atom_site_aniso_U_33
  _atom_site_aniso_U_23
  _atom_site_aniso_U_13
  _atom_site_aniso_U_12
 Ag01 0.0532(18) 0.099(2) 0.0544(18) 0.000 -0.0139(13) 0.000
 Ag02 0.0727(19) 0.083(2) 0.0566(16) 0.0058(13) -0.0156(12) 0.0081(15)
 Ag00 0.049(3) 0.461(15) 0.055(3) 0.000 0.000 0.000
 Ag1 0.045(2) 0.222(10) 0.088(3) -0.110(5) -0.0091(19) 0.028(3)
 S005 0.056(5) 0.066(5) 0.037(4) 0.000 -0.013(4) 0.000
 S006 0.039(5) 0.101(7) 0.053(5) 0.000 -0.015(4) 0.000
 S008 0.065(6) 0.109(8) 0.043(5) 0.000 -0.029(5) 0.000
 S009 0.074(3) 0.074(3) 0.074(3) 0.018(3) -0.018(3) 0.018(3)
 O00B 0.074(14) 0.14(2) 0.043(11) 0.000 -0.031(11) 0.000
 O00C 0.103(13) 0.136(15) 0.059(11) 0.015(10) -0.038(10) -0.020(11)
 C00D 0.06(2) 0.17(4) 0.10(2) 0.000 -0.024(16) 0.000
 C00E 0.103(14) 0.103(14) 0.103(14) 0.031(14) -0.031(14) 0.031(14)
 C00F 0.040(16) 0.10(2) 0.08(2) 0.000 -0.039(14) 0.000
 C00G 0.067(17) 0.12(2) 0.11(2) -0.019(15) -0.052(16) 0.004(16)
 C00H 0.11(3) 0.26(5) 0.029(18) 0.000 -0.021(16) 0.000
 C00I 0.06(2) 0.22(4) 0.042(12) 0.000 -0.034(14) 0.000
 C00J 0.18(3) 0.17(3) 0.14(3) -0.02(3) -0.11(3) 0.07(3)
 C6 0.14(3) 0.27(4) 0.08(2) 0.02(2) -0.07(2) -0.07(2)
 Ag 0.075(12) 0.117(18) 0.056(10) 0.006(10) -0.024(8) -0.031(12)
 S1 0.053(7) 0.053(7) 0.053(7) 0.000 0.000 0.000
 S2 0.092(4) 0.092(4) 0.092(4) -0.007(5) 0.007(5) -0.007(5)

_geom_special_details
;
 All esds (except the esd in the dihedral angle between two l.s. planes)
 are estimated using the full covariance matrix.  The cell esds are taken
 into account individually in the estimation of esds in distances, angles
 and torsion angles; correlations between esds in cell parameters are only
 used when they are defined by crystal symmetry.  An approximate (isotropic)
 treatment of cell esds is used for estimating esds involving l.s. planes.
;
loop_
  _geom_bond_atom_site_label_1
  _geom_bond_atom_site_label_2
  _geom_bond_distance
  _geom_bond_site_symmetry_2
  _geom_bond_publ_flag
 Ag01 Ag02 2.967(3) 6_566 ?
 Ag01 Ag02 2.967(3) 55_556 ?
 Ag01 Ag02 3.371(3) 51_565 ?
 Ag01 Ag02 3.371(3) . ?
 Ag01 Ag1 2.887(5) 51_565 ?
 Ag01 Ag1 2.887(5) . ?
 Ag01 S005 2.471(9) . ?
 Ag01 S006 2.431(10) . ?
 Ag01 O00B 2.28(2) . ?
 Ag01 Ag 3.340(19) 6_566 ?
 Ag01 Ag 3.340(19) 55_556 ?
 Ag02 Ag1 3.208(5) 12_665 ?
 Ag02 S005 2.787(5) . ?
 Ag02 S006 2.642(4) 58_565 ?
 Ag02 S009 2.497(5) . ?
 Ag02 O00C 2.442(19) . ?
 Ag00 S006 2.383(9) 50_556 ?
 Ag00 S006 2.383(9) . ?
 Ag00 Ag 2.25(3) 5 ?
 Ag00 Ag 2.25(3) 6_566 ?
 Ag00 Ag 2.25(3) 55_556 ?
 Ag00 Ag 2.25(3) 56_565 ?
 Ag1 Ag1 0.945(13) 51_565 ?
 Ag1 Ag1 3.261(11) 4_566 ?
 Ag1 Ag1 2.832(10) 6_566 ?
 Ag1 Ag1 3.122(9) 50_556 ?
 Ag1 Ag1 2.832(10) 12_665 ?
 Ag1 S005 2.372(7) 6_566 ?
 Ag1 S005 2.413(9) . ?
 Ag1 Ag 3.107(16) 6_566 ?
 Ag1 S2 2.603(9) 51_565 ?
 Ag1 S2 1.750(9) . ?
 S005 Ag 2.253(19) . ?
 S005 Ag 2.253(19) 51_565 ?
 S006 C00F 1.84(3) . ?
 S006 Ag 2.172(18) 6_566 ?
 S006 Ag 2.172(18) 55_556 ?
 S008 O00B 1.43(3) . ?
 S008 O00C 1.45(2) . ?
 S008 O00C 1.45(2) 51_565 ?
 S008 C00I 1.79(3) . ?
 S009 C00E 1.88(5) . ?
 O00C Ag 2.27(2) . ?
 C00D H00A 0.9800 . ?
 C00D H00B 0.9800 . ?
 C00D H00C 0.9800 . ?
 C00D C00F 1.61(6) . ?
 C00E C00J 1.62(4) . ?
 C00E C00J 1.62(4) 6_566 ?
 C00E C00J 1.62(4) 12_665 ?
 C00F C00G 1.48(3) . ?
 C00F C00G 1.48(3) 51_565 ?
 C00G H00D 0.9800 . ?
 C00G H00E 0.9800 . ?
 C00G H00F 0.9800 . ?
 C00H H00G 0.9900 . ?
 C00H H00H 0.9901 . ?
 C00H H00I 0.9900 . ?
 C00H C00I 1.52(6) . ?
 C00I C6 1.55(4) 51_565 ?
 C00I C6 1.55(4) . ?
 C00J H00J 0.9800 . ?
 C00J H00K 0.9800 . ?
 C00J H00L 0.9800 . ?
 C6 H6A 0.9800 . ?
 C6 H6B 0.9800 . ?
 C6 H6C 0.9800 . ?
 Ag Ag 2.58(5) 51_565 ?

loop_
  _geom_angle_atom_site_label_1
  _geom_angle_atom_site_label_2
  _geom_angle_atom_site_label_3
  _geom_angle
  _geom_angle_site_symmetry_1
  _geom_angle_site_symmetry_3
  _geom_angle_publ_flag
 Ag02 Ag01 Ag02 107.95(16) 6_566 55_556 ?
 Ag02 Ag01 Ag02 87.86(13) 51_565 . ?
 Ag02 Ag01 Ag02 158.59(11) 6_566 51_565 ?
 Ag02 Ag01 Ag02 158.59(11) 55_556 . ?
 Ag02 Ag01 Ag02 78.98(11) 6_566 . ?
 Ag02 Ag01 Ag02 78.97(11) 55_556 51_565 ?
 Ag02 Ag01 Ag 85.3(5) 55_556 6_566 ?
 Ag02 Ag01 Ag 22.8(4) 6_566 6_566 ?
 Ag02 Ag01 Ag 22.8(4) 55_556 55_556 ?
 Ag02 Ag01 Ag 85.3(5) 6_566 55_556 ?
 Ag1 Ag01 Ag02 95.28(12) 51_565 . ?
 Ag1 Ag01 Ag02 82.24(15) . 55_556 ?
 Ag1 Ag01 Ag02 82.25(14) . . ?
 Ag1 Ag01 Ag02 82.24(14) 51_565 51_565 ?
 Ag1 Ag01 Ag02 66.45(12) 51_565 55_556 ?
 Ag1 Ag01 Ag02 82.24(15) 51_565 6_566 ?
 Ag1 Ag01 Ag02 95.28(12) . 51_565 ?
 Ag1 Ag01 Ag02 66.44(12) . 6_566 ?
 Ag1 Ag01 Ag1 18.8(3) . 51_565 ?
 Ag1 Ag01 Ag 70.1(4) 51_565 6_566 ?
 Ag1 Ag01 Ag 59.3(3) 51_565 55_556 ?
 Ag1 Ag01 Ag 70.1(4) . 55_556 ?
 Ag1 Ag01 Ag 59.3(3) . 6_566 ?
 S005 Ag01 Ag02 54.38(12) . 51_565 ?
 S005 Ag01 Ag02 104.28(13) . 55_556 ?
 S005 Ag01 Ag02 104.28(13) . 6_566 ?
 S005 Ag01 Ag02 54.38(12) . . ?
 S005 Ag01 Ag1 52.8(2) . 51_565 ?
 S005 Ag01 Ag1 52.8(2) . . ?
 S005 Ag01 Ag 108.6(3) . 55_556 ?
 S005 Ag01 Ag 108.6(3) . 6_566 ?
 S006 Ag01 Ag02 135.86(7) . 51_565 ?
 S006 Ag01 Ag02 57.59(9) . 6_566 ?
 S006 Ag01 Ag02 57.59(9) . 55_556 ?
 S006 Ag01 Ag02 135.86(7) . . ?
 S006 Ag01 Ag1 86.9(2) . 51_565 ?
 S006 Ag01 Ag1 86.9(2) . . ?
 S006 Ag01 S005 139.1(3) . . ?
 S006 Ag01 Ag 40.5(4) . 6_566 ?
 S006 Ag01 Ag 40.5(4) . 55_556 ?
 O00B Ag01 Ag02 79.3(5) . 51_565 ?
 O00B Ag01 Ag02 79.3(5) . . ?
 O00B Ag01 Ag02 114.2(3) . 6_566 ?
 O00B Ag01 Ag02 114.2(3) . 55_556 ?
 O00B Ag01 Ag1 160.9(6) . . ?
 O00B Ag01 Ag1 160.9(6) . 51_565 ?
 O00B Ag01 S005 111.1(7) . . ?
 O00B Ag01 S006 109.8(7) . . ?
 O00B Ag01 Ag 128.7(6) . 55_556 ?
 O00B Ag01 Ag 128.7(6) . 6_566 ?
 Ag Ag01 Ag02 99.3(4) 55_556 51_565 ?
 Ag Ag01 Ag02 151.9(4) 6_566 51_565 ?
 Ag Ag01 Ag 62.6(9) 6_566 55_556 ?
 Ag01 Ag02 Ag01 137.80(12) 58_565 . ?
 Ag01 Ag02 Ag1 55.58(9) 58_565 12_665 ?
 Ag1 Ag02 Ag01 83.70(11) 12_665 . ?
 S005 Ag02 Ag01 99.73(18) . 58_565 ?
 S005 Ag02 Ag01 46.12(18) . . ?
 S005 Ag02 Ag1 45.95(16) . 12_665 ?
 S006 Ag02 Ag01 136.3(2) 58_565 . ?
 S006 Ag02 Ag01 51.0(2) 58_565 58_565 ?
 S006 Ag02 Ag1 77.1(2) 58_565 12_665 ?
 S006 Ag02 S005 95.0(3) 58_565 . ?
 S009 Ag02 Ag01 90.05(13) . 58_565 ?
 S009 Ag02 Ag01 81.30(11) . . ?
 S009 Ag02 Ag1 93.7(3) . 12_665 ?
 S009 Ag02 S005 107.7(3) . . ?
 S009 Ag02 S006 138.2(2) . 58_565 ?
 O00C Ag02 Ag01 142.0(5) . 58_565 ?
 O00C Ag02 Ag01 75.0(5) . . ?
 O00C Ag02 Ag1 137.1(5) . 12_665 ?
 O00C Ag02 S005 94.8(5) . . ?
 O00C Ag02 S006 93.1(6) . 58_565 ?
 O00C Ag02 S009 118.6(6) . . ?
 S006 Ag00 S006 175.5(5) 50_556 . ?
 Ag Ag00 S006 125.7(5) 55_556 50_556 ?
 Ag Ag00 S006 55.8(5) 5 50_556 ?
 Ag Ag00 S006 125.7(5) 5 . ?
 Ag Ag00 S006 55.8(5) 56_565 50_556 ?
 Ag Ag00 S006 125.7(5) 56_565 . ?
 Ag Ag00 S006 55.8(5) 55_556 . ?
 Ag Ag00 S006 125.7(5) 6_566 50_556 ?
 Ag Ag00 S006 55.8(5) 6_566 . ?
 Ag Ag00 Ag 100.7(9) 55_556 6_566 ?
 Ag Ag00 Ag 147.6(8) 6_566 5 ?
 Ag Ag00 Ag 70.0(10) 55_556 5 ?
 Ag Ag00 Ag 147.6(8) 56_565 55_556 ?
 Ag Ag00 Ag 70.0(10) 56_565 6_566 ?
 Ag Ag00 Ag 100.7(9) 56_565 5 ?
 Ag01 Ag1 Ag02 57.97(10) . 6_566 ?
 Ag01 Ag1 Ag1 143.72(11) . 50_556 ?
 Ag01 Ag1 Ag1 136.4(2) . 4_566 ?
 Ag01 Ag1 Ag 67.6(4) . 6_566 ?
 Ag02 Ag1 Ag1 113.96(13) 6_566 4_566 ?
 Ag1 Ag1 Ag01 133.54(13) 6_566 . ?
 Ag1 Ag1 Ag01 80.59(13) 51_565 . ?
 Ag1 Ag1 Ag01 100.31(17) 12_665 . ?
 Ag1 Ag1 Ag02 104.03(9) 50_556 6_566 ?
 Ag1 Ag1 Ag02 126.93(11) 51_565 6_566 ?
 Ag1 Ag1 Ag02 106.62(12) 12_665 6_566 ?
 Ag1 Ag1 Ag02 86.09(13) 6_566 6_566 ?
 Ag1 Ag1 Ag1 115.57(10) 12_665 50_556 ?
 Ag1 Ag1 Ag1 16.8(2) 50_556 4_566 ?
 Ag1 Ag1 Ag1 144.685(6) 51_565 6_566 ?
 Ag1 Ag1 Ag1 121.63(11) 12_665 4_566 ?
 Ag1 Ag1 Ag1 89.999(1) 51_565 50_556 ?
 Ag1 Ag1 Ag1 67.39(10) 6_566 50_556 ?
 Ag1 Ag1 Ag1 60.000(1) 6_566 12_665 ?
 Ag1 Ag1 Ag1 73.2(2) 51_565 4_566 ?
 Ag1 Ag1 Ag1 82.4(2) 6_566 4_566 ?
 Ag1 Ag1 Ag1 112.60(10) 51_565 12_665 ?
 Ag1 Ag1 S005 78.71(16) 51_565 . ?
 Ag1 Ag1 S005 128.7(2) 51_565 6_566 ?
 Ag1 Ag1 Ag 91.6(4) 6_566 6_566 ?
 Ag1 Ag1 Ag 128.6(5) 12_665 6_566 ?
 Ag1 Ag1 Ag 114.0(4) 51_565 6_566 ?
 Ag1 Ag1 S2 20.52(19) 51_565 51_565 ?
 Ag1 Ag1 S2 148.6(3) 51_565 . ?
 S005 Ag1 Ag01 54.7(2) . . ?
 S005 Ag1 Ag01 113.2(2) 6_566 . ?
 S005 Ag1 Ag02 57.61(17) 6_566 6_566 ?
 S005 Ag1 Ag02 99.0(2) . 6_566 ?
 S005 Ag1 Ag1 54.4(3) 6_566 6_566 ?
 S005 Ag1 Ag1 111.4(2) . 6_566 ?
 S005 Ag1 Ag1 63.35(18) 6_566 4_566 ?
 S005 Ag1 Ag1 156.8(2) . 50_556 ?
 S005 Ag1 Ag1 53.1(2) . 12_665 ?
 S005 Ag1 Ag1 48.86(19) 6_566 50_556 ?
 S005 Ag1 Ag1 112.7(3) 6_566 12_665 ?
 S005 Ag1 Ag1 145.4(3) . 4_566 ?
 S005 Ag1 S005 150.5(4) 6_566 . ?
 S005 Ag1 Ag 118.1(5) . 6_566 ?
 S005 Ag1 Ag 46.2(4) 6_566 6_566 ?
 S005 Ag1 S2 145.1(3) 6_566 51_565 ?
 S005 Ag1 S2 64.29(16) . 51_565 ?
 Ag Ag1 Ag02 23.6(5) 6_566 6_566 ?
 Ag Ag1 Ag1 92.0(5) 6_566 4_566 ?
 S2 Ag1 Ag01 84.3(3) 51_565 . ?
 S2 Ag1 Ag01 102.7(5) . . ?
 S2 Ag1 Ag02 139.9(4) 51_565 6_566 ?
 S2 Ag1 Ag02 77.7(5) . 6_566 ?
 S2 Ag1 Ag1 36.0(3) . 6_566 ?
 S2 Ag1 Ag1 103.4(3) . 50_556 ?
 S2 Ag1 Ag1 117.9(4) . 4_566 ?
 S2 Ag1 Ag1 92.1(2) 51_565 12_665 ?
 S2 Ag1 Ag1 36.0(3) . 12_665 ?
 S2 Ag1 Ag1 83.0(3) 51_565 4_566 ?
 S2 Ag1 Ag1 98.9(2) 51_565 50_556 ?
 S2 Ag1 Ag1 133.5(3) 51_565 6_566 ?
 S2 Ag1 S005 78.1(2) . . ?
 S2 Ag1 S005 79.3(3) . 6_566 ?
 S2 Ag1 Ag 95.7(6) . 6_566 ?
 S2 Ag1 Ag 132.8(5) 51_565 6_566 ?
 S2 Ag1 S2 128.0(5) . 51_565 ?
 Ag01 S005 Ag02 79.50(19) . . ?
 Ag01 S005 Ag02 79.50(19) . 51_565 ?
 Ag02 S005 Ag02 114.1(3) 51_565 . ?
 Ag1 S005 Ag01 130.1(3) 12_665 . ?
 Ag1 S005 Ag01 130.1(3) 59_655 . ?
 Ag1 S005 Ag01 72.5(3) 51_565 . ?
 Ag1 S005 Ag01 72.5(3) . . ?
 Ag1 S005 Ag02 150.4(4) 59_655 . ?
 Ag1 S005 Ag02 150.4(4) 12_665 51_565 ?
 Ag1 S005 Ag02 105.0(2) 51_565 51_565 ?
 Ag1 S005 Ag02 126.0(3) . 51_565 ?
 Ag1 S005 Ag02 76.44(14) 59_655 51_565 ?
 Ag1 S005 Ag02 105.0(2) . . ?
 Ag1 S005 Ag02 126.0(3) 51_565 . ?
 Ag1 S005 Ag02 76.44(14) 12_665 . ?
 Ag1 S005 Ag1 72.6(3) 12_665 . ?
 Ag1 S005 Ag1 87.6(3) 12_665 51_565 ?
 Ag1 S005 Ag1 22.6(3) 51_565 . ?
 Ag1 S005 Ag1 72.6(3) 59_655 51_565 ?
 Ag1 S005 Ag1 87.6(3) 59_655 . ?
 Ag1 S005 Ag1 82.3(4) 12_665 59_655 ?
 Ag S005 Ag01 93.5(6) . . ?
 Ag S005 Ag01 93.5(6) 51_565 . ?
 Ag S005 Ag02 27.3(7) 51_565 51_565 ?
 Ag S005 Ag02 94.2(6) . 51_565 ?
 Ag S005 Ag1 84.4(5) 51_565 59_655 ?
 Ag S005 Ag1 153.3(8) 51_565 . ?
 Ag S005 Ag1 132.0(7) . . ?
 Ag S005 Ag1 131.0(8) 51_565 12_665 ?
 Ag S005 Ag1 131.0(8) . 59_655 ?
 Ag S005 Ag1 84.4(5) . 12_665 ?
 Ag S005 Ag 70.0(13) . 51_565 ?
 Ag01 S006 Ag02 71.46(19) . 55_556 ?
 Ag01 S006 Ag02 71.46(19) . 6_566 ?
 Ag02 S006 Ag02 130.5(3) 6_566 55_556 ?
 Ag00 S006 Ag01 126.1(4) . . ?
 Ag00 S006 Ag02 88.1(2) . 55_556 ?
 Ag00 S006 Ag02 88.1(2) . 6_566 ?
 C00F S006 Ag01 117.9(14) . . ?
 C00F S006 Ag02 112.9(3) . 6_566 ?
 C00F S006 Ag02 112.9(3) . 55_556 ?
 C00F S006 Ag00 116.0(14) . . ?
 C00F S006 Ag 120.4(7) . 6_566 ?
 C00F S006 Ag 120.4(7) . 55_556 ?
 Ag S006 Ag01 92.9(6) 55_556 . ?
 Ag S006 Ag01 92.9(6) 6_566 . ?
 Ag S006 Ag02 125.3(6) 6_566 55_556 ?
 Ag S006 Ag02 29.3(7) 6_566 6_566 ?
 Ag S006 Ag02 29.3(7) 55_556 55_556 ?
 Ag S006 Ag02 125.3(6) 55_556 6_566 ?
 Ag S006 Ag00 59.1(8) 6_566 . ?
 Ag S006 Ag00 59.1(8) 55_556 . ?
 Ag S006 Ag 106.0(13) 6_566 55_556 ?
 O00B S008 O00C 111.7(11) . 51_565 ?
 O00B S008 O00C 111.7(11) . . ?
 O00B S008 C00I 106.1(18) . . ?
 O00C S008 O00C 112.7(19) . 51_565 ?
 O00C S008 C00I 107.1(11) 51_565 . ?
 O00C S008 C00I 107.1(11) . . ?
 Ag02 S009 Ag02 108.1(3) 6_566 . ?
 Ag02 S009 Ag02 108.1(3) 6_566 12_665 ?
 Ag02 S009 Ag02 108.1(3) 12_665 . ?
 C00E S009 Ag02 110.8(2) . . ?
 C00E S009 Ag02 110.8(2) . 6_566 ?
 C00E S009 Ag02 110.8(2) . 12_665 ?
 S008 O00B Ag01 120.4(14) . . ?
 S008 O00C Ag02 127.6(11) . . ?
 S008 O00C Ag 115.8(13) . . ?
 H00A C00D H00B 109.5 . . ?
 H00A C00D H00C 109.5 . . ?
 H00B C00D H00C 109.5 . . ?
 C00F C00D H00A 109.4 . . ?
 C00F C00D H00B 109.5 . . ?
 C00F C00D H00C 109.5 . . ?
 C00J C00E S009 104(2) . . ?
 C00J C00E S009 104(2) 6_566 . ?
 C00J C00E S009 104(2) 12_665 . ?
 C00J C00E C00J 114.4(17) 12_665 6_566 ?
 C00J C00E C00J 114.5(17) 6_566 . ?
 C00J C00E C00J 114.4(17) 12_665 . ?
 C00D C00F S006 106(2) . . ?
 C00G C00F S006 108.0(19) 51_565 . ?
 C00G C00F S006 108.0(19) . . ?
 C00G C00F C00D 112(2) . . ?
 C00G C00F C00D 112(2) 51_565 . ?
 C00G C00F C00G 111(4) . 51_565 ?
 C00F C00G H00D 109.4 . . ?
 C00F C00G H00E 109.5 . . ?
 C00F C00G H00F 109.5 . . ?
 H00D C00G H00E 109.5 . . ?
 H00D C00G H00F 109.5 . . ?
 H00E C00G H00F 109.5 . . ?
 H00G C00H H00H 108.5 . . ?
 H00G C00H H00I 108.5 . . ?
 H00H C00H H00I 108.4 . . ?
 C00I C00H H00G 110.5 . . ?
 C00I C00H H00H 110.5 . . ?
 C00I C00H H00I 110.4 . . ?
 C00H C00I S008 109(3) . . ?
 C00H C00I C6 111(3) . 51_565 ?
 C00H C00I C6 111(3) . . ?
 C6 C00I S008 108(2) . . ?
 C6 C00I S008 108(2) 51_565 . ?
 C6 C00I C6 111(4) 51_565 . ?
 C00E C00J H00J 109.5 . . ?
 C00E C00J H00K 109.4 . . ?
 C00E C00J H00L 109.5 . . ?
 H00J C00J H00K 109.5 . . ?
 H00J C00J H00L 109.5 . . ?
 H00K C00J H00L 109.5 . . ?
 C00I C6 H6A 109.5 . . ?
 C00I C6 H6B 109.5 . . ?
 C00I C6 H6C 109.4 . . ?
 H6A C6 H6B 109.5 . . ?
 H6A C6 H6C 109.5 . . ?
 H6B C6 H6C 109.5 . . ?
 Ag00 Ag Ag01 98.3(5) 9 58_565 ?
 Ag00 Ag Ag1 89.5(6) 9 12_665 ?
 Ag00 Ag S005 88.5(9) 9 . ?
 Ag00 Ag O00C 110.9(11) 9 . ?
 Ag00 Ag Ag 55.0(5) 9 51_565 ?
 Ag1 Ag Ag01 53.1(3) 12_665 58_565 ?
 S005 Ag Ag01 102.0(6) . 58_565 ?
 S005 Ag Ag1 49.4(3) . 12_665 ?
 S005 Ag O00C 117.0(9) . . ?
 S005 Ag Ag 55.0(6) . 51_565 ?
 S006 Ag Ag01 46.6(4) 58_565 58_565 ?
 S006 Ag Ag00 65.1(6) 58_565 9 ?
 S006 Ag Ag1 86.2(5) 58_565 12_665 ?
 S006 Ag S005 129.5(9) 58_565 . ?
 S006 Ag O00C 112.6(9) 58_565 . ?
 S006 Ag Ag 120.1(8) 58_565 51_565 ?
 O00C Ag Ag01 130.7(11) . 58_565 ?
 O00C Ag Ag1 156.4(11) . 12_665 ?
 O00C Ag Ag 87.8(9) . 51_565 ?
 Ag Ag Ag1 95.0(5) 51_565 12_665 ?
 Ag1 S2 Ag1 112.2(6) . 58_565 ?
 Ag1 S2 Ag1 101.4(4) 56_565 58_565 ?
 Ag1 S2 Ag1 97.1(4) 12_665 51_565 ?
 Ag1 S2 Ag1 10.91(19) 12_665 58_565 ?
 Ag1 S2 Ag1 101.4(4) 56_565 51_565 ?
 Ag1 S2 Ag1 97.1(4) 6_566 58_565 ?
 Ag1 S2 Ag1 101.4(4) 51_565 58_565 ?
 Ag1 S2 Ag1 108.0(5) . 6_566 ?
 Ag1 S2 Ag1 112.2(6) 12_665 56_565 ?
 Ag1 S2 Ag1 108.0(5) . 12_665 ?
 Ag1 S2 Ag1 10.91(19) 6_566 56_565 ?
 Ag1 S2 Ag1 108.0(5) 6_566 12_665 ?
 Ag1 S2 Ag1 112.2(6) 6_566 51_565 ?
 Ag1 S2 Ag1 97.1(4) . 56_565 ?
 Ag1 S2 Ag1 10.91(19) . 51_565 ?

loop_
  _geom_torsion_atom_site_label_1
  _geom_torsion_atom_site_label_2
  _geom_torsion_atom_site_label_3
  _geom_torsion_atom_site_label_4
  _geom_torsion
  _geom_torsion_site_symmetry_1
  _geom_torsion_site_symmetry_2
  _geom_torsion_site_symmetry_3
  _geom_torsion_site_symmetry_4
  _geom_torsion_publ_flag
 Ag01 Ag1 S2 Ag1 -153.2(6) . . . 6_566 ?
 Ag01 Ag1 S2 Ag1 92.6(7) . . . 51_565 ?
 Ag01 Ag1 S2 Ag1 90.2(7) . . . 12_665 ?
 Ag01 Ag1 S2 Ag1 -153.6(3) . . . 56_565 ?
 Ag01 Ag1 S2 Ag1 100.9(5) . . . 58_565 ?
 Ag01 S006 C00F C00D 180.000(4) . . . . ?
 Ag01 S006 C00F C00G -60(2) . . . . ?
 Ag01 S006 C00F C00G 60(2) . . . 51_565 ?
 Ag02 Ag1 S2 Ag1 153.7(5) 6_566 . . 58_565 ?
 Ag02 Ag1 S2 Ag1 -100.9(3) 6_566 . . 56_565 ?
 Ag02 Ag1 S2 Ag1 -100.4(6) 6_566 . . 6_566 ?
 Ag02 Ag1 S2 Ag1 145.4(7) 6_566 . . 51_565 ?
 Ag02 Ag1 S2 Ag1 142.9(6) 6_566 . . 12_665 ?
 Ag02 S006 C00F C00D 99.6(6) 6_566 . . . ?
 Ag02 S006 C00F C00D -99.6(6) 55_556 . . . ?
 Ag02 S006 C00F C00G -140(2) 6_566 . . . ?
 Ag02 S006 C00F C00G -20(3) 6_566 . . 51_565 ?
 Ag02 S006 C00F C00G 20(3) 55_556 . . . ?
 Ag02 S006 C00F C00G 140(2) 55_556 . . 51_565 ?
 Ag02 S009 C00E C00J -175(2) 12_665 . . . ?
 Ag02 S009 C00E C00J 65(2) 12_665 . . 6_566 ?
 Ag02 S009 C00E C00J -55(2) . . . . ?
 Ag02 S009 C00E C00J -55(2) 6_566 . . 6_566 ?
 Ag02 S009 C00E C00J 65(2) . . . 12_665 ?
 Ag02 S009 C00E C00J -175(2) . . . 6_566 ?
 Ag02 S009 C00E C00J 65(2) 6_566 . . . ?
 Ag02 S009 C00E C00J -55(2) 12_665 . . 12_665 ?
 Ag02 S009 C00E C00J -175(2) 6_566 . . 12_665 ?
 Ag00 S006 C00F C00D 0.000(4) . . . . ?
 Ag00 S006 C00F C00G -120(2) . . . 51_565 ?
 Ag00 S006 C00F C00G 120(2) . . . . ?
 Ag1 Ag1 S2 Ag1 2.5(13) 12_665 . . 51_565 ?
 Ag1 Ag1 S2 Ag1 0.9(4) 50_556 . . 56_565 ?
 Ag1 Ag1 S2 Ag1 10.4(8) 4_566 . . 6_566 ?
 Ag1 Ag1 S2 Ag1 -112.9(8) 50_556 . . 51_565 ?
 Ag1 Ag1 S2 Ag1 -116.7(12) 6_566 . . 12_665 ?
 Ag1 Ag1 S2 Ag1 8.3(11) 51_565 . . 58_565 ?
 Ag1 Ag1 S2 Ag1 -2.5(13) 51_565 . . 12_665 ?
 Ag1 Ag1 S2 Ag1 -106.3(4) 4_566 . . 12_665 ?
 Ag1 Ag1 S2 Ag1 -103.8(9) 4_566 . . 51_565 ?
 Ag1 Ag1 S2 Ag1 -115.3(5) 50_556 . . 12_665 ?
 Ag1 Ag1 S2 Ag1 114.19(12) 51_565 . . 6_566 ?
 Ag1 Ag1 S2 Ag1 116.2(9) 12_665 . . 56_565 ?
 Ag1 Ag1 S2 Ag1 -114.19(12) 6_566 . . 51_565 ?
 Ag1 Ag1 S2 Ag1 1.3(7) 50_556 . . 6_566 ?
 Ag1 Ag1 S2 Ag1 113.7(4) 51_565 . . 56_565 ?
 Ag1 Ag1 S2 Ag1 -95.5(3) 4_566 . . 58_565 ?
 Ag1 Ag1 S2 Ag1 -105.9(10) 6_566 . . 58_565 ?
 Ag1 Ag1 S2 Ag1 -104.6(3) 50_556 . . 58_565 ?
 Ag1 Ag1 S2 Ag1 -0.5(3) 6_566 . . 56_565 ?
 Ag1 Ag1 S2 Ag1 116.7(12) 12_665 . . 6_566 ?
 Ag1 Ag1 S2 Ag1 9.9(6) 4_566 . . 56_565 ?
 Ag1 Ag1 S2 Ag1 10.7(2) 12_665 . . 58_565 ?
 S005 Ag1 S2 Ag1 -42.0(3) 6_566 . . 56_565 ?
 S005 Ag1 S2 Ag1 43.4(8) . . . 51_565 ?
 S005 Ag1 S2 Ag1 -155.7(7) 6_566 . . 51_565 ?
 S005 Ag1 S2 Ag1 40.9(6) . . . 12_665 ?
 S005 Ag1 S2 Ag1 -158.2(7) 6_566 . . 12_665 ?
 S005 Ag1 S2 Ag1 51.6(4) . . . 58_565 ?
 S005 Ag1 S2 Ag1 157.5(7) . . . 6_566 ?
 S005 Ag1 S2 Ag1 157.1(5) . . . 56_565 ?
 S005 Ag1 S2 Ag1 -147.4(5) 6_566 . . 58_565 ?
 S005 Ag1 S2 Ag1 -41.5(6) 6_566 . . 6_566 ?
 O00B S008 O00C Ag02 -42.3(19) . . . . ?
 O00B S008 O00C Ag -77.2(17) . . . . ?
 O00B S008 C00I C00H 180.000(7) . . . . ?
 O00B S008 C00I C6 -60(3) . . . 51_565 ?
 O00B S008 C00I C6 60(3) . . . . ?
 O00C S008 O00B Ag01 -63.6(10) 51_565 . . . ?
 O00C S008 O00B Ag01 63.6(10) . . . . ?
 O00C S008 O00C Ag02 84(2) 51_565 . . . ?
 O00C S008 O00C Ag 49(2) 51_565 . . . ?
 O00C S008 C00I C00H 60.6(11) 51_565 . . . ?
 O00C S008 C00I C00H -60.6(11) . . . . ?
 O00C S008 C00I C6 -60(3) 51_565 . . . ?
 O00C S008 C00I C6 -179(3) 51_565 . . 51_565 ?
 O00C S008 C00I C6 60(3) . . . 51_565 ?
 O00C S008 C00I C6 179(3) . . . . ?
 C00I S008 O00B Ag01 180.000(2) . . . . ?
 C00I S008 O00C Ag02 -158.0(17) . . . . ?
 C00I S008 O00C Ag 167.0(17) . . . . ?
 Ag Ag1 S2 Ag1 -85.4(6) 6_566 . . 56_565 ?
 Ag Ag1 S2 Ag1 -84.9(8) 6_566 . . 6_566 ?
 Ag Ag1 S2 Ag1 158.4(7) 6_566 . . 12_665 ?
 Ag Ag1 S2 Ag1 160.9(9) 6_566 . . 51_565 ?
 Ag Ag1 S2 Ag1 169.2(6) 6_566 . . 58_565 ?
 Ag S006 C00F C00D -67.9(12) 55_556 . . . ?
 Ag S006 C00F C00D 67.9(12) 6_566 . . . ?
 Ag S006 C00F C00G -172(2) 6_566 . . . ?
 Ag S006 C00F C00G 172(2) 55_556 . . 51_565 ?
 Ag S006 C00F C00G 52(3) 55_556 . . . ?
 Ag S006 C00F C00G -52(3) 6_566 . . 51_565 ?
 S2 Ag1 S2 Ag1 8.3(11) 51_565 . . 58_565 ?
 S2 Ag1 S2 Ag1 113.7(4) 51_565 . . 56_565 ?
 S2 Ag1 S2 Ag1 114.19(12) 51_565 . . 6_566 ?
 S2 Ag1 S2 Ag1 -2.5(13) 51_565 . . 12_665 ?
 S2 Ag1 S2 Ag1 0.001(5) 51_565 . . 51_565 ?

_shelx_res_file
;
TITL 20210527_SH_Ag54recrystal_0m_a.res in Fm-3
    20210527_sh_ag54recrystal_0m_a.res
    created by SHELXL-2019/3 at 17:25:17 on 15-Jun-2024
REM Old TITL 20210527_SH_Ag54recrystal_0m in Fm-3
REM SHELXT solution in Fm-3
REM R1 0.426, Rweak 0.035, Alpha 0.049, Orientation as input
REM Formula found by SHELXT: C164 Ag36 S71
CELL 0.71073 32.1653 32.1653 32.1653 90 90 90
ZERR 4 0.0017 0.0017 0.0017 0 0 0
LATT 4
SYMM -X,-Y,+Z
SYMM -X,+Y,-Z
SYMM +X,-Y,-Z
SYMM +Z,+X,+Y
SYMM +Z,-X,-Y
SYMM -Z,-X,+Y
SYMM -Z,+X,-Y
SYMM +Y,+Z,+X
SYMM -Y,+Z,-X
SYMM +Y,-Z,-X
SYMM -Y,-Z,+X
SFAC C H Ag O S
UNIT 512 1152 216 144 212
SIMU 0.04 0.08 1.7
RIGU
ISOR C00H
ISOR Ag00 Ag1

L.S. 20
PLAN  15
SIZE 0.2 0.2 0.2
TEMP -173
CONF
LIST 4
MORE -1
BOND $H
fmap 2
acta
OMIT 0 0 4
OMIT 0 2 6
OMIT 0 6 6
OMIT 2 0 6
OMIT 3 3 7
OMIT 4 4 4
REM <olex2.extras>
REM <HklSrc "%.\\20210527_sh_ag54recrystal_0m_a_sq.hkl">
REM </olex2.extras>

WGHT    0.145200 5748.177246
FVAR       0.03307   0.87099
AG01  3    0.637567    0.500000    0.620884    10.50000    0.05321    0.09938 =
         0.05436    0.00000   -0.01386    0.00000
PART 1
AG02  3    0.574610    0.427297    0.662510    21.00000    0.07272    0.08349 =
         0.05665    0.00582   -0.01564    0.00805
PART 0
AG00  3    0.693949    0.500000    0.500000    10.25000    0.04869    0.46055 =
         0.05525    0.00000    0.00000    0.00000
AG1   3    0.586525    0.485315    0.548525    10.50000    0.04514    0.22164 =
         0.08767   -0.10951   -0.00912    0.02825
S005  5    0.560822    0.500000    0.617444    10.50000    0.05595    0.06605 =
         0.03686    0.00000   -0.01346    0.00000
S006  5    0.696850    0.500000    0.574025    10.50000    0.03892    0.10053 =
         0.05272    0.00000   -0.01516    0.00000
S008  5    0.630839    0.500000    0.721651    10.50000    0.06506    0.10935 =
         0.04270    0.00000   -0.02861    0.00000
S009  5    0.619185    0.380815    0.619185    10.33333    0.07356    0.07356 =
         0.07356    0.01754   -0.01754    0.01754
O00B  4    0.660061    0.500000    0.688118    10.50000    0.07378    0.13965 =
         0.04343    0.00000   -0.03075    0.00000
O00C  4    0.605917    0.462576    0.721984    11.00000    0.10307    0.13628 =
         0.05895    0.01500   -0.03760   -0.01988
C00D  1    0.781347    0.500000    0.558783    10.50000    0.05769    0.16704 =
         0.09805    0.00000   -0.02409    0.00000
PART -1
AFIX 137
H00A  2    0.809484    0.505534    0.569077    10.50000   -1.50000
H00B  2    0.773376    0.521644    0.538875    10.50000   -1.50000
H00C  2    0.780729    0.472822    0.545025    10.50000   -1.50000
AFIX   0
PART 0
C00E  1    0.653006    0.346994    0.653006    10.33333    0.10346    0.10346 =
         0.10346    0.03149   -0.03149    0.03149
C00F  1    0.749279    0.500000    0.597120    10.50000    0.04021    0.10255 =
         0.08406    0.00000   -0.03864    0.00000
C00G  1    0.753446    0.537816    0.622832    11.00000    0.06707    0.11852 =
         0.11369   -0.01861   -0.05198    0.00418
AFIX 137
H00D  2    0.751409    0.562467    0.605043    11.00000   -1.50000
H00E  2    0.780489    0.537627    0.636865    11.00000   -1.50000
H00F  2    0.731206    0.538447    0.643647    11.00000   -1.50000
AFIX   0
C00H  1    0.631953    0.500000    0.805489    10.50000    0.11472    0.26258 =
         0.02929    0.00000   -0.02089    0.00000
PART -1
AFIX 137
H00G  2    0.610688    0.478495    0.801798    10.50000   -1.50000
H00H  2    0.618532    0.527245    0.807908    10.50000   -1.50000
H00I  2    0.647916    0.494259    0.830797    10.50000   -1.50000
AFIX   0
PART 0
C00I  1    0.660930    0.500000    0.768288    10.50000    0.06154    0.21533 =
         0.04172    0.00000   -0.03357    0.00000
C00J  1    0.677759    0.379852    0.681983    11.00000    0.17976    0.17381 =
         0.14035   -0.02379   -0.11325    0.06694
AFIX 137
H00J  2    0.704882    0.368254    0.689602    11.00000   -1.50000
H00K  2    0.661597    0.385318    0.707226    11.00000   -1.50000
H00L  2    0.681784    0.405881    0.666666    11.00000   -1.50000
AFIX   0
C6    1    0.688310    0.539758    0.767994    11.00000    0.13868    0.27046 =
         0.07678    0.02349   -0.06669   -0.06538
AFIX 137
H6A   2    0.705931    0.539771    0.743139    11.00000   -1.50000
H6B   2    0.705866    0.540183    0.792891    11.00000   -1.50000
H6C   2    0.670412    0.564414    0.767766    11.00000   -1.50000
AFIX   0
PART 2
AG    3    0.553929    0.459844    0.674403   -21.00000    0.07507    0.11675 =
         0.05590    0.00626   -0.02443   -0.03129

PART 0
S1    5    0.500000    0.500000    0.500000    10.04167    0.05338    0.05338 =
         0.05338    0.00000    0.00000    0.00000

S2    5    0.561095    0.438905    0.561095    10.33333    0.09199    0.09199 =
         0.09199   -0.00713    0.00713   -0.00713
HKLF 4


REM  20210527_SH_Ag54recrystal_0m_a.res in Fm-3
REM wR2 = 0.2904, GooF = S = 1.031, Restrained GooF = 0.994 for all data
REM R1 = 0.0954 for 1117 Fo > 4sig(Fo) and 0.1263 for all 1564 data
REM 138 parameters refined using 199 restraints

END

WGHT      0.1454   5741.6299

REM Highest difference peak  2.772,  deepest hole -2.243,  1-sigma level  0.224
Q1    1   0.7088  0.4672  0.5000  10.50000  0.05    2.77
Q2    1   0.6808  0.5000  0.5000  10.25000  0.05    1.98
Q3    1   0.6425  0.5429  0.6197  11.00000  0.05    1.67
Q4    1   0.5868  0.4344  0.6080  11.00000  0.05    1.59
Q5    1   0.7890  0.3589  0.6788  11.00000  0.05    1.48
Q6    1   0.5834  0.4620  0.5501  11.00000  0.05    1.31
Q7    1   0.5791  0.5000  0.5320  10.50000  0.05    1.19
Q8    1   0.6015  0.4474  0.6427  11.00000  0.05    1.07
Q9    1   0.5806  0.4700  0.5613  11.00000  0.05    0.85
Q10   1   0.8074  0.3074  0.6926  10.33333  0.05    0.84
Q11   1   0.7884  0.2884  0.7116  10.33333  0.05    0.78
Q12   1   0.6775  0.6775  0.8225  10.33333  0.05    0.77
Q13   1   0.6526  0.6526  0.8474  10.33333  0.05    0.73
Q14   1   0.5302  0.5000  0.6501  10.50000  0.05    0.72
Q15   1   0.8704  0.5618  0.5781  11.00000  0.05    0.71
;
_shelx_res_checksum                14599
_shelx_hkl_file
;
  12   0   0 3238.48   86.19
  14   0   0 7635.44  193.08
  16   0   0 4678.93  122.99
  18   0   0  754.52   28.90
  20   0   0  210.98   16.30
  22   0   0   -2.20    7.60
  24   0   0 1587.34   50.79
  26   0   0 1370.06   45.50
  28   0   0   10.60    8.70
  30   0   0  148.09   12.70
  28  -2   0  201.68   12.60
  26  -2   0   72.89   10.20
  24  -2   0   52.59    9.80
  22  -2   0    6.50    7.30
  20  -2   0   54.79    9.40
  18  -2   0  237.48   15.70
  16  -2   0  -11.40    6.80
  14  -2   0  211.08   14.50
  12  -2   0  451.85   19.00
  10  -2   0   84.69    9.00
   8  -2   0  304.67   13.70
  -8   2   0  292.27   13.20
   6  -2   0    8.30    5.10
  -6   2   0    2.70    4.80
   4  -2   0 1913.01   49.90
  -4   2   0 1955.80   50.29
  20   2   0   57.09   10.80
  22   2   0   -8.90    7.50
  24   2   0   70.79   12.50
  26   2   0   46.60   11.80
  28   2   0  194.18   17.50
  30   2   0    8.90   10.10
  32   2   0   -7.80    7.80
  24  -4   0  161.68   12.20
  22  -4   0  407.76   19.00
  20  -4   0  555.34   22.50
  18  -4   0 2846.32   77.69
  16  -4   0  197.48   13.90
  14  -4   0   64.69    9.00
 -14   4   0   36.30    8.50
  12  -4   0    8.10    6.90
 -12   4   0    0.70    7.20
  10  -4   0    4.80    6.50
 -10   4   0   15.20    7.50
   8  -4   0   20.00    7.10
  -8   4   0   28.40    8.10
   6  -4   0   65.79    8.60
  -6   4   0   66.09    8.70
  -4   4   0  115.29    9.70
  24   4   0  131.29   15.10
  26   4   0  578.14   28.80
  28   4   0   17.70   11.80
  30   4   0   40.20   13.60
 -18   6   0 2904.61   81.29
  16  -6   0  619.84   24.50
 -16   6   0  597.44   25.70
  14  -6   0  705.23   27.20
 -14   6   0  736.03   28.70
 -12   6   0  504.75   23.20
 -10   6   0 1105.99   36.90
  -8   6   0  329.87   18.00
  -6   6   0  125.69   13.20
  28   6   0   13.70   10.70
  30   6   0    1.70   10.80
 -20   8   0  370.06   21.60
 -18   8   0  356.16   21.40
 -16   8   0  221.08   18.40
 -14   8   0   14.20    9.20
 -12   8   0 4434.86  119.79
 -10   8   0 1758.52   54.59
  -8   8   0 6019.70  157.58
  -6   8   0  348.77   22.50
 -22  10   0 1057.49   41.30
 -20  10   0  970.70   39.40
 -18  10   0   60.69   12.30
 -16  10   0   -9.60    8.20
 -14  10   0  479.25   26.00
 -12  10   0   20.30   10.90
 -10  10   0   47.20   13.10
  -8  10   0  461.45   26.10
 -26  12   0   -1.50    9.30
 -24  12   0   53.69   12.90
 -22  12   0  181.48   19.00
 -20  12   0   73.49   14.50
 -18  12   0  632.84   32.10
 -16  12   0  241.98   21.80
 -14  12   0  488.55   28.30
 -12  12   0  347.17   26.50
 -10  12   0 3853.11  112.19
  -8  12   0 5688.33  156.78
 -28  14   0   89.59   15.40
 -26  14   0   -1.20    9.80
 -24  14   0   85.39   19.10
 -22  14   0  312.07   26.20
 -20  14   0  121.19   18.30
 -18  14   0  -15.30   10.10
 -16  14   0   11.80   12.10
 -14  14   0  244.58   23.70
 -12  14   0   56.19   16.30
 -10  14   0  770.32   39.70
  -8  14   0  501.95   32.10
 -26  16   0   -1.10   11.90
 -24  16   0   53.79   15.50
 -22  16   0   -1.80   11.60
 -20  16   0   93.59   18.00
 -18  16   0   58.69   15.80
 -16  16   0  345.77   30.30
 -14  16   0  154.28   22.80
 -12  16   0   46.40   15.20
 -10  16   0  441.36   34.40
  -8  16   0 1850.41   68.99
 -26  18   0   35.40   15.10
 -24  18   0  192.88   23.90
 -22  18   0   24.50   15.20
 -20  18   0   80.59   19.50
 -18  18   0  320.67   31.30
 -16  18   0  224.08   32.60
 -14  18   0  181.08   24.50
 -12  18   0    1.60   13.90
 -10  18   0    8.70   13.70
  -8  18   0   17.50   15.20
 -24  20   0  185.38   25.00
 -22  20   0   49.00   17.80
 -20  20   0  -29.20   13.30
 -18  20   0  295.67   32.40
 -16  20   0    2.70   15.10
 -14  20   0   40.50   18.10
 -12  20   0  512.15   41.80
 -10  20   0    0.40   14.60
  -8  20   0  360.56   34.90
 -22  22   0  185.38   26.90
 -20  22   0  137.79   26.60
 -18  22   0  -24.50   14.20
 -16  22   0   22.70   17.30
 -14  22   0  325.27   35.60
 -12  22   0 1874.51   77.79
 -10  22   0   25.10   17.40
  -8  22   0  693.13   42.70
 -20  24   0   34.10   20.70
 -18  24   0   -1.70   17.00
 -16  24   0  197.48   31.70
 -14  24   0  325.47   36.80
 -12  24   0   70.99   22.10
 -10  24   0   33.80   19.60
  -8  24   0   -5.20   18.20
  -6  24   0   18.80   15.70
 -18  26   0   -6.90   20.70
 -16  26   0   99.89   25.60
 -14  26   0  792.22   52.79
 -12  26   0 1066.39   60.69
 -10  26   0   61.19   23.30
  -8  26   0   46.50   21.10
  -6  26   0  372.56   41.40
 -14  28   0  -16.40   17.90
 -12  28   0  -13.50   19.20
 -10  28   0   35.10   22.60
  -8  28   0   17.10   20.80
  -6  28   0   89.69   26.60
 -10  30   0   44.90   23.40
  -8  30   0   40.50   24.60
  -6  30   0  189.88   33.90
  -4  30   0  116.09   27.10
  -2  32   0   49.20   30.90
  -5  31  -1   91.49   27.60
  -7  31  -1   29.30   25.10
  -7  29  -1   20.00   21.70
  -9  29  -1   36.10   23.20
 -11  29  -1   25.30   20.80
 -13  29  -1  -46.20   15.70
  -7  27  -1  204.08   33.30
  -9  27  -1    6.20   18.80
 -11  27  -1  111.39   27.60
 -13  27  -1   93.39   25.20
 -15  27  -1   15.80   19.60
 -17  27  -1    0.00   18.70
  -9  25  -1  125.39   27.20
 -11  25  -1  180.68   29.90
 -13  25  -1  969.20   58.09
 -15  25  -1  326.87   36.90
 -17  25  -1   25.30   18.20
 -19  25  -1   10.90   17.30
  -9  23  -1   21.10   18.80
 -11  23  -1  327.27   35.70
 -13  23  -1  160.18   27.00
 -15  23  -1  -21.00   14.40
 -17  23  -1   24.20   16.50
 -19  23  -1    5.60   16.20
 -21  23  -1  166.18   28.40
  -9  21  -1  383.56   35.20
 -11  21  -1  285.47   32.90
 -13  21  -1  743.53   46.80
 -15  21  -1   11.20   15.80
 -17  21  -1  -13.50   16.00
 -19  21  -1    4.20   14.80
 -21  21  -1  158.98   24.40
 -23  21  -1   28.30   17.10
  -9  19  -1   -8.60   13.00
 -11  19  -1   35.30   16.70
 -13  19  -1  -17.80   13.00
 -15  19  -1  237.88   33.40
 -17  19  -1   62.29   18.90
 -19  19  -1  358.36   33.50
 -21  19  -1   11.80   14.00
 -23  19  -1   39.30   16.20
 -25  19  -1  160.48   22.20
  -9  17  -1  165.18   23.40
 -11  17  -1  115.19   19.90
 -13  17  -1   27.40   16.30
 -15  17  -1  120.19   20.90
 -17  17  -1   17.90   14.60
 -19  17  -1  104.89   21.60
 -21  17  -1   -0.30   13.10
 -23  17  -1    9.40   13.70
 -25  17  -1   24.20   13.00
 -27  17  -1   -0.10   11.90
  -9  15  -1  152.58   21.10
 -11  15  -1   14.90   12.20
 -13  15  -1   21.20   12.70
 -15  15  -1   15.90   13.40
 -17  15  -1  270.37   25.20
 -19  15  -1   22.40   13.50
 -21  15  -1  122.39   18.70
 -23  15  -1   16.60   12.60
 -25  15  -1   88.39   16.60
 -27  15  -1   36.60   13.10
  -9  13  -1 4239.98  122.89
 -11  13  -1  209.68   22.00
 -13  13  -1   35.30   13.30
 -15  13  -1   42.60   13.00
 -17  13  -1  186.98   20.20
 -19  13  -1   67.09   14.40
 -21  13  -1  125.59   17.00
 -23  13  -1  200.18   20.30
 -25  13  -1   25.10   11.40
  -9  11  -1 2952.60   88.59
 -11  11  -1   16.90   11.60
 -13  11  -1  251.87   21.30
 -15  11  -1   48.80   11.80
 -17  11  -1  383.16   23.70
 -19  11  -1    9.50   10.30
 -21  11  -1  372.56   24.60
 -23  11  -1   20.80   10.20
  -9   9  -1 3626.24  100.99
 -11   9  -1  322.97   20.60
 -13   9  -1   90.49   12.90
 -15   9  -1  112.79   14.00
 -17   9  -1   14.70    9.50
 -19   9  -1   59.79   11.30
 -21   9  -1 1548.25   50.79
  31   7  -1   11.80   12.20
  -9   7  -1 3312.97   90.09
 -11   7  -1   -5.30    7.40
 -13   7  -1  526.75   23.70
 -15   7  -1 1600.24   49.70
 -17   7  -1   67.49   10.70
 -19   7  -1  892.21   32.30
  31   5  -1   -9.20    9.80
  29   5  -1   83.59   15.90
  27   5  -1  -15.00    9.60
  -7   5  -1  168.28   12.10
  -9   5  -1   25.50    7.10
 -13   5  -1    7.10    7.00
 -15   5  -1 1325.17   40.60
  31   3  -1    5.40   10.50
  27   3  -1  553.84   30.00
  25   3  -1  131.69   16.50
  23   3  -1   12.10   10.10
  -7   3  -1    2.20    5.10
  -9   3  -1  409.96   15.90
   9  -3   1  417.86   14.70
 -11   3  -1   32.50    6.30
  11  -3   1   21.90    5.40
  13  -3   1   57.29    7.00
  15  -3   1  199.38   11.40
  17  -3   1 1515.25   42.80
  19  -3   1   51.59    7.00
  21  -3   1  792.32   25.30
  23  -3   1   23.30    5.20
  31   1  -1   96.59   14.40
  29   1  -1   25.50   11.20
  27   1  -1  -16.50    9.50
  25   1  -1  745.93   32.90
  23   1  -1  136.19   15.20
  21   1  -1   84.99   13.00
  19   1  -1   10.90    7.70
  17   1  -1  410.46   21.90
  15   1  -1 1499.25   47.70
  -5   1  -1   12.40    2.90
   7  -1   1    5.00    3.70
   9  -1   1  386.76   14.10
  11  -1   1  556.14   19.10
  13  -1   1 1434.96   41.00
  15  -1   1 1249.77   37.50
  17  -1   1  462.25   19.20
  19  -1   1   14.00    6.50
  21  -1   1   74.89    9.40
  23  -1   1  124.19   11.10
  25  -1   1  701.63   24.60
  27  -1   1    6.20    4.50
  31  -1  -1   77.99   10.80
  29  -1  -1   20.40    9.50
  27  -1  -1   -1.10    9.60
  25  -1  -1  757.22   32.10
  23  -1  -1  162.18   15.80
  21  -1  -1   74.39   12.20
  19  -1  -1    4.90    8.20
  17  -1  -1  359.46   20.10
  15  -1  -1 1188.48   39.60
  13  -1  -1 1427.66   44.60
  11  -1  -1  551.04   22.30
   9  -1  -1  476.05   22.60
   7  -1  -1    4.20    6.20
   5  -1  -1   10.50    5.50
  -5   1   1   22.40    5.40
   3  -1  -1  455.35   15.10
  -3   1   1  456.05   15.90
  17   1   1  466.35   20.70
  19   1   1   18.20    7.50
  21   1   1   55.49   10.00
  23   1   1  166.48   14.40
  25   1   1  661.93   27.40
  27   1   1   14.80    8.30
  29   1   1   24.10    7.70
  29  -3  -1    1.50    7.20
  27  -3  -1  587.84   25.60
  25  -3  -1  133.19   14.30
  23  -3  -1   19.90    9.60
  21  -3  -1  803.42   31.60
  19  -3  -1   32.50    9.60
  17  -3  -1 1464.65   46.90
  15  -3  -1  236.38   16.90
  13  -3  -1   70.49   10.80
  11  -3  -1   41.80    9.10
 -11   3   1   28.60    7.90
   9  -3  -1  432.66   22.20
  -9   3   1  430.26   19.10
   7  -3  -1   11.40    6.90
  -7   3   1    1.80    6.80
   5  -3  -1  257.17   13.80
  -5   3   1  262.87   13.50
   3  -3  -1 1615.34   44.40
  -3   3   1 1588.24   44.20
  23   3   1   19.70    9.00
  25   3   1  154.08   16.00
  27   3   1  581.64   27.30
  29   3   1   17.80    9.80
  31   3   1   -4.60    8.40
  25  -5  -1   20.90    9.10
  23  -5  -1   -1.10    7.70
  21  -5  -1  538.85   24.80
  19  -5  -1  834.72   31.50
  17  -5  -1 1132.69   38.60
  15  -5  -1 1438.26   45.00
 -15   5   1 1375.56   45.00
  13  -5  -1    5.50    8.20
 -13   5   1    1.90    7.80
  11  -5  -1 1558.84   47.10
 -11   5   1 1539.85   48.10
   9  -5  -1   41.90    8.80
   7  -5  -1  200.28   14.50
  -7   5   1  169.68   14.60
   5  -5  -1  275.17   15.90
  -5   5   1  278.57   16.00
  -3   5   1  206.28   14.40
  27   5   1    3.40   10.40
  31   5   1   -3.70    9.40
  21  -7  -1  208.68   17.20
  19  -7  -1  820.72   32.50
 -19   7   1  892.41   34.30
  17  -7  -1   53.79   10.90
 -17   7   1   61.99   11.30
  15  -7  -1 1558.04   50.79
 -15   7   1 1669.33   52.59
  13  -7  -1  527.95   24.60
 -13   7   1  482.45   24.80
  11  -7  -1   -4.00    8.70
 -11   7   1    2.70    9.10
  -9   7   1 3319.77   92.19
  -7   7   1   92.59   12.20
  -5   7   1 1176.58   44.50
  -3   7   1  564.34   24.80
  31   7   1   11.90   10.70
 -21   9   1 1607.94   54.79
 -19   9   1   31.10   11.10
 -17   9   1   38.40   11.90
 -15   9   1  109.89   15.10
 -13   9   1  101.99   14.60
 -11   9   1  244.88   20.10
  -9   9   1 3386.66   96.39
  -7   9   1 1308.17   46.80
  -5   9   1  782.32   33.60
 -25  11   1  -19.50    7.90
 -23  11   1   21.20   11.00
 -21  11   1  404.36   26.60
 -19  11   1    7.60   10.50
 -17  11   1  366.16   24.30
 -15  11   1   51.19   13.30
 -13  11   1  227.58   20.90
 -11  11   1    0.80   10.40
  -9  11   1 2781.92   84.89
  -7  11   1  953.40   40.30
  -5  11   1   20.10   10.40
 -27  13   1   66.19   14.30
 -25  13   1   45.50   13.80
 -23  13   1  216.38   22.60
 -21  13   1  135.29   18.70
 -19  13   1   90.89   16.70
 -17  13   1  199.58   21.50
 -15  13   1   45.30   14.00
 -13  13   1   30.60   13.60
 -11  13   1  194.68   22.00
  -9  13   1 4305.57  125.19
  -7  13   1 1205.58   49.40
  -5  13   1 1299.17   50.69
 -27  15   1   83.59   16.60
 -25  15   1   56.79   15.90
 -23  15   1   37.20   15.00
 -21  15   1  110.19   18.90
 -19  15   1   34.00   14.20
 -17  15   1  202.88   23.50
 -15  15   1   25.10   12.90
 -13  15   1   -0.40   10.70
 -11  15   1   11.20   12.30
  -9  15   1  238.68   25.60
  -7  15   1 1030.10   47.40
 -27  17   1  -13.10   11.60
 -25  17   1   65.29   17.00
 -23  17   1   -4.30   11.30
 -21  17   1  -22.30   12.00
 -19  17   1   59.59   18.40
 -17  17   1   12.00   14.80
 -15  17   1  101.59   20.90
 -13  17   1   53.89   16.80
 -11  17   1  119.09   20.50
  -9  17   1  151.78   23.20
  -7  17   1  243.88   27.10
 -25  19   1  131.29   23.00
 -23  19   1   67.39   18.40
 -21  19   1   10.40   15.70
 -19  19   1  321.67   32.50
 -17  19   1   44.50   17.50
 -15  19   1  252.17   29.30
 -11  19   1   28.40   16.70
  -9  19   1   22.00   15.40
  -7  19   1  194.98   26.20
 -23  21   1   63.19   19.30
 -21  21   1  180.18   27.00
 -19  21   1   10.10   15.30
 -17  21   1    5.40   17.80
 -15  21   1   25.50   19.90
 -13  21   1  754.72   46.90
 -11  21   1  248.38   31.30
  -9  21   1  351.06   36.00
  -5  21   1   65.79   19.40
 -21  23   1  120.89   26.70
 -19  23   1   16.60   20.00
 -17  23   1   12.10   19.60
 -15  23   1    1.00   17.10
 -13  23   1  145.49   27.10
 -11  23   1  293.87   35.30
  -9  23   1   20.20   18.40
  -7  23   1   87.69   22.80
  -5  23   1   27.80   19.50
 -19  25   1   19.40   21.30
 -17  25   1   15.40   20.10
 -15  25   1  279.47   36.40
 -13  25   1  852.91   53.99
 -11  25   1  256.67   34.00
  -9  25   1  122.69   26.20
  -7  25   1  -11.60   17.80
  -5  25   1   77.69   23.70
 -17  27   1  -19.30   16.60
 -15  27   1   25.70   22.10
 -13  27   1  119.59   28.40
 -11  27   1  136.29   28.60
  -9  27   1   -3.90   18.30
  -7  27   1  191.28   31.60
  -5  27   1   29.70   22.40
  -3  27   1   76.59   26.10
 -13  29   1  -21.70   21.00
 -11  29   1  -24.60   19.00
  -9  29   1  -14.90   17.10
  -7  29   1   11.30   16.40
  -5  29   1  106.09   25.50
  -3  29   1  390.76   45.70
  -7  31   1   65.99   26.40
  -5  31   1   41.40   20.70
  -3  31   1   15.60   24.60
  -1  31   1  117.49   31.00
  -8  30  -2   -7.50   20.90
 -10  30  -2  -34.90   18.60
  -8  28  -2   -5.20   18.40
 -10  28  -2    4.00   19.10
 -12  28  -2    7.90   20.10
 -14  28  -2   86.19   26.10
 -10  26  -2    7.30   19.60
 -12  26  -2  329.57   37.70
 -14  26  -2   28.90   19.40
 -16  26  -2   10.20   18.40
 -18  26  -2   36.80   22.00
 -10  24  -2   58.09   21.80
 -12  24  -2   24.50   18.40
 -14  24  -2   38.40   19.60
 -16  24  -2    1.30   15.00
 -18  24  -2  -24.80   16.80
 -20  24  -2   20.00   20.30
 -10  22  -2   -6.00   16.40
 -12  22  -2  388.36   37.90
 -14  22  -2   67.09   21.40
 -16  22  -2    0.60   16.00
 -18  22  -2   14.80   16.30
 -20  22  -2   13.10   17.40
 -22  22  -2   36.20   18.60
 -12  20  -2   54.39   22.10
 -14  20  -2   36.00   17.80
 -16  20  -2  180.68   26.60
 -18  20  -2   17.20   16.40
 -20  20  -2   -3.30   13.80
 -22  20  -2    0.10   14.30
 -24  20  -2    5.20   14.40
 -12  18  -2  125.99   20.90
 -14  18  -2   19.40   14.60
 -16  18  -2  -14.90   12.60
 -20  18  -2   70.29   17.70
 -22  18  -2   61.59   16.30
 -24  18  -2  152.08   21.40
 -26  18  -2   19.20   13.60
 -12  16  -2   30.90   13.90
 -14  16  -2   42.90   15.00
 -16  16  -2    4.90   13.30
 -18  16  -2   85.29   17.20
 -20  16  -2    9.10   12.50
 -22  16  -2  -18.50   10.50
 -24  16  -2    9.90   12.40
 -26  16  -2   -5.70   10.90
 -12  14  -2  307.97   27.00
 -14  14  -2  570.04   32.20
 -16  14  -2  -13.10   10.40
 -18  14  -2  154.88   18.50
 -20  14  -2   12.20   11.60
 -22  14  -2   96.09   15.80
 -24  14  -2    5.80   10.00
 -26  14  -2    8.60    9.90
 -10  12  -2  683.63   33.30
 -12  12  -2   -2.30   11.00
 -14  12  -2  435.16   25.80
 -16  12  -2  296.57   22.80
 -18  12  -2   17.80   10.60
 -20  12  -2  334.47   22.90
 -22  12  -2  -14.50    8.90
 -24  12  -2   38.80   11.10
 -10  10  -2  -11.60    8.90
 -12  10  -2   80.49   13.00
 -14  10  -2    6.20    8.70
 -16  10  -2  133.59   15.10
 -18  10  -2    8.90    9.60
 -20  10  -2  742.93   31.30
 -22  10  -2  339.47   20.80
 -10   8  -2 2100.39   61.99
 -12   8  -2  330.77   19.00
 -14   8  -2   96.59   11.80
 -16   8  -2   34.40    9.20
 -18   8  -2  434.16   21.30
 -20   8  -2   11.20    8.30
  30   6  -2   -2.60   11.60
  28   6  -2   87.99   17.10
 -10   6  -2 3290.37   90.29
 -12   6  -2  876.41   29.70
 -14   6  -2 1074.29   34.60
 -16   6  -2  623.04   23.60
  30   4  -2    0.10   11.50
  28   4  -2   -4.80   11.20
  24   4  -2    8.60    9.70
  -8   4  -2  483.35   17.00
 -10   4  -2  731.63   23.40
 -12   4  -2  929.01   28.30
 -14   4  -2   18.30    5.70
  32   2  -2   -9.80   11.00
  30   2  -2   45.50   13.80
  26   2  -2   20.80   11.20
  24   2  -2   20.40   10.80
  22   2  -2   15.90    9.90
  20   2  -2  193.98   18.10
  18   2  -2   -0.20    8.00
  -8   2  -2  722.23   20.00
  12  -2   2   20.90    2.90
  16  -2   2  354.76   12.00
  18  -2   2   15.00    3.60
  28   0  -2  270.17   22.70
  26   0  -2  340.17   23.70
  24   0  -2  247.08   20.60
  22   0  -2   18.00   10.10
  20   0  -2   40.80   11.30
  18   0  -2  480.95   25.20
  16   0  -2  139.69   15.20
  14   0  -2   38.20   10.10
  12   0  -2   43.30   10.60
  10   0  -2   46.10   10.20
  14   0   2    7.30    5.50
  16   0   2  142.69   10.10
  18   0   2  451.95   17.90
  20   0   2   58.29    7.70
  22   0   2   -2.70    4.80
  24   0   2  285.67   13.30
  32  -2  -2  -11.70    7.70
  30  -2  -2   19.20   11.10
  28  -2  -2  265.27   20.90
  26  -2  -2    7.30   11.60
  24  -2  -2   -4.20    9.70
  22  -2  -2   12.70   10.10
  20  -2  -2  180.68   17.10
  18  -2  -2   15.30    9.70
  16  -2  -2  367.86   20.90
  14  -2  -2  378.46   21.40
  12  -2  -2    4.00    8.10
  10  -2  -2   -6.90    7.60
  -8   2   2  763.82   27.00
   6  -2  -2  169.88   12.70
  -6   2   2  172.98   13.60
   4  -2  -2    4.60    5.80
  -4   2   2    4.90    5.80
   2  -2  -2  927.51   27.70
  -2   2   2  872.01   27.50
  -2  -2  -2  832.52   25.40
   2   2   2  884.71   25.60
  20   2   2  191.68   13.80
  22   2   2    2.90    6.80
  24   2   2   13.90    7.70
  26   2   2   24.60    8.30
  28   2   2  235.68   15.00
  30  -4  -2   14.50    9.40
  28  -4  -2   -1.20    9.30
  26  -4  -2   -7.20    9.30
  24  -4  -2   14.30   10.40
  22  -4  -2   48.40   11.50
  20  -4  -2  279.87   20.20
  18  -4  -2  899.21   35.00
  16  -4  -2   49.40   11.20
  14  -4  -2    3.00    8.70
 -14   4   2   11.10    8.40
  12  -4  -2  974.30   35.70
 -12   4   2  989.60   34.80
  10  -4  -2  775.72   30.10
 -10   4   2  819.72   30.20
   8  -4  -2  486.15   22.50
  -8   4   2  519.65   22.20
   6  -4  -2    0.80    7.50
  -6   4   2   16.10    8.90
   4  -4  -2  105.59   11.40
  -4   4   2   98.59   11.60
   2  -4  -2    1.80    5.20
  -2   4   2   -3.70    6.60
   0  -4  -2 1994.10   54.99
   0   4   2 1899.11   54.59
  26   4   2    9.20    9.00
  28   4   2  -14.10    7.90
  30   4   2   10.70    8.60
  26  -6  -2  343.07   22.20
  24  -6  -2    2.70   10.00
  22  -6  -2  -11.10    8.20
  20  -6  -2  188.48   17.30
  18  -6  -2 1071.39   39.50
 -18   6   2 1100.29   39.50
  16  -6  -2  633.84   27.80
 -16   6   2  560.24   26.80
  14  -6  -2 1063.59   38.90
 -14   6   2 1082.39   39.40
  12  -6  -2  948.41   34.50
 -12   6   2  858.71   34.50
  10  -6  -2 2975.90   85.39
 -10   6   2 3153.78   86.99
   8  -6  -2  453.85   22.80
  -8   6   2  450.85   22.80
   6  -6  -2 2853.11   81.29
  -6   6   2 3016.20   83.09
   4  -6  -2  699.73   28.00
  -4   6   2  636.14   27.20
  -2   6   2  146.09   13.50
  30   6   2   -9.30    9.70
  22  -8  -2   69.59   13.40
  20  -8  -2   -6.40    9.00
 -20   8   2    9.20   10.00
  18  -8  -2  423.46   24.50
 -18   8   2  480.65   26.30
  16  -8  -2   46.00   11.50
 -16   8   2   36.90   12.10
  14  -8  -2  100.09   14.00
 -14   8   2   90.39   14.60
  12  -8  -2  324.37   21.50
 -12   8   2  356.86   25.50
  10  -8  -2 1930.51   60.09
 -10   8   2 1861.41   60.09
   8  -8  -2  123.89   15.60
  -8   8   2   91.09   13.70
  -6   8   2 1374.36   47.10
  -4   8   2  472.25   25.50
 -24  10   2   13.30   10.60
 -22  10   2  268.17   22.50
 -20  10   2  742.93   35.20
 -18  10   2   53.09   12.70
 -16  10   2  135.09   17.10
 -14  10   2   37.30   12.80
 -12  10   2   81.59   15.30
 -10  10   2    3.90   10.40
  -8  10   2  565.84   29.70
  -6  10   2   59.79   13.80
  -4  10   2 1065.99   42.70
 -26  12   2   13.30   11.10
 -24  12   2   20.50   11.70
 -22  12   2    4.70   10.50
 -20  12   2  256.17   23.70
 -18  12   2   -5.30   10.80
 -16  12   2  201.38   20.70
 -14  12   2  419.76   28.10
 -12  12   2   11.90   11.00
 -10  12   2  618.64   32.90
  -8  12   2 2548.65   81.49
  -6  12   2  261.67   24.70
  -4  12   2  221.78   23.20
 -28  14   2  218.48   23.30
 -26  14   2    7.70   11.30
 -24  14   2   17.30   12.60
 -20  14   2    2.60   12.70
 -18  14   2  220.88   23.20
 -16  14   2  -15.40   11.40
 -14  14   2  565.84   34.20
 -12  14   2  256.77   26.00
 -10  14   2   61.39   16.30
  -8  14   2    9.00   12.80
  -6  14   2   -2.20    9.50
  -4  14   2  938.71   44.70
 -26  16   2   12.40   13.50
 -24  16   2   -2.50   13.10
 -22  16   2   16.80   13.20
 -20  16   2   -8.90   12.70
 -18  16   2   85.99   18.60
 -16  16   2   13.40   14.20
 -14  16   2   97.19   19.40
 -12  16   2   -5.50   11.90
 -10  16   2  208.28   25.10
  -8  16   2  382.06   33.90
  -6  16   2  132.89   21.50
  -4  16   2   58.49   15.50
 -26  18   2   -7.00   13.40
 -24  18   2  162.88   22.90
 -22  18   2   26.80   15.00
 -20  18   2   46.90   17.20
 -18  18   2  172.38   26.00
 -16  18   2  -13.20   13.90
 -14  18   2   26.40   16.40
 -12  18   2  149.29   23.50
 -10  18   2    7.50   15.60
  -8  18   2  517.65   36.00
  -6  18   2  221.58   28.20
  -4  18   2   60.29   16.10
 -24  20   2    0.00   14.50
 -22  20   2  -17.90   14.20
 -20  20   2   29.10   18.00
 -18  20   2  -24.80   15.60
 -16  20   2  126.09   23.80
 -14  20   2   33.90   17.90
 -12  20   2   61.49   20.20
  -8  20   2   -8.30   15.10
  -6  20   2  100.69   22.70
  -4  20   2   50.69   16.70
 -22  22   2   67.39   20.80
 -20  22   2  -41.60   12.00
 -18  22   2   11.20   16.20
 -16  22   2   -4.50   16.50
 -14  22   2   62.59   22.40
 -12  22   2  333.87   36.90
 -10  22   2  -13.50   15.90
  -8  22   2   -4.30   16.10
  -6  22   2  -25.60   13.70
  -4  22   2   -5.20   15.80
 -20  24   2   -5.60   18.50
 -18  24   2    1.10   21.50
 -16  24   2   15.40   20.60
 -14  24   2   19.40   20.70
 -12  24   2   38.70   20.10
 -10  24   2   46.70   21.90
  -8  24   2  208.08   31.00
  -6  24   2   17.10   18.00
  -4  24   2   -5.30   12.90
  -2  24   2   34.20   17.00
 -18  26   2  -22.50   17.80
 -16  26   2  -14.70   20.90
 -14  26   2   53.69   26.10
 -12  26   2  293.67   37.50
 -10  26   2   11.60   20.30
  -8  26   2   30.90   17.20
  -6  26   2   48.80   23.40
  -4  26   2   59.49   24.50
  -2  26   2   35.00   18.20
 -14  28   2   62.19   25.10
 -12  28   2  -13.90   18.70
 -10  28   2   34.10   22.10
  -8  28   2   24.20   21.00
  -6  28   2   30.50   22.80
  -4  28   2   51.79   24.90
  -2  28   2  250.27   37.40
   0  28   2  235.58   37.00
 -10  30   2   -9.60   20.50
  -8  30   2   -8.50   15.00
  -6  30   2   65.09   23.20
  -4  30   2   63.79   27.00
  -2  30   2   30.10   23.50
   0  30   2    5.80   21.80
   2  30   2   37.20   19.90
  -2  32   2   22.00   24.50
   0  32   2   -8.80   22.60
   2  32   2  -20.60   16.80
  -9  29  -3  225.28   36.10
 -11  29  -3  -40.30   16.10
 -13  29  -3  -13.70   19.30
 -11  27  -3    5.10   20.60
 -13  27  -3   22.40   19.10
 -15  27  -3  150.08   30.60
 -17  27  -3    3.30   18.40
 -11  25  -3   47.50   21.40
 -13  25  -3   60.99   20.80
 -15  25  -3   48.50   20.70
 -17  25  -3   66.29   23.60
 -19  25  -3    3.30   19.10
 -11  23  -3  122.89   25.80
 -13  23  -3   35.10   19.80
 -15  23  -3   82.39   21.60
 -17  23  -3    4.00   14.90
 -19  23  -3   -8.10   15.30
 -21  23  -3   -5.50   17.40
 -13  21  -3   21.80   16.00
 -15  21  -3  145.09   24.10
 -17  21  -3  128.59   24.40
 -19  21  -3  -23.10   10.80
 -21  21  -3   31.90   16.60
 -23  21  -3   70.79   19.20
 -13  19  -3  169.88   24.40
 -17  19  -3   -8.30   14.70
 -19  19  -3   54.49   18.20
 -21  19  -3   29.50   15.50
 -23  19  -3   15.90   12.80
 -25  19  -3   18.20   14.20
 -13  17  -3  -11.40   11.30
 -15  17  -3  228.68   24.70
 -17  17  -3   91.69   18.10
 -19  17  -3   25.10   14.10
 -23  17  -3   66.69   16.20
 -25  17  -3   17.60   12.00
 -27  17  -3  -24.00    9.70
 -13  15  -3  426.16   30.00
 -15  15  -3   57.39   16.00
 -17  15  -3  218.08   22.30
 -19  15  -3  114.69   17.00
 -21  15  -3   34.10   13.30
 -23  15  -3   -5.70    9.90
 -25  15  -3   24.50   11.30
 -27  15  -3   -1.00   15.80
 -13  13  -3 1675.43   58.69
 -15  13  -3  468.25   27.00
 -17  13  -3  136.09   16.50
 -19  13  -3  426.36   25.70
 -21  13  -3   54.39   12.80
 -23  13  -3   -6.90    9.00
 -25  13  -3   29.90   10.30
 -13  11  -3   18.40   10.50
 -15  11  -3  140.89   15.50
 -17  11  -3   46.30   10.80
 -19  11  -3  460.65   24.60
 -21  11  -3  700.43   30.20
 -23  11  -3    4.10    8.50
 -11   9  -3   18.20   10.40
 -13   9  -3  130.49   13.90
 -15   9  -3   92.49   12.00
 -17   9  -3  340.87   19.20
 -19   9  -3   54.49   10.10
 -21   9  -3    9.60    7.80
  31   7  -3  -11.30   12.40
  29   7  -3   66.69   16.60
 -11   7  -3  727.03   26.60
 -13   7  -3   48.40    8.80
 -15   7  -3  202.08   13.60
 -17   7  -3  134.89   11.40
 -19   7  -3  769.12   26.70
  31   5  -3   -7.60   11.60
  29   5  -3   47.40   14.50
  27   5  -3  212.18   22.60
  25   5  -3  403.66   26.70
 -11   5  -3 6451.75  160.58
 -13   5  -3  921.91   30.70
 -15   5  -3  700.33   22.90
  31   3  -3   11.40   12.50
  29   3  -3   18.80   14.40
  27   3  -3   45.40   14.50
  25   3  -3   46.80   13.90
  23   3  -3   41.80   12.30
  21   3  -3  262.27   21.80
  -9   3  -3    6.10    3.40
 -11   3  -3 1315.77   34.60
  31   1  -3    5.70   12.20
  29   1  -3  277.67   23.90
  27   1  -3   33.50   21.10
  25   1  -3   58.29   14.40
  23   1  -3   -6.80    9.50
  21   1  -3   -0.20    9.80
  19   1  -3  109.79   15.20
  17   1  -3   11.40    9.70
  15   1  -3  872.01   35.00
  31  -1  -3  -15.00   10.30
  27  -1  -3   65.99   15.10
  25  -1  -3   60.99   14.90
  23  -1  -3   10.60    9.90
  21  -1  -3    5.70    9.50
  19  -1  -3  113.39   14.80
  17  -1  -3   10.70    8.90
  15  -1  -3  834.02   34.00
  13  -1  -3 2042.90   62.79
  11  -1  -3   91.79   13.60
   9  -1  -3    8.20    8.60
   5  -1  -3  210.18   14.20
  -5   1   3  210.78   13.30
   3  -1  -3 1780.12   48.60
  -3   1   3 1651.73   47.80
   1  -1  -3  454.15   16.90
  -1   1   3  448.26   18.20
  -1  -1  -3  456.65   16.10
   1   1   3  452.45   16.20
  -3  -1  -3 1704.43   44.70
   3   1   3 1648.34   44.70
   5   1   3  191.58    9.50
   7   1   3  520.95   16.80
  17   1   3    2.50    5.00
  19   1   3  108.59    9.10
  21   1   3   -1.80    4.60
  23   1   3   23.40    5.60
  29  -3  -3   34.50   12.60
  27  -3  -3   23.70   12.50
  25  -3  -3   22.90   12.50
  23  -3  -3   20.90   11.50
  21  -3  -3  224.38   20.10
  19  -3  -3   17.10   10.20
  17  -3  -3   69.69   12.60
  15  -3  -3  346.47   21.80
  13  -3  -3   67.49   12.70
  11  -3  -3 1343.57   44.90
 -11   3   3 1318.57   42.90
   9  -3  -3   -4.10    9.40
  -9   3   3    8.60    9.10
   7  -3  -3  177.78   15.10
  -7   3   3  148.19   14.10
   5  -3  -3  361.06   19.20
  -5   3   3  381.96   19.10
   3  -3  -3   43.80    9.20
  -3   3   3   33.20    8.70
   1  -3  -3 1781.52   49.70
  -1   3   3 1671.83   49.30
  -1  -3  -3 1702.93   46.90
   1   3   3 1571.64   46.10
  -3  -3  -3   29.40    7.30
   3   3   3   41.60    7.40
   5   3   3  395.96   17.30
  23   3   3   25.70    7.70
  25   3   3   29.20    8.30
  27   3   3   38.50    8.20
  29   3   3   40.50    6.50
  29   3   3   45.20    6.80
  31  -5  -3   -0.50   16.90
  29  -5  -3   27.30   12.10
  27  -5  -3  184.08   19.00
  25  -5  -3  381.46   25.10
  23  -5  -3    8.50   10.80
  21  -5  -3   -2.40    9.40
  19  -5  -3  184.18   17.90
  17  -5  -3   68.89   12.90
  15  -5  -3  727.43   31.70
 -15   5   3  711.43   30.50
  13  -5  -3  872.21   35.20
 -13   5   3  905.91   35.30
  11  -5  -3 6312.07  167.78
 -11   5   3 6525.45  168.18
   9  -5  -3   37.90   11.50
  -9   5   3   27.50   10.40
   7  -5  -3  829.32   32.00
  -7   5   3  853.71   36.50
   5  -5  -3   52.59   10.80
  -5   5   3   34.10    9.90
  -3   5   3  345.27   18.10
   1  -5  -3  266.07   17.80
  -1   5   3  299.67   18.30
  -1  -5  -3  236.88   15.20
   1   5   3  265.97   15.50
   3   5   3  401.36   21.20
  27   5   3  200.08   16.20
  29   5   3   26.40    9.70
  31   5   3    1.00    7.40
  27  -7  -3   75.39   14.80
  25  -7  -3  217.28   20.30
  23  -7  -3   18.40   10.60
  21  -7  -3  407.56   25.30
  19  -7  -3  837.22   35.10
 -19   7   3  740.83   33.40
  17  -7  -3  139.99   16.30
 -17   7   3  120.39   15.50
  15  -7  -3  221.28   19.00
 -15   7   3  196.08   19.20
  13  -7  -3   69.59   13.10
 -13   7   3   51.19   12.90
  11  -7  -3  659.53   30.40
 -11   7   3  669.93   31.40
   9  -7  -3  522.15   26.50
  -9   7   3  500.65   26.20
   7  -7  -3 2793.82   79.59
  -7   7   3 2678.23   79.69
   5  -7  -3 2122.89   63.09
  -5   7   3 1988.50   62.69
   3  -7  -3  172.98   16.30
  -3   7   3  160.18   17.00
  -1   7   3   -1.30    8.70
   1   7   3    5.80    9.30
  31   7   3    0.60   10.50
  31   7   3   16.40    9.60
  23  -9  -3   33.40   13.10
  21  -9  -3    6.20   10.50
 -21   9   3   12.80   11.10
  19  -9  -3   91.69   15.40
 -19   9   3   35.30   12.60
  17  -9  -3  415.46   24.90
 -17   9   3  373.96   25.10
  15  -9  -3  113.89   16.40
 -15   9   3  105.29   15.90
  13  -9  -3   85.39   14.00
 -13   9   3  117.39   16.70
  11  -9  -3   18.20   10.80
 -11   9   3   41.70   12.70
   9  -9  -3  -15.30   10.70
  -9   9   3   23.30   11.50
   7  -9  -3 2543.95   78.29
  -7   9   3 2658.73   79.29
  -5   9   3  258.57   21.80
  -3   9   3   -6.60    8.30
  -1   9   3  412.96   26.40
 -25  11   3   29.90   12.60
 -23  11   3  -12.80    9.80
 -21  11   3  734.23   37.00
 -19  11   3  433.96   28.70
 -17  11   3   30.10   13.10
 -15  11   3  134.09   17.80
 -13  11   3  -11.90    9.40
 -11  11   3  338.67   27.10
  -9  11   3  511.35   29.80
  -7  11   3  216.78   21.70
  -5  11   3  369.16   26.60
  -3  11   3 1413.86   53.09
  -1  11   3   37.00   15.60
 -27  13   3  102.99   16.60
 -25  13   3   20.70   12.90
 -23  13   3    1.30   12.40
 -21  13   3   51.19   14.90
 -19  13   3  438.16   30.10
 -17  13   3  148.29   20.60
 -15  13   3  452.75   30.50
 -13  13   3 1678.23   62.39
 -11  13   3   55.89   16.30
  -9  13   3   16.90   13.40
  -7  13   3   85.99   18.10
  -5  13   3   33.90   15.20
  -3  13   3  103.49   19.20
  -1  13   3   58.19   18.40
 -27  15   3   14.80   13.80
 -25  15   3   41.10   15.50
 -23  15   3  -16.10   11.00
 -21  15   3   51.19   16.70
 -19  15   3  159.98   22.20
 -17  15   3  232.68   25.70
 -15  15   3   83.49   17.60
 -13  15   3  424.76   30.20
 -11  15   3   27.10   14.30
  -9  15   3  423.66   33.90
  -7  15   3  221.38   25.20
  -5  15   3   20.50   11.60
  -3  15   3  392.56   32.70
  -1  15   3  223.18   24.60
 -27  17   3   -2.30   13.90
 -25  17   3    6.00   14.70
 -23  17   3   57.39   17.30
 -21  17   3   22.30   15.80
 -19  17   3   33.40   15.10
 -17  17   3  115.49   23.20
 -15  17   3  175.28   24.80
 -13  17   3  -10.60   13.40
 -11  17   3   37.60   16.80
  -9  17   3   81.99   20.20
  -7  17   3  169.48   24.40
  -5  17   3   16.10   15.20
  -3  17   3   63.39   18.90
  -1  17   3 1462.45   60.39
 -25  19   3  -29.00   13.30
 -23  19   3   27.90   16.40
 -21  19   3    2.90   15.00
 -19  19   3    7.00   16.40
 -17  19   3   -0.50   14.20
 -15  19   3   -9.00   13.40
 -13  19   3  193.18   28.00
 -11  19   3  698.33   43.20
  -9  19   3   49.90   18.40
  -7  19   3  360.36   35.70
  -5  19   3   13.80   12.30
  -3  19   3   38.80   18.10
  -1  19   3   29.40   14.60
 -23  21   3   23.10   18.40
 -21  21   3    7.70   18.20
 -19  21   3  -15.90   13.00
 -17  21   3  185.88   28.80
 -15  21   3  158.48   28.30
 -13  21   3   25.50   19.10
 -11  21   3  192.08   28.90
  -9  21   3  182.08   28.80
  -7  21   3  -10.90   15.60
  -5  21   3    3.00   15.80
  -3  21   3  270.37   32.80
  -1  21   3  853.21   50.09
 -21  23   3   -4.70   18.10
 -19  23   3   -0.30   17.00
 -17  23   3  -24.20   16.40
 -15  23   3   93.79   26.00
 -13  23   3   82.49   24.00
 -11  23   3  116.89   25.70
  -9  23   3  120.69   23.00
  -7  23   3  248.48   33.50
  -5  23   3   73.29   20.30
  -3  23   3   29.40   15.30
  -1  23   3   34.40   17.40
 -19  25   3  -14.30   20.20
 -17  25   3   89.29   25.00
 -15  25   3    2.00   20.20
 -13  25   3    2.40   19.90
 -11  25   3   60.09   23.40
  -9  25   3  291.87   37.10
  -7  25   3  179.58   30.30
  -5  25   3   48.20   23.20
  -3  25   3   37.50   21.80
  -1  25   3  189.68   31.90
   1  25   3  116.09   24.90
 -17  27   3   37.50   23.60
 -15  27   3  137.09   32.00
 -13  27   3   13.60   21.20
 -11  27   3   24.80   22.60
  -9  27   3    0.10   19.90
  -7  27   3  -16.20   19.00
  -5  27   3   -0.50   18.90
  -3  27   3   54.99   19.90
  -1  27   3  631.84   54.19
   1  27   3  544.65   50.29
 -13  29   3   13.20   22.40
 -11  29   3  -32.70   18.60
  -9  29   3  163.38   33.00
  -7  29   3   78.39   26.20
  -5  29   3  -16.40   19.30
  -3  29   3   11.90   22.60
  -1  29   3   41.10   25.30
   1  29   3    4.80   23.10
   3  29   3   -0.90   22.10
  -7  31   3  -14.10   22.20
  -5  31   3  -24.40   11.70
  -3  31   3   -9.70   22.20
  -1  31   3  -14.20   13.70
   1  31   3   31.60   24.60
   3  31   3  -13.90   21.60
   5  31   3  -17.20   21.60
   7  31   3    3.00   19.30
 -10  30  -4  178.38   33.20
 -12  28  -4   17.30   24.00
 -14  28  -4   18.80   23.00
 -12  26  -4   48.50   21.90
 -14  26  -4   29.90   19.70
 -16  26  -4   72.89   23.20
 -18  26  -4   11.30   17.80
 -12  24  -4   21.70   18.30
 -14  24  -4  106.59   23.50
 -16  24  -4  217.78   29.40
 -18  24  -4   29.70   18.10
 -20  24  -4   29.20   20.70
 -14  22  -4   16.50   18.00
 -16  22  -4   -9.10   16.20
 -18  22  -4   36.40   19.00
 -20  22  -4   28.80   18.70
 -22  22  -4  -14.30   13.40
 -14  20  -4   23.60   17.90
 -16  20  -4   86.79   19.20
 -18  20  -4  111.69   21.80
 -20  20  -4    7.60   14.10
 -22  20  -4   11.50   15.50
 -24  20  -4  133.49   21.30
 -14  18  -4  104.59   21.50
 -16  18  -4  312.57   30.10
 -18  18  -4   14.60   14.40
 -20  18  -4   15.20   14.70
 -22  18  -4   26.10   14.30
 -24  18  -4   31.40   13.00
 -26  18  -4   -7.10   11.90
 -14  16  -4   20.80   14.30
 -16  16  -4    0.60   12.10
 -18  16  -4   29.70   13.70
 -20  16  -4   88.29   16.90
 -22  16  -4   11.60   11.00
 -24  16  -4    5.80   11.50
 -26  16  -4   35.40   14.60
 -14  14  -4  307.27   25.70
 -16  14  -4  301.07   24.70
 -18  14  -4  264.87   22.50
 -20  14  -4   -9.60    9.20
 -22  14  -4  -11.10    9.00
 -24  14  -4   51.49   12.00
 -26  14  -4   28.30   10.50
 -14  12  -4  572.34   28.70
 -16  12  -4   -3.20    9.00
 -18  12  -4  245.18   19.40
 -20  12  -4  669.13   30.10
 -22  12  -4  227.48   18.20
 -24  12  -4   44.60   10.60
 -14  10  -4   99.69   12.90
 -16  10  -4  191.18   15.80
 -18  10  -4    6.80    7.80
 -20  10  -4   86.69   11.60
 -22  10  -4   13.20    7.70
  30   8  -4   44.80   16.30
 -12   8  -4    3.60    8.20
 -14   8  -4  126.59   12.00
 -16   8  -4  660.13   24.70
 -18   8  -4  212.58   13.90
 -20   8  -4  565.04   21.50
  30   6  -4   14.30   12.90
  28   6  -4   46.30   14.80
 -14   6  -4   -1.30    5.30
 -16   6  -4   18.80    5.60
  30   4  -4   51.99   15.90
  28   4  -4   -4.80   11.00
  26   4  -4  173.58   20.60
 -12   4  -4 2041.20   52.19
  30   2  -4   69.19   16.90
  28   2  -4  108.39   18.50
  26   2  -4   32.00   13.40
  24   2  -4   11.60   12.00
  22   2  -4   15.10   11.00
  20   2  -4   50.69   12.80
  18   2  -4   63.19   13.20
  30   0  -4  122.49   18.20
  28   0  -4  294.27   25.00
  26   0  -4   73.99   18.10
  24   0  -4   26.60   12.60
  22   0  -4   57.09   14.20
  20   0  -4    3.70   10.30
  18   0  -4  267.67   22.20
  16   0  -4   78.39   13.50
  14   0  -4 2476.75   75.19
  12   0  -4 3755.32  105.09
  10   0  -4  753.92   31.00
   8   0  -4  247.18   19.60
   4   0  -4  107.89   11.90
   2   0  -4 2250.97   62.09
   0   0  -4 1124.59   33.20
   0   0   4 1093.19   32.60
  -2   0  -4 2043.50   54.39
   4   0   4  115.29    7.60
   6   0   4  708.13   20.10
  30  -2  -4   29.90   13.70
  28  -2  -4  113.69   18.20
  26  -2  -4   48.40   14.00
  24  -2  -4   15.00   12.00
  22  -2  -4    3.90   10.40
  20  -2  -4   74.79   14.20
  18  -2  -4   51.59   12.70
  16  -2  -4   64.89   13.30
  14  -2  -4  952.70   38.00
  12  -2  -4  199.58   17.60
  10  -2  -4 1137.09   40.30
   8  -2  -4  438.46   22.60
  -8   2   4  437.06   21.50
   6  -2  -4  693.43   31.10
  -6   2   4  677.83   26.90
   4  -2  -4  109.69   11.70
  -4   2   4   96.49   11.40
   2  -2  -4    0.50    5.60
  -2   2   4  -11.20    4.90
   0  -2  -4  338.67   16.90
   0   2   4  349.77   16.70
  -2  -2  -4    4.90    5.10
   2   2   4   30.40    7.40
  -4  -2  -4   93.69    9.60
   4   2   4  109.49    9.90
   6   2   4  630.84   22.10
   8   2   4  430.56   17.20
  10   2   4 1085.59   32.60
  12   2   4  182.78   11.60
  14   2   4  979.10   30.60
  20   2   4   58.39    7.90
  20   2   4   68.29    7.20
  22   2   4   10.60    5.00
  22   2   4    0.90    4.90
  24   2   4   11.70    4.10
  30  -4  -4   23.40   13.60
  26  -4  -4  113.99   17.00
  24  -4  -4   36.00   13.00
  22  -4  -4   89.89   15.90
  20  -4  -4   15.60   10.70
  18  -4  -4   13.30   10.80
  16  -4  -4    6.10    9.70
  14  -4  -4   76.29   14.10
 -14   4   4   43.10   11.20
  12  -4  -4 2025.20   63.59
 -12   4   4 1977.10   61.89
  10  -4  -4 2116.29   64.19
 -10   4   4 2042.10   63.09
   8  -4  -4  189.08   17.60
  -8   4   4  178.78   16.30
   6  -4  -4    8.70   10.00
  -6   4   4   -5.80    9.00
   4  -4  -4  415.66   26.20
  -4   4   4  408.36   22.20
   2  -4  -4  102.59   12.20
  -2   4   4   80.29   12.30
   0  -4  -4  121.49   13.20
   0   4   4  127.49   12.40
  -2  -4  -4   79.69   10.90
   2   4   4  110.59   11.00
  -4  -4  -4  421.26   20.40
   4   4   4  407.36   19.80
   6   4   4   -8.00    8.10
   8   4   4  210.98   16.20
  26   4   4  126.39   12.80
  26   4   4  119.99   11.60
  28   4   4  -11.10    5.50
  30  -6  -4  -19.20   19.50
  26  -6  -4  283.57   24.10
  24  -6  -4  122.49   17.80
  22  -6  -4  137.59   18.10
  20  -6  -4  182.68   19.40
  18  -6  -4   10.00   10.00
 -18   6   4   10.60    9.90
  16  -6  -4    7.20   10.20
 -16   6   4   15.50   10.20
  14  -6  -4   -0.40    9.90
 -14   6   4    2.10   10.50
  12  -6  -4  867.31   36.60
 -12   6   4  840.42   35.20
  10  -6  -4 1935.21   60.89
 -10   6   4 1807.72   60.29
   8  -6  -4   -0.70    9.70
  -8   6   4   -4.90   10.30
   6  -6  -4   22.80   11.00
  -6   6   4   -4.20   10.70
   4  -6  -4   -5.00   10.20
  -4   6   4   -5.80    8.30
   2  -6  -4    8.50   10.60
  -2   6   4   16.70   11.20
   0  -6  -4   47.00   11.00
   0   6   4   63.09   10.90
   2   6   4    8.50   11.10
   4   6   4   17.50   10.20
   6   6   4   18.90   11.10
  28   6   4   21.70    9.10
  28   6   4   21.10   11.20
  30   6   4  -14.90   14.80
  30   6   4   -2.10    7.70
  28  -8  -4  114.99   20.50
  26  -8  -4    3.00   12.20
  24  -8  -4    2.00   11.60
  22  -8  -4  226.78   21.90
  20  -8  -4  505.55   29.70
 -20   8   4  539.25   29.40
  18  -8  -4  240.68   21.80
 -18   8   4  230.88   21.50
  16  -8  -4  740.23   33.90
 -16   8   4  670.73   33.60
  14  -8  -4  135.59   16.60
 -14   8   4  171.48   19.10
  12  -8  -4   10.70   11.90
 -12   8   4   27.00   11.90
  10  -8  -4    2.10   10.30
 -10   8   4    3.80   11.60
   8  -8  -4 1115.89   43.40
  -8   8   4 1148.39   43.80
   6  -8  -4  681.43   31.50
  -6   8   4  688.93   32.20
   4  -8  -4  176.08   17.80
  -4   8   4  157.48   17.90
   2  -8  -4  499.55   27.10
  -2   8   4  428.26   26.10
   2   8   4  487.85   27.30
   4   8   4  219.78   20.00
  30   8   4   15.70   12.30
  24 -10  -4    3.70   12.30
  22 -10  -4   17.00   13.30
 -22  10   4    8.20   11.90
  20 -10  -4  130.79   18.20
 -20  10   4   90.79   16.60
  18 -10  -4    2.30   11.20
 -18  10   4   15.10   10.60
  16 -10  -4  185.48   20.10
 -16  10   4  148.89   18.80
  14 -10  -4   99.29   16.90
 -14  10   4   84.89   16.40
  12 -10  -4  984.60   41.10
 -12  10   4  980.80   42.80
  10 -10  -4   -8.50   10.30
 -10  10   4    0.80   11.20
   8 -10  -4  881.21   38.10
  -8  10   4  843.82   38.10
   6 -10  -4  112.29   15.70
  -6  10   4  121.99   17.90
  -4  10   4 2084.89   68.49
  -2  10   4  863.31   38.70
   0  10   4    5.00    9.90
   2  10   4  788.22   35.50
  30  10   4   10.50   14.30
 -26  12   4   -5.30   11.20
 -24  12   4   59.69   15.40
 -22  12   4  206.98   24.20
 -20  12   4  650.13   36.10
 -18  12   4  214.08   23.30
 -16  12   4   10.30   12.00
 -14  12   4  487.65   31.10
 -12  12   4   -5.90   12.20
 -10  12   4  354.76   28.40
  -8  12   4  566.04   31.00
  -6  12   4  831.92   40.00
  -4  12   4 2084.29   70.49
  -2  12   4  971.80   44.00
   0  12   4   10.90   14.60
   2  12   4  859.61   41.70
 -28  14   4   50.39   15.50
 -26  14   4   35.40   15.60
 -24  14   4   76.09   18.30
 -22  14   4    3.40   13.20
 -18  14   4  232.68   25.70
 -16  14   4  305.87   28.20
 -14  14   4  240.78   26.10
 -12  14   4  231.08   24.90
 -10  14   4  380.96   31.50
  -8  14   4  692.03   38.40
  -6  14   4   42.70   16.30
  -4  14   4   69.49   15.70
  -2  14   4    1.50   11.00
   0  14   4   29.10   16.80
   2  14   4   -2.50   11.20
 -26  16   4   24.40   14.80
 -24  16   4   21.10   14.60
 -22  16   4   21.70   15.80
 -20  16   4   57.19   18.90
 -18  16   4    2.90   13.00
 -16  16   4   32.20   16.60
 -14  16   4    3.00   13.20
 -12  16   4   65.09   17.90
 -10  16   4   99.69   19.60
  -8  16   4   19.60   15.90
  -6  16   4   21.90   13.40
  -4  16   4    1.00   10.40
  -2  16   4   44.10   17.50
   0  16   4  210.18   26.90
 -26  18   4    2.80   15.70
 -24  18   4   62.09   18.20
 -22  18   4   15.60   15.20
 -20  18   4   -1.80   15.80
 -18  18   4   15.20   16.00
 -16  18   4  312.27   32.70
 -14  18   4   74.29   24.10
 -12  18   4  281.17   31.10
 -10  18   4    1.20   16.00
  -8  18   4  272.67   30.50
  -6  18   4   -2.60   10.90
  -4  18   4   -3.30   14.50
  -2  18   4  919.81   46.60
   0  18   4 2803.72   97.49
 -24  20   4  203.78   28.40
 -22  20   4   19.90   16.10
 -20  20   4   22.60   16.40
 -18  20   4   96.29   22.70
 -16  20   4   86.19   22.90
 -14  20   4    0.20   16.20
 -12  20   4  581.24   46.50
 -10  20   4  451.65   40.00
  -8  20   4   24.30   20.50
  -6  20   4   29.90   18.10
  -4  20   4   -5.20   11.00
  -2  20   4  358.46   36.50
   0  20   4  584.74   45.70
   2  20   4  322.77   33.50
 -22  22   4   24.00   19.00
 -20  22   4  121.79   25.50
 -18  22   4   22.70   19.50
 -16  22   4   -6.60   15.60
 -14  22   4   11.60   17.80
 -12  22   4   18.80   19.00
 -10  22   4  -16.30   15.70
  -8  22   4   46.90   21.20
  -6  22   4  191.58   30.70
  -4  22   4  123.09   23.80
   0  22   4  425.46   40.10
   2  22   4   63.49   22.30
 -20  24   4   26.10   22.70
 -18  24   4   14.20   20.00
 -16  24   4  207.48   34.60
 -14  24   4  162.28   30.70
 -12  24   4   15.00   18.80
 -10  24   4   96.19   26.50
  -8  24   4  318.07   37.20
  -6  24   4    3.10   19.00
  -4  24   4   47.20   21.30
  -2  24   4   19.30   19.00
   0  24   4  162.08   30.10
   2  24   4   28.50   17.80
 -18  26   4   46.30   22.80
 -16  26   4   87.79   26.90
 -14  26   4   21.10   21.70
 -12  26   4   62.29   24.00
 -10  26   4   23.10   17.90
  -8  26   4  118.89   28.30
  -6  26   4   13.10   21.10
  -4  26   4  152.78   30.50
  -2  26   4    9.80   19.90
   0  26   4  547.65   48.80
   2  26   4   15.00   21.80
   4  26   4  144.59   31.10
 -14  28   4   16.20   22.70
 -12  28   4  -28.10   18.20
 -10  28   4  172.48   32.20
  -8  28   4  120.89   29.20
  -6  28   4    1.30   20.30
  -4  28   4   15.80   17.70
  -2  28   4  -35.70   16.30
   0  28   4   57.29   23.90
   2  28   4   -5.70   20.90
   4  28   4   13.60   22.50
   6  28   4   33.40   23.50
 -10  30   4  176.08   35.80
  -8  30   4  256.87   38.80
  -6  30   4   61.19   26.40
  -4  30   4   -8.90   21.40
  -2  30   4   18.30   17.20
   0  30   4   56.89   26.90
   2  30   4   43.50   25.20
   4  30   4   68.89   27.60
   6  30   4   86.49   32.00
   8  30   4  207.38   39.40
  10  30   4  199.48   38.80
 -13  27  -5   20.80   19.80
 -15  27  -5   30.80   19.70
 -13  25  -5    9.70   17.30
 -15  25  -5   54.69   20.10
 -17  25  -5   57.69   21.50
 -19  25  -5    5.20   16.50
 -15  23  -5  244.98   31.40
 -17  23  -5    6.10   13.90
 -19  23  -5  -18.90   14.70
 -21  23  -5   26.50   17.60
 -15  21  -5   20.40   18.10
 -17  21  -5  200.48   27.00
 -19  21  -5   53.49   17.90
 -21  21  -5   92.39   20.50
 -23  21  -5   38.80   17.80
 -17  19  -5   -7.50   13.90
 -19  19  -5   94.89   19.50
 -21  19  -5   17.10   14.70
 -23  19  -5  -22.10   10.70
 -25  19  -5    6.90   11.90
 -15  17  -5  108.59   19.30
 -17  17  -5   51.29   16.10
 -19  17  -5   -7.40   11.60
 -21  17  -5   21.00   12.60
 -25  17  -5  -15.60   10.30
 -15  15  -5  794.62   38.40
 -17  15  -5  336.77   26.40
 -19  15  -5  156.18   18.80
 -21  15  -5  235.48   21.50
 -23  15  -5   49.20   11.60
 -25  15  -5  151.58   16.50
 -27  15  -5  295.77   21.00
 -15  13  -5   22.50   11.50
 -17  13  -5  135.69   16.60
 -19  13  -5   -0.40    9.30
 -21  13  -5   53.79   11.80
 -23  13  -5   33.00    9.60
 -25  13  -5   24.70    9.20
 -15  11  -5   14.20    9.00
 -17  11  -5    6.30    8.40
 -19  11  -5   80.19   11.90
 -21  11  -5  335.97   19.20
 -23  11  -5   92.69   11.10
 -15   9  -5  284.97   16.60
 -17   9  -5   85.29   10.20
 -19   9  -5   30.10    7.60
 -21   9  -5  135.89   10.70
  31   7  -5   96.89   19.30
  29   7  -5  266.47   27.00
 -13   7  -5  420.86   17.80
 -15   7  -5 2000.80   54.59
 -17   7  -5   28.60    5.80
  31   5  -5   76.29   17.20
  29   5  -5   -7.10   12.10
  27   5  -5   -6.10   12.10
  25   5  -5  155.18   20.50
 -13   5  -5  115.19    7.30
 -15   5  -5  106.49    5.80
  31   3  -5    5.40   13.40
  29   3  -5  -12.60   11.90
  27   3  -5    1.20   12.20
  25   3  -5   29.70   14.70
  23   3  -5   74.19   15.20
  21   3  -5   13.50    9.90
  31   1  -5   17.10   14.10
  29   1  -5   94.39   18.50
  27   1  -5   55.09   15.10
  25   1  -5   65.69   18.70
  23   1  -5   35.10   14.20
  21   1  -5    4.60   11.30
  19   1  -5    4.90   10.90
  17   1  -5  244.28   21.80
  15   1  -5   13.20   10.20
  13   1  -5 1374.66   48.80
  -7   1  -5 1093.79   30.20
  -9   1  -5  728.63   20.50
  31  -1  -5   45.40   15.60
  29  -1  -5  114.99   20.30
  27  -1  -5   49.70   14.90
  25  -1  -5   78.79   18.90
  23  -1  -5   52.79   14.70
  21  -1  -5   27.00   12.50
  19  -1  -5  -12.50    9.60
  17  -1  -5  274.27   23.50
  15  -1  -5    2.80    9.70
  13  -1  -5 1314.07   47.90
  11  -1  -5   14.40   11.20
   9  -1  -5  807.32   33.60
   7  -1  -5 1124.59   40.40
  -5   1   5  305.77   18.10
   3  -1  -5  277.47   15.90
  -3   1   5  249.08   14.60
   1  -1  -5   -4.00    7.20
  -1   1   5   31.00    8.60
  -1  -1  -5   19.20    7.80
   1   1   5    6.40    6.60
  -3  -1  -5  268.97   14.90
   3   1   5  248.88   13.30
  -5  -1  -5  300.97   14.40
   5   1   5  295.37   14.10
   7   1   5 1062.99   31.30
   9   1   5  744.73   23.00
  11   1   5   27.20    4.90
  13   1   5 1236.38   33.50
  15   1   5    8.70    3.30
  31  -3  -5   -4.90   12.70
  29  -3  -5    1.90   13.60
  27  -3  -5    2.10   13.40
  25  -3  -5   40.90   14.60
  23  -3  -5   93.39   16.50
  21  -3  -5    4.00   10.70
  19  -3  -5   34.40   12.20
  17  -3  -5   -7.90    9.80
  15  -3  -5   -1.60   10.60
  13  -3  -5   28.00   11.30
  11  -3  -5  375.16   23.10
 -11   3   5  360.96   21.20
   9  -3  -5  242.78   19.60
  -9   3   5  251.67   19.40
   7  -3  -5 2128.59   64.79
  -7   3   5 2120.99   63.89
   5  -3  -5   52.59   13.20
  -5   3   5   36.50   10.80
   3  -3  -5  358.46   21.40
  -3   3   5  383.96   21.50
   1  -3  -5  213.08   16.30
  -1   3   5  203.38   14.60
  -1  -3  -5  218.08   16.40
   1   3   5  229.88   14.60
  -3  -3  -5  361.86   18.60
   3   3   5  362.36   18.90
  -5  -3  -5   26.10    8.10
   5   3   5   48.70   10.20
   7   3   5 2031.60   57.39
   9   3   5  252.47   14.40
  11   3   5  347.27   17.30
  13   3   5    9.10    7.10
  15   3   5    0.60    5.90
  17   3   5   -2.50    5.80
  19   3   5   16.70    6.70
  21   3   5    5.30    5.60
  23   3   5   80.79    7.80
  23   3   5   79.19    8.00
  25   3   5   42.40    4.40
  25   3   5   43.70    4.40
  31  -5  -5   82.69   16.90
  29  -5  -5    7.20   13.20
  27  -5  -5   -1.20   13.30
  25  -5  -5  177.48   21.10
  23  -5  -5   13.00   12.20
  21  -5  -5   37.10   13.10
  19  -5  -5  177.88   19.90
  17  -5  -5   22.30   11.50
  15  -5  -5  108.19   16.50
 -15   5   5  129.59   16.40
  13  -5  -5  132.39   17.40
 -13   5   5  109.29   14.60
  11  -5  -5 2194.38   69.09
 -11   5   5 2170.58   68.19
   9  -5  -5  413.46   24.50
  -9   5   5  358.06   23.00
   7  -5  -5 1468.75   49.99
  -7   5   5 1432.76   49.50
   5  -5  -5  717.43   31.60
  -5   5   5  699.63   31.70
   3  -5  -5   46.90   12.50
  -3   5   5   19.40   11.90
   1  -5  -5  352.06   19.80
  -1   5   5  315.27   21.70
  -1  -5  -5  323.47   18.50
   1   5   5  308.17   20.70
  -3  -5  -5   40.70   11.60
   3   5   5   40.40    9.40
   5   5   5  678.53   27.70
   7   5   5 1322.97   43.20
   9   5   5  406.76   21.70
  11   5   5 2204.68   65.19
  13   5   5   77.59   11.80
  15   5   5   87.09   12.60
  17   5   5    1.10    8.50
  19   5   5  187.98   16.80
  21   5   5   17.20    8.80
  23   5   5   21.30    9.60
  25   5   5  181.78   15.70
  27   5   5    8.00    9.30
  27   5   5   -6.50    6.30
  29   5   5    8.90    5.60
  29   5   5   14.60    6.30
  29  -7  -5  228.98   23.30
  27  -7  -5  127.09   19.00
  25  -7  -5   28.20   15.80
  23  -7  -5    5.10   12.00
  21  -7  -5  211.48   22.00
  19  -7  -5   88.99   16.30
 -19   7   5   87.89   14.90
  17  -7  -5    6.00    9.40
 -17   7   5   12.40    9.70
  15  -7  -5 1893.31   64.49
 -15   7   5 1906.91   63.89
  13  -7  -5  368.86   24.50
 -13   7   5  356.86   23.80
  11  -7  -5   30.80   12.20
 -11   7   5   30.30   12.10
   9  -7  -5  111.99   16.00
  -9   7   5   87.19   15.30
   7  -7  -5 1499.75   52.89
  -7   7   5 1564.74   53.69
   5  -7  -5 1380.26   48.60
  -5   7   5 1359.86   47.90
   3  -7  -5  843.22   35.40
  -3   7   5  835.32   35.50
   1  -7  -5  172.58   18.10
  -1   7   5  188.68   19.50
  -1  -7  -5  193.48   18.50
   1   7   5  191.68   18.90
   3   7   5  790.72   33.60
   5   7   5 1535.45   51.59
   7   7   5 1542.85   51.89
   9   7   5  105.59   15.60
  23   7   5    1.30   10.20
  25   7   5   30.60   11.90
  27   7   5   87.69   15.20
  29   7   5  188.28   17.50
  31   7   5   88.59   11.80
  29  -9  -5    7.10   14.50
  27  -9  -5   -6.80   12.90
  25  -9  -5   -1.90   12.10
  23  -9  -5   14.40   12.70
  21  -9  -5  108.69   18.20
 -21   9   5  119.89   18.20
  19  -9  -5   50.09   14.70
 -19   9   5   41.90   14.10
  17  -9  -5   70.69   15.30
 -17   9   5   70.09   14.70
  15  -9  -5  267.57   24.70
 -15   9   5  338.37   26.50
  13  -9  -5  492.65   28.80
 -13   9   5  527.55   29.80
  11  -9  -5  318.57   25.20
 -11   9   5  295.87   25.50
   9  -9  -5  385.56   25.60
  -9   9   5  357.46   27.60
   7  -9  -5  360.46   24.70
  -7   9   5  318.37   26.70
   5  -9  -5  398.56   26.30
  -5   9   5  418.36   24.80
   3  -9  -5   25.20   10.30
  -3   9   5   30.60   14.80
   1  -9  -5   51.49   14.00
  -1   9   5   34.50   11.40
   1   9   5   37.70   13.70
   3   9   5   17.20   12.20
   5   9   5  396.36   26.30
   7   9   5  419.46   26.90
  25   9   5  -11.40   11.90
  27   9   5   -3.80   11.90
  29   9   5   -3.50   12.50
  25 -11  -5   14.30   15.00
 -25  11   5   24.80   13.70
  23 -11  -5   69.99   17.90
 -23  11   5   88.29   18.70
  21 -11  -5  375.56   30.10
 -21  11   5  321.87   28.80
  19 -11  -5   99.19   18.00
 -19  11   5   83.09   17.30
  17 -11  -5    8.50   11.90
 -17  11   5  -14.30    9.80
  15 -11  -5   13.20   10.90
 -15  11   5    3.30   10.00
  13 -11  -5   64.89   16.10
 -13  11   5   53.79   15.00
  11 -11  -5  627.34   33.70
 -11  11   5  669.33   35.40
   9 -11  -5   71.89   15.40
  -9  11   5   95.69   18.20
   7 -11  -5   26.90   13.70
  -7  11   5   56.59   15.90
   5 -11  -5 2133.79   72.19
  -5  11   5 2202.28   72.99
  -3  11   5 6461.05  176.28
  -1  11   5 1530.35   57.09
   1  11   5 1516.55   56.89
   3  11   5 6360.66  173.88
   5  11   5 2169.48   73.19
  27  11   5   28.90   17.10
  29  11   5   -6.00   13.90
 -27  13   5   32.50   14.50
 -25  13   5   38.90   14.60
 -23  13   5   35.20   14.80
 -21  13   5   32.30   16.00
 -19  13   5   -7.40    9.40
  17 -13  -5  126.49   19.40
 -17  13   5   92.79   18.30
  15 -13  -5   36.60   14.30
 -15  13   5   33.70   14.50
  13 -13  -5  410.96   29.30
 -13  13   5  431.66   30.20
 -11  13   5  102.39   19.10
  -9  13   5 1009.50   46.30
  -7  13   5  231.28   25.20
  -5  13   5  113.09   18.60
  -3  13   5  879.81   43.50
  -1  13   5   -2.40   13.80
   1  13   5    5.70   11.80
   3  13   5 1032.10   47.60
   5  13   5   86.69   19.40
  27  13   5    0.40   15.20
 -25  15   5  143.19   22.60
 -23  15   5  -21.00   13.40
 -21  15   5  195.58   25.10
 -19  15   5  146.19   23.20
 -17  15   5  331.87   30.70
 -15  15   5  666.83   39.20
 -13  15   5  330.67   31.00
 -11  15   5  280.67   28.90
  -9  15   5  785.62   42.40
  -7  15   5   23.40   16.00
  -5  15   5  119.09   18.60
  -3  15   5  748.03   39.50
  -1  15   5 1462.15   60.49
   1  15   5 1412.16   57.59
   3  15   5  783.22   40.80
   5  15   5   92.29   18.20
 -25  17   5  -17.80   14.60
 -23  17   5    4.60   13.70
 -21  17   5    9.30   15.90
 -19  17   5  -18.60   13.60
 -17  17   5   11.90   14.20
 -15  17   5  101.19   25.00
 -13  17   5  190.18   26.30
 -11  17   5  263.77   29.80
  -9  17   5   15.80   15.00
  -7  17   5  -15.50   12.80
  -5  17   5   -8.10   13.90
  -3  17   5  104.39   19.20
  -1  17   5 1177.98   54.99
   1  17   5 1225.08   56.39
   3  17   5   31.30   18.50
   5  17   5   -4.50   11.00
 -25  19   5   13.50   17.70
 -23  19   5   -9.20   13.50
 -21  19   5   -4.90   16.10
 -19  19   5  116.29   23.60
 -17  19   5   35.30   18.10
 -15  19   5  533.35   44.10
 -13  19   5   18.90   16.10
 -11  19   5  223.68   34.10
  -9  19   5   -7.10   15.30
  -7  19   5  237.08   29.90
  -5  19   5  221.98   26.90
  -3  19   5  146.69   26.00
  -1  19   5  910.41   49.40
   1  19   5  855.01   48.40
   3  19   5  163.18   26.50
   5  19   5  186.98   28.10
 -23  21   5   14.10   19.70
 -21  21   5   78.69   23.70
 -19  21   5   28.50   20.90
 -17  21   5  177.18   28.90
 -15  21   5  -17.10   15.90
 -13  21   5  -21.00   15.20
 -11  21   5   39.50   19.50
  -9  21   5  -10.90   15.50
  -7  21   5    2.60   16.30
  -3  21   5   16.50   17.30
  -1  21   5  663.43   45.10
   1  21   5  675.03   45.60
   3  21   5    9.00   13.10
   5  21   5    0.90   18.00
 -21  23   5   64.89   24.10
 -19  23   5  -10.00   18.20
 -17  23   5   41.30   24.60
 -15  23   5  184.78   30.80
 -13  23   5   77.29   25.30
 -11  23   5  155.18   28.70
  -9  23   5   72.89   21.20
  -7  23   5   82.59   23.60
  -5  23   5   -7.80   16.60
  -3  23   5    8.30   17.50
  -1  23   5  -26.10   14.10
   1  23   5   -0.90   17.50
   3  23   5    9.20   21.10
   5  23   5   41.70   18.30
   7  23   5   39.90   18.10
 -19  25   5   -1.60   19.70
 -17  25   5   50.19   24.80
 -15  25   5   49.20   23.70
 -13  25   5    2.30   19.60
 -11  25   5    8.10   19.70
  -9  25   5   52.29   23.40
  -7  25   5  141.99   29.60
  -5  25   5  183.58   31.70
  -3  25   5  282.87   36.80
  -1  25   5   21.20   21.00
   1  25   5   20.50   17.30
   3  25   5  403.46   42.80
   5  25   5  210.78   34.00
   7  25   5   99.79   27.90
   9  25   5   69.29   21.30
 -15  27   5   23.30   22.80
 -13  27   5    5.30   20.80
 -11  27   5   88.29   23.90
  -9  27   5   25.30   22.10
  -7  27   5   71.29   27.00
  -5  27   5    5.50   21.20
  -3  27   5  237.28   36.60
  -1  27   5   12.40   16.30
   1  27   5   49.00   23.90
   3  27   5  219.68   35.50
   5  27   5   -7.10   19.80
   7  27   5   86.99   27.70
   9  27   5    2.60   22.90
  11  27   5   91.19   28.90
  13  27   5    6.60   16.70
 -11  29   5    4.20   21.40
  -9  29   5  337.77   43.90
  -7  29   5   47.50   25.30
  -5  29   5   -6.90   21.90
  -3  29   5    2.20   17.30
  -1  29   5   93.39   27.50
   1  29   5   78.39   27.60
   3  29   5    4.40   17.90
   5  29   5    0.40   17.90
   7  29   5   42.40   29.00
   9  29   5  313.67   44.60
  11  29   5   -2.30   22.20
  -5  31   5   75.29   29.70
  -3  31   5  -13.40   22.10
  -1  31   5    4.00   23.40
   1  31   5    7.80   19.20
   3  31   5   -1.30   18.20
   5  31   5  105.69   28.50
 -14  28  -6   41.20   21.40
 -14  26  -6   28.80   19.60
 -16  26  -6   -1.30   18.90
 -16  24  -6   40.20   19.00
 -18  24  -6    3.30   15.10
 -20  24  -6   13.20   18.40
 -16  22  -6    2.30   16.50
 -18  22  -6  145.79   24.20
 -20  22  -6   41.50   18.00
 -22  22  -6   21.10   16.60
 -16  20  -6  132.29   21.10
 -18  20  -6  143.69   22.60
 -20  20  -6    2.70   14.60
 -22  20  -6   19.60   15.40
 -24  20  -6   18.00   14.70
 -16  18  -6  482.95   33.40
 -18  18  -6   33.70   15.90
 -22  18  -6   28.30   13.90
 -24  18  -6   23.70   13.10
 -16  16  -6  309.27   27.00
 -18  16  -6   11.40   13.20
 -20  16  -6  217.48   21.60
 -22  16  -6   20.30   12.20
 -24  16  -6   12.00   11.40
 -26  16  -6  169.78   18.10
 -16  14  -6  775.42   35.70
 -18  14  -6   46.30   13.20
 -20  14  -6  252.37   20.90
 -22  14  -6   12.50    9.10
 -24  14  -6   18.90    9.60
 -26  14  -6  245.78   17.40
 -16  12  -6   15.70    9.40
 -18  12  -6  118.79   14.10
 -20  12  -6   69.79   11.50
 -22  12  -6  282.67   17.80
 -24  12  -6   28.20    8.00
 -16  10  -6   37.40    9.00
 -18  10  -6   -8.20    6.10
 -20  10  -6   -9.80    6.00
 -22  10  -6   51.39    7.50
  30   8  -6  -33.70   11.70
 -16   8  -6  319.57   15.00
 -18   8  -6  358.56   15.20
  30   6  -6   29.80   15.00
  28   6  -6  337.37   31.20
  26   6  -6   50.49   15.50
  30   4  -6   53.89   17.20
  28   4  -6  -10.10   12.20
  26   4  -6    5.30   13.10
  24   4  -6   62.69   16.40
  30   2  -6   45.10   17.20
  28   2  -6    3.90   14.70
  26   2  -6   59.79   17.30
  24   2  -6   14.60   12.90
  22   2  -6   -0.20   12.10
  20   2  -6  104.99   16.40
  18   2  -6  230.18   23.00
  16   2  -6  120.49   17.00
  -8   2  -6 1431.16   38.50
 -10   2  -6   82.19    5.80
  30   0  -6  191.98   24.10
  28   0  -6   23.40   14.50
  26   0  -6  300.97   27.70
  22   0  -6  365.06   29.50
  20   0  -6   -2.30   10.00
  18   0  -6   38.30   12.60
  16   0  -6 1482.55   54.89
  14   0  -6   61.19   15.20
  12   0  -6 1449.35   52.09
  10   0  -6 1419.26   50.29
   8   0  -6  437.46   25.30
   6   0  -6  120.09   16.00
   2   0  -6  -15.30    8.60
   0   0  -6  672.83   26.80
   0   0   6  733.43   25.50
  -2   0  -6    2.70    7.30
   2   0   6  -12.80    6.30
  -4   0  -6   63.79    8.20
   4   0   6   49.10    7.90
   6   0   6  121.99    9.20
 -10   0  -6 1410.56   39.20
  30  -2  -6   22.40   15.60
  28  -2  -6   53.49   16.50
  26  -2  -6   39.40   15.20
  24  -2  -6   40.20   17.50
  22  -2  -6  -12.90   10.00
  20  -2  -6  109.19   18.50
  18  -2  -6  197.18   21.30
  16  -2  -6  109.69   18.00
  14  -2  -6   12.60   11.00
  12  -2  -6  340.47   25.90
  10  -2  -6   84.19   15.00
   8  -2  -6 1506.35   50.89
  -8   2   6 1428.06   48.20
   6  -2  -6 2924.81   84.59
  -6   2   6 2907.91   82.99
   4  -2  -6    3.30    7.70
  -4   2   6    7.90    8.00
   2  -2  -6  140.99   15.10
  -2   2   6  135.59   13.00
   0  -2  -6 2261.47   64.99
   0   2   6 2215.58   64.49
  -2  -2  -6  163.18   14.30
   2   2   6  163.18   14.30
  -4  -2  -6   -2.60    8.70
   4   2   6    9.70    8.30
  -6  -2  -6 2997.00   80.19
   6   2   6 2957.80   80.19
  -8  -2  -6 1406.16   42.10
   8   2   6 1432.76   42.30
  10   2   6   80.09    9.20
  12   2   6  257.17   13.50
  14   2   6    4.20    5.50
  16   2   6  104.99    8.20
  18   2   6  212.28    9.30
  30  -4  -6   44.10   15.70
  28  -4  -6    1.40   13.90
  26  -4  -6  -22.50   10.40
  24  -4  -6   49.90   18.00
  22  -4  -6  105.79   18.20
  20  -4  -6   20.10   12.00
  18  -4  -6    0.60   11.40
  16  -4  -6   25.50   13.80
  14  -4  -6   40.50   12.80
 -14   4   6   31.50   11.00
  12  -4  -6  695.43   33.90
 -12   4   6  773.42   33.20
  10  -4  -6  117.79   16.70
 -10   4   6   99.69   15.00
   8  -4  -6  665.03   31.90
  -8   4   6  695.83   31.50
   6  -4  -6   11.40    8.30
  -6   4   6   23.80    9.60
   4  -4  -6   15.40   11.50
  -4   4   6   12.10   12.50
  -2   4   6  726.23   31.70
   0  -4  -6  746.33   31.10
   0   4   6  684.73   28.80
  -2  -4  -6  684.93   28.00
   2   4   6  743.53   30.30
  -4  -4  -6    4.50    9.40
   4   4   6    2.60    9.50
  -6  -4  -6   30.20   10.00
   6   4   6   15.20    9.60
   8   4   6  682.53   27.40
  10   4   6  109.89   12.30
  12   4   6  693.13   27.10
  14   4   6   28.90    8.50
  16   4   6   14.80    7.90
  18   4   6   -6.80    5.90
  20   4   6   29.70    7.90
  22   4   6  132.19   11.70
  24   4   6   49.30    6.70
  30  -6  -6   16.70   13.60
  28  -6  -6  282.37   27.20
  26  -6  -6   28.10   14.60
  22  -6  -6   21.10   12.30
  20  -6  -6  225.78   23.10
  18  -6  -6  697.53   35.30
 -18   6   6  733.53   34.50
  16  -6  -6  409.36   28.30
 -16   6   6  485.85   27.20
  14  -6  -6 1101.89   44.80
 -14   6   6 1061.19   43.30
  12  -6  -6   -6.50   11.90
 -12   6   6   15.30   13.10
  10  -6  -6   50.19   14.00
 -10   6   6   57.09   13.70
   8  -6  -6 2774.32   83.89
  -8   6   6 2724.83   83.29
   6  -6  -6 9939.51  255.97
  -6   6   6 9917.01  256.07
   4  -6  -6   15.80    9.50
  -4   6   6   20.70   10.10
   2  -6  -6 2974.60   87.19
   0  -6  -6   87.59   14.80
   0   6   6  125.19   16.70
  -2  -6  -6 2995.40   84.59
   2   6   6 2884.91   84.99
  -4  -6  -6   13.20   11.10
   4   6   6   16.40   10.60
   6   6   6 9999.00  254.27
   8   6   6 2735.43   79.39
  10   6   6   53.19   10.80
  12   6   6    8.70   10.00
  14   6   6 1084.19   39.90
  16   6   6  484.35   24.70
  18   6   6  737.63   31.50
  20   6   6  266.07   20.10
  22   6   6    6.40    9.30
  24   6   6   -0.20    8.40
  26   6   6   26.70    9.60
  28   6   6  289.07   16.10
  30   6   6   24.60    5.80
  30   6   6   22.40    5.00
  30  -8  -6    2.50   14.50
  28  -8  -6  155.38   21.40
  26  -8  -6   21.50   14.20
  24  -8  -6    9.70   14.20
  22  -8  -6   33.20   14.90
  20  -8  -6    9.50   12.90
 -20   8   6    5.50    9.40
  18  -8  -6  349.57   28.70
 -18   8   6  388.36   27.30
  16  -8  -6  336.47   27.30
 -16   8   6  326.27   26.70
  14  -8  -6  415.76   31.10
 -14   8   6  395.26   26.60
  12  -8  -6    6.90   11.80
 -12   8   6   -7.50   10.40
  10  -8  -6   30.40   13.00
 -10   8   6   15.70   12.10
   8  -8  -6  151.78   19.20
  -8   8   6  136.99   18.90
   6  -8  -6 2741.23   84.19
  -6   8   6 2727.23   84.69
   4  -8  -6    2.40   12.40
  -4   8   6  -24.50   10.70
   2  -8  -6  511.55   28.90
  -2   8   6  466.45   28.40
   0  -8  -6  339.47   22.10
   0   8   6  361.86   26.90
  -2  -8  -6  454.15   25.30
   2   8   6  476.85   29.30
   4   8   6   10.00    8.90
   6   8   6 2701.53   81.69
   8   8   6  163.78   18.60
  10   8   6   17.60   11.30
  12   8   6   -4.70    9.50
  14   8   6  400.06   25.90
  16   8   6  311.57   24.40
  18   8   6  404.16   26.00
  20   8   6    4.50   11.40
  22   8   6   76.99   14.50
  24   8   6    7.80   10.50
  26   8   6    6.10   10.90
  28   8   6  175.88   18.70
  30   8   6   -0.30    9.40
  28 -10  -6   81.69   19.00
  26 -10  -6   35.60   15.90
  24 -10  -6   18.00   14.00
 -24  10   6   -6.30   12.00
  22 -10  -6   32.40   17.30
  20 -10  -6    4.10   12.20
 -20  10   6    5.10   10.90
  18 -10  -6   10.30   13.30
 -18  10   6  -25.00   11.10
  16 -10  -6   36.30   14.10
 -16  10   6   34.50   13.50
  14 -10  -6  281.37   26.10
 -14  10   6  223.68   24.50
  12 -10  -6 1015.60   44.10
 -12  10   6 1008.40   44.60
  10 -10  -6   25.70   13.10
 -10  10   6   13.30   13.80
   8 -10  -6  426.76   28.20
  -8  10   6  388.16   29.60
   6 -10  -6   34.60   15.40
  -6  10   6   56.49   14.20
   4 -10  -6 1803.62   63.19
  -4  10   6 1807.22   63.59
   2 -10  -6 3067.59   92.89
  -2  10   6 3061.59   93.89
   0 -10  -6 1156.08   45.50
   0  10   6 1138.09   46.80
   2  10   6 3165.08   96.09
   4  10   6 1903.01   64.19
   6  10   6   43.90   14.60
   8  10   6  488.65   38.20
  10  10   6   34.40   13.70
  12  10   6  926.31   41.60
  14  10   6  216.18   23.60
  16  10   6   20.90   13.60
  18  10   6  -24.70   10.20
  20  10   6    2.30   13.30
  22  10   6   16.40   14.20
  24  10   6  -24.80   10.40
  26  10   6   41.00   15.40
  28  10   6  126.79   19.50
  26 -12  -6   -5.10   15.10
 -26  12   6    1.70   12.50
  24 -12  -6   -6.10   14.70
 -24  12   6   14.10   14.30
  22 -12  -6  299.47   28.90
 -22  12   6  286.97   28.40
  20 -12  -6   89.59   20.40
 -20  12   6   58.49   17.30
  18 -12  -6   77.39   18.60
 -18  12   6  104.99   19.90
  16 -12  -6   -3.20   12.80
 -16  12   6   -2.60   11.10
  14 -12  -6  163.48   22.70
 -14  12   6  185.08   22.30
  12 -12  -6   76.49   17.00
 -12  12   6   81.69   17.80
  10 -12  -6  106.49   18.10
 -10  12   6  116.49   20.30
   8 -12  -6   29.90   14.70
  -8  12   6   69.49   14.90
   6 -12  -6   25.70   14.50
  -6  12   6   14.10   13.70
   4 -12  -6  760.42   37.70
  -4  12   6  842.12   41.10
  -2  12   6  920.81   43.60
   0  12   6  438.26   31.10
   2  12   6  945.11   42.40
   4  12   6  889.51   42.60
   6  12   6    0.70   10.20
   8  12   6   34.40   16.50
  10  12   6  121.39   20.20
  12  12   6   41.40   15.60
  22  12   6  355.46   33.10
  24  12   6    8.90   15.60
  26  12   6    8.30   15.20
  28  12   6   29.10   16.50
 -28  14   6  148.09   23.60
 -26  14   6  191.48   24.60
 -24  14   6    8.00   13.30
 -22  14   6    1.90   13.90
 -20  14   6  182.78   24.90
  18 -14  -6    8.80   16.30
 -18  14   6   28.20   16.80
  16 -14  -6  624.04   38.20
 -16  14   6  648.14   37.80
  14 -14  -6  365.86   31.20
 -14  14   6  394.86   34.00
  12 -14  -6   -3.20   12.90
 -12  14   6   -4.20   12.80
 -10  14   6  651.53   38.50
  -8  14   6    8.50   13.80
  -6  14   6 1022.60   48.40
  -4  14   6   17.90   16.30
  -2  14   6 1171.38   52.59
   0  14   6  638.24   35.70
   2  14   6 1195.88   52.99
   4  14   6    7.50   15.60
   6  14   6 1043.90   47.40
   8  14   6   33.30   16.70
  10  14   6  631.04   38.30
  22  14   6  -16.90   12.40
  24  14   6    7.10   15.30
  26  14   6  249.08   29.90
  28  14   6  114.49   23.30
 -26  16   6  212.78   28.20
 -24  16   6   29.40   15.80
 -22  16   6    6.20   13.00
 -20  16   6  184.18   26.50
 -18  16   6    6.30   15.00
 -16  16   6  236.08   29.50
 -14  16   6  884.11   47.00
 -12  16   6  810.22   45.10
 -10  16   6  975.20   49.30
  -8  16   6   93.79   20.60
  -6  16   6  519.55   36.30
  -4  16   6   17.90   16.30
  -2  16   6  606.14   36.40
   0  16   6  660.93   40.50
   2  16   6  612.04   38.90
   4  16   6    7.40   11.60
   6  16   6  465.95   38.50
   8  16   6  101.09   20.90
  10  16   6 1106.49   53.39
  24  16   6   25.50   20.20
  26  16   6  226.78   30.90
 -24  18   6   23.30   16.80
 -22  18   6   31.60   18.80
 -20  18   6  114.49   24.00
 -18  18   6   49.00   20.00
 -16  18   6  305.37   32.90
 -14  18   6  289.47   32.50
 -10  18   6   21.10   14.20
  -8  18   6  181.88   24.90
  -6  18   6  672.93   40.50
  -4  18   6   10.00   16.70
  -2  18   6 1082.19   51.99
   0  18   6 2664.63   93.69
   2  18   6 1061.49   51.39
   4  18   6   43.10   18.30
   6  18   6  780.42   45.70
   8  18   6  184.98   25.70
  10  18   6   29.50   17.60
  22  18   6   -9.50   18.00
  24  18   6  -31.30   18.30
 -24  20   6   65.99   20.70
 -22  20   6   17.50   16.10
 -20  20   6   25.50   17.20
 -18  20   6  152.08   27.40
 -16  20   6  123.19   25.20
 -14  20   6  180.68   28.70
 -12  20   6   28.50   19.20
 -10  20   6  106.99   24.60
  -8  20   6   40.60   18.50
  -6  20   6  261.27   32.20
  -4  20   6  216.28   29.50
  -2  20   6  212.38   30.90
   0  20   6   17.00   17.60
   2  20   6  218.48   28.40
   4  20   6  151.58   27.20
   6  20   6  248.38   33.00
   8  20   6  -11.30   16.60
  10  20   6   66.29   22.20
  12  20   6   29.90   15.90
  22  20   6  -25.50   16.70
  24  20   6   29.80   21.70
 -22  22   6   47.80   22.30
 -20  22   6   15.90   17.90
 -18  22   6  145.49   30.40
 -16  22   6  -15.60   16.70
 -14  22   6   11.60   18.20
 -12  22   6   19.60   18.20
 -10  22   6  154.08   28.20
  -8  22   6   96.59   22.10
  -6  22   6   23.20   19.40
  -4  22   6   85.99   24.20
  -2  22   6    9.10   18.60
   2  22   6   -3.20   13.10
   4  22   6  133.69   27.60
   6  22   6   22.60   20.00
   8  22   6   36.20   22.00
  10  22   6  124.39   27.80
  12  22   6   29.40   20.80
  14  22   6   -1.40   13.70
  16  22   6   16.30   15.50
  18  22   6  191.88   32.80
  20  22   6   58.79   24.50
  22  22   6   14.60   21.00
 -20  24   6   54.19   25.20
 -18  24   6  -16.00   16.70
 -16  24   6   39.40   23.20
 -14  24   6   98.79   27.20
 -12  24   6   43.50   22.60
 -10  24   6   56.79   18.70
  -8  24   6   28.10   20.50
  -6  24   6   12.10   18.30
  -4  24   6  188.68   32.50
  -2  24   6   10.70   19.40
   0  24   6  106.79   25.80
   2  24   6   16.40   20.20
   4  24   6  181.68   28.70
   6  24   6   14.90   17.40
   8  24   6   30.70   17.40
  12  24   6   77.49   22.70
  14  24   6   77.89   27.10
  16  24   6   12.90   21.50
  18  24   6  -25.70   17.60
  20  24   6  -17.00   17.80
 -16  26   6   -1.20   22.30
 -14  26   6   33.70   23.10
 -12  26   6   21.70   18.20
 -10  26   6    4.00   20.60
  -8  26   6   33.60   23.60
  -6  26   6    7.30   20.50
  -4  26   6  283.57   38.40
  -2  26   6  348.27   42.30
   0  26   6    3.50   16.20
   2  26   6  322.67   40.20
   4  26   6  316.77   40.10
   6  26   6   37.60   24.90
   8  26   6  119.19   30.10
  10  26   6   30.50   19.10
  12  26   6   38.70   24.90
  14  26   6   14.10   22.30
  16  26   6   29.50   24.70
 -14  28   6   36.40   24.90
 -12  28   6  -18.10   20.80
 -10  28   6   76.79   27.40
  -8  28   6   -4.30   20.70
  -6  28   6  280.47   40.00
  -4  28   6   24.20   22.90
  -2  28   6   64.79   23.20
   0  28   6   36.50   22.40
   2  28   6   95.49   24.80
   4  28   6   43.10   18.10
   6  28   6  331.37   40.10
   8  28   6   18.90   24.40
  10  28   6   59.49   26.50
  12  28   6  -10.60   21.80
  14  28   6   85.69   27.90
  -8  30   6  100.89   30.90
  -6  30   6   45.50   25.50
  -4  30   6  -27.50   18.50
  -2  30   6  -37.20   20.80
   0  30   6  -12.60   14.30
   2  30   6  -15.70   22.70
   4  30   6  -28.00   18.20
   6  30   6   -3.80   21.50
   8  30   6  147.99   31.60
 -15  27  -7  100.49   26.80
 -17  25  -7  -16.20   17.70
 -17  23  -7  -16.30   16.20
 -19  23  -7  -27.90   16.30
 -21  23  -7   18.00   17.80
 -17  21  -7   50.29   18.30
 -19  21  -7   16.50   16.70
 -21  21  -7   76.99   19.40
 -23  21  -7   -6.80   12.60
 -17  19  -7   77.69   18.20
 -19  19  -7  216.48   25.60
 -21  19  -7   43.10   15.30
 -23  19  -7  -10.10   10.80
 -25  19  -7   12.00   13.00
 -17  17  -7  -17.90   11.70
 -19  17  -7    1.70   12.00
 -21  17  -7   28.70   13.30
 -23  17  -7   15.90   11.10
 -17  15  -7  131.79   18.30
 -19  15  -7  376.66   25.30
 -21  15  -7  109.59   15.20
 -23  15  -7   23.00   10.60
 -25  15  -7   49.20   11.20
 -27  15  -7  451.15   21.90
 -17  13  -7   52.29   12.80
 -19  13  -7  142.39   15.70
 -21  13  -7  174.58   15.90
 -23  13  -7    8.70    7.90
 -25  13  -7  167.18   13.20
 -17  11  -7   80.79   11.60
 -19  11  -7   32.40    8.90
 -21  11  -7  341.37   17.50
 -23  11  -7    2.40    5.50
 -17   9  -7  291.27   15.00
 -19   9  -7   48.90    7.10
 -21   9  -7   64.19    5.80
  29   7  -7   44.60   17.50
 -15   7  -7  645.54   21.50
 -17   7  -7  266.37   10.60
  31   5  -7   88.79   20.20
  29   5  -7   45.60   16.80
  27   5  -7   39.40   15.80
  25   5  -7   59.99   18.00
  31   3  -7   -6.70   13.20
  29   3  -7   52.59   16.80
  27   3  -7   21.70   14.90
  25   3  -7  113.09   20.80
  23   3  -7  325.47   29.00
  21   3  -7   20.40   11.10
  19   3  -7  368.26   26.20
 -11   3  -7  206.28    9.10
  31   1  -7  135.59   21.50
  29   1  -7  -14.80   13.00
  27   1  -7  212.78   25.20
  25   1  -7   10.20   12.50
  23   1  -7   85.19   18.70
  21   1  -7  228.48   24.10
  19   1  -7  156.78   20.00
  17   1  -7  204.68   21.90
  15   1  -7 1094.29   45.60
  13   1  -7 1255.87   49.50
  11   1  -7 1044.20   42.50
   9   1  -7 1495.65   52.69
  -1   1  -7   -3.60    8.00
  -3   1  -7   -8.20    7.80
  -5   1  -7  195.18   13.20
  -9   1  -7 1253.37   36.60
 -11   1  -7  796.12   23.90
  31  -1  -7   75.59   18.80
  29  -1  -7   27.50   17.10
  27  -1  -7  167.98   23.40
  25  -1  -7    4.10   12.80
  21  -1  -7  260.57   26.10
  19  -1  -7  167.88   21.00
  17  -1  -7  235.08   23.50
  15  -1  -7 1084.99   45.90
  13  -1  -7 1171.08   47.40
  11  -1  -7 1003.50   42.20
   9  -1  -7 1413.66   51.39
   7  -1  -7   63.09   14.40
   5  -1  -7  216.88   19.60
  -5   1   7  204.38   19.30
   3  -1  -7   -6.10   12.70
  -3   1   7   -0.20    9.40
   1  -1  -7  -10.40   10.30
  -1   1   7   -5.40    6.60
  -1  -1  -7    7.60    7.10
   1   1   7  -11.20    8.60
  -3  -1  -7    5.50    8.40
   3   1   7   18.40    8.70
  -5  -1  -7  191.88   14.20
   5   1   7  202.08   13.30
  -7  -1  -7   97.79   10.60
   7   1   7   81.59    9.80
   9   1   7 1289.27   37.60
  11   1   7  859.31   25.90
  13   1   7 1063.19   29.10
  31  -3  -7   19.90   15.60
  29  -3  -7   95.69   20.00
  27  -3  -7   24.10   15.00
  25  -3  -7  125.09   20.70
  21  -3  -7    2.40   12.60
  19  -3  -7  341.37   28.00
  17  -3  -7  165.88   20.70
  15  -3  -7  232.58   23.40
  13  -3  -7   70.19   15.50
  11  -3  -7  258.17   23.50
 -11   3   7  258.17   20.50
   9  -3  -7 2566.64   80.49
  -9   3   7 2657.03   78.89
   7  -3  -7 2848.62   85.69
  -7   3   7 2893.01   83.99
   5  -3  -7  876.71   35.90
  -5   3   7  785.12   34.20
   3  -3  -7  147.59   16.70
  -3   3   7  195.98   18.00
   1  -3  -7  549.45   27.50
  -1   3   7  531.75   26.80
  -1  -3  -7  536.55   26.50
   1   3   7  535.45   24.30
  -3  -3  -7  163.18   14.80
   3   3   7  184.18   17.50
  -5  -3  -7  868.31   31.30
   5   3   7  786.42   30.80
  -7  -3  -7 2976.40   80.69
   7   3   7 2843.92   80.79
  -9  -3  -7 2588.74   73.59
   9   3   7 2665.13   73.69
  11   3   7  229.08   15.60
  13   3   7   77.49   10.20
  15   3   7  207.48   13.30
  17   3   7  191.98   12.30
  19   3   7  336.87   14.50
  31  -5  -7  123.39   20.80
  29  -5  -7   46.70   17.00
  27  -5  -7   27.10   15.50
  25  -5  -7   93.69   19.20
  23  -5  -7   78.49   32.40
  21  -5  -7    9.80   11.90
  19  -5  -7  300.77   27.60
  17  -5  -7   -3.10   10.70
  15  -5  -7   54.79   14.60
 -15   5   7   57.29   13.90
  13  -5  -7  200.78   22.20
 -13   5   7  207.08   21.20
  11  -5  -7   34.60   14.00
 -11   5   7   16.90   12.30
   9  -5  -7  369.26   26.00
  -9   5   7  361.16   24.90
   7  -5  -7 1543.25   54.69
  -7   5   7 1517.25   53.99
   5  -5  -7 1559.64   54.49
  -5   5   7 1542.55   54.09
   3  -5  -7 2064.19   65.19
  -3   5   7 2056.49   65.99
   1  -5  -7 1055.49   39.80
  -1   5   7 1061.39   39.80
  -1  -5  -7 1060.89   41.30
   1   5   7 1089.69   41.20
  -3  -5  -7 1973.60   63.39
   3   5   7 2190.08   64.99
  -5  -5  -7 1369.86   45.80
   5   5   7 1351.16   46.20
  -7  -5  -7 1608.24   51.09
   7   5   7 1532.25   50.99
   9   5   7  341.67   20.90
  11   5   7   26.30   10.20
  13   5   7  189.78   16.20
  15   5   7   53.49   10.70
  17   5   7    5.40    7.90
  19   5   7  320.17   18.80
  21   5   7   20.60    8.40
  23   5   7   73.49   10.40
  29  -7  -7   31.80   16.00
  27  -7  -7  153.48   22.10
  25  -7  -7    7.40   13.90
  23  -7  -7   -0.70   12.90
  21  -7  -7   34.20   15.00
  19  -7  -7  720.13   38.50
 -19   7   7  714.33   36.50
  17  -7  -7  190.68   22.80
 -17   7   7  252.57   23.90
  15  -7  -7  582.44   34.30
 -15   7   7  574.44   33.30
  13  -7  -7  118.19   20.30
 -13   7   7  127.29   18.30
  11  -7  -7  302.67   25.70
 -11   7   7  325.97   26.20
   9  -7  -7   10.30   12.90
  -9   7   7   20.10   12.80
   7  -7  -7 4687.23  131.79
  -7   7   7 4639.24  131.89
   5  -7  -7 1516.45   55.49
  -5   7   7 1604.74   56.49
   3  -7  -7 3028.80   89.79
  -3   7   7 2906.11   88.69
   1  -7  -7  103.49   16.60
  -1   7   7   58.19   15.00
  -1  -7  -7  119.69   15.60
   1   7   7  131.29   17.90
  -3  -7  -7 2727.83   82.89
   3   7   7 2819.92   83.39
  -5  -7  -7 1602.44   55.79
   5   7   7 1650.13   54.99
   7   7   7 4334.87  120.19
   9   7   7   17.60   10.40
  11   7   7  350.36   23.30
  13   7   7  147.39   17.00
  15   7   7  595.34   29.10
  17   7   7  254.67   20.80
  19   7   7  721.13   32.60
  21   7   7    9.50   10.10
  23   7   7    0.30    9.20
  25   7   7   29.20   11.00
  27   7   7  204.28   17.50
  29  -9  -7   44.00   16.80
  27  -9  -7   28.80   16.00
  25  -9  -7   -3.50   13.30
  23  -9  -7    6.40   13.30
 -21   9   7   54.39   16.00
  19  -9  -7   50.99   15.90
 -19   9   7   29.40   14.50
  17  -9  -7  293.07   27.10
 -17   9   7  327.17   27.90
  15  -9  -7   86.59   16.70
 -15   9   7   80.59   16.50
  13  -9  -7  718.43   37.30
 -13   9   7  751.22   37.70
  11  -9  -7  -20.40   12.30
 -11   9   7   18.60   12.60
   9  -9  -7  251.07   23.60
  -9   9   7  240.78   24.10
   7  -9  -7   18.20   14.00
  -7   9   7    4.20   13.20
   5  -9  -7  103.19   17.90
  -5   9   7  124.39   19.60
   3  -9  -7  490.35   30.40
  -3   9   7  520.25   28.80
   1  -9  -7 3299.87   96.69
  -1   9   7 3070.89   95.79
  -1  -9  -7 3180.68   95.59
   1   9   7 3159.78   95.59
  -3  -9  -7  512.05   30.70
   3   9   7  526.65   28.30
   7   9   7   -1.60   11.20
   9   9   7  279.37   24.80
  11   9   7   -8.70    9.80
  13   9   7  729.53   34.70
  15   9   7  114.39   17.30
  17   9   7  352.26   27.50
  19   9   7   29.50   13.00
  21   9   7   57.79   14.60
  23   9   7    3.40   11.80
  25   9   7    6.90   11.60
  27   9   7   11.80   12.30
  29   9   7   76.59   14.70
  29 -11  -7   71.99   19.60
  27 -11  -7   17.30   16.60
  25 -11  -7  120.09   22.00
 -25  11   7  147.69   21.70
  23 -11  -7    4.00   14.30
 -23  11   7    0.00   13.20
  21 -11  -7  319.77   29.70
 -21  11   7  330.47   30.40
  19 -11  -7   53.19   20.10
 -19  11   7   42.50   14.90
  17 -11  -7   53.79   15.50
 -17  11   7   45.50   14.70
  15 -11  -7   31.80   13.90
 -15  11   7   32.40   14.10
  13 -11  -7   26.10   14.00
 -13  11   7   -3.90   11.70
  11 -11  -7   24.30   13.90
 -11  11   7   -9.50   12.20
   9 -11  -7  382.86   30.50
  -9  11   7  348.37   29.20
   7 -11  -7  313.97   27.20
  -7  11   7  358.96   30.40
   5 -11  -7   64.19   16.80
  -5  11   7   36.70   15.20
   3 -11  -7  668.33   36.10
  -3  11   7  609.74   33.30
   1 -11  -7    2.00   14.20
  -1  11   7    5.10   11.20
   1  11   7   19.50   11.90
   3  11   7  716.73   37.40
   5  11   7   33.80   15.70
   7  11   7  351.46   28.80
   9  11   7  419.26   31.80
  11  11   7    6.30   14.50
  13  11   7    1.10   11.40
  15  11   7   19.70   14.60
  17  11   7   59.59   17.10
  19  11   7   16.90   12.40
  21  11   7  361.36   30.50
  23  11   7  -12.60   12.70
  25  11   7  102.79   18.70
  27  11   7    6.80   13.00
  29  11   7   73.29   16.60
  27 -13  -7   16.70   15.90
 -27  13   7   22.50   15.40
  25 -13  -7  175.48   25.00
 -25  13   7  158.58   22.60
  23 -13  -7    9.60   15.90
 -23  13   7   13.30   13.00
  21 -13  -7  171.68   24.50
 -21  13   7  143.19   23.00
  19 -13  -7  161.88   22.70
 -19  13   7  132.79   22.30
 -17  13   7   56.09   17.90
  15 -13  -7   26.20   14.20
 -15  13   7   23.70   15.40
  13 -13  -7  724.23   39.00
 -13  13   7  628.94   37.70
  11 -13  -7  359.96   31.80
 -11  13   7  295.37   29.30
   9 -13  -7  112.19   18.30
  -9  13   7   92.29   19.80
   7 -13  -7  117.59   20.90
  -7  13   7  111.89   20.80
   5 -13  -7  384.56   27.90
  -5  13   7  418.16   32.60
  -3  13   7   78.69   16.50
  -1  13   7  532.25   34.60
   1  13   7  503.15   34.20
   3  13   7   36.20   17.10
   5  13   7  449.95   35.20
   7  13   7  113.59   18.30
   9  13   7  111.39   20.10
  11  13   7  319.27   29.60
  13  13   7  579.94   36.10
  15  13   7   27.20   16.30
  17  13   7   38.90   17.80
  21  13   7  161.48   23.80
  23  13   7  -11.00   15.10
  25  13   7  209.48   26.50
  27  13   7   16.40   16.10
 -25  15   7   44.90   16.60
 -23  15   7   11.90   13.30
 -21  15   7  143.29   24.40
  19 -15  -7  288.97   30.50
 -19  15   7  388.56   34.70
  17 -15  -7  115.49   23.30
 -17  15   7  127.79   22.30
  15 -15  -7 1242.48   55.09
 -15  15   7 1119.09   54.09
  13 -15  -7  577.74   37.30
 -13  15   7  533.95   36.70
  11 -15  -7   34.90   16.00
 -11  15   7   32.10   16.30
  -9  15   7  767.22   43.30
  -7  15   7  573.04   37.80
  -5  15   7 2025.30   75.99
  -3  15   7  217.88   25.20
  -1  15   7 1650.33   66.09
   1  15   7 1645.14   64.49
   3  15   7  214.38   25.10
   5  15   7 2016.10   75.29
   7  15   7  523.35   33.50
   9  15   7  745.23   42.40
  11  15   7   26.40   16.00
  13  15   7  532.75   37.40
  15  15   7 1187.98   55.39
  17  15   7  203.08   27.40
  19  15   7  412.96   36.90
  21  15   7  115.99   25.00
  23  15   7   13.80   18.10
  27  15   7  395.36   36.40
 -25  17   7    7.70   17.10
 -23  17   7   42.40   18.00
 -21  17   7   45.50   18.70
 -19  17   7   26.50   19.20
 -17  17   7    3.90   14.70
 -15  17   7    0.80   15.20
 -11  17   7  203.78   27.40
  -9  17   7  344.97   33.80
  -7  17   7  249.88   29.60
  -5  17   7   39.50   15.20
  -3  17   7  139.19   24.00
  -1  17   7   86.89   18.60
   1  17   7   53.39   15.90
   3  17   7   93.29   21.50
   5  17   7   10.90   15.60
   7  17   7  250.57   30.20
   9  17   7  371.76   35.80
  11  17   7  210.58   29.10
  13  17   7  193.28   28.20
  15  17   7   44.90   19.00
  17  17   7   -4.30   15.50
  19  17   7    7.50   16.70
  21  17   7   15.90   18.40
  23  17   7   28.60   19.00
  25  17   7   -2.50   16.10
 -25  19   7    8.80   16.40
 -23  19   7   25.30   18.80
 -21  19   7   51.79   21.30
 -19  19   7  230.18   30.50
 -17  19   7   32.20   18.00
 -15  19   7  385.66   38.40
 -13  19   7   -6.50   14.30
 -11  19   7   29.00   18.20
  -7  19   7  691.03   45.00
  -5  19   7   69.69   22.40
  -3  19   7  798.02   47.40
  -1  19   7  917.31   50.79
   1  19   7  912.01   50.79
   3  19   7  891.81   50.29
   5  19   7   94.59   21.90
   7  19   7  610.74   42.70
   9  19   7  124.09   25.30
  11  19   7    8.90   18.60
  13  19   7  -29.10   14.50
  15  19   7  475.05   43.50
  17  19   7   20.50   20.00
  19  19   7  175.28   29.40
  21  19   7   64.39   23.60
  23  19   7    4.50   17.80
 -23  21   7    2.70   15.10
 -21  21   7   85.79   23.50
 -19  21   7   32.00   19.10
 -17  21   7   74.49   24.20
 -15  21   7   36.90   19.90
 -13  21   7   53.29   22.80
 -11  21   7   86.59   23.90
  -9  21   7  589.54   49.20
  -7  21   7   32.30   19.50
  -5  21   7  230.28   31.50
  -1  21   7  226.68   32.10
   1  21   7  209.88   28.70
   3  21   7  436.26   41.00
   5  21   7  193.58   30.80
   7  21   7   13.30   17.90
   9  21   7  514.85   45.30
  11  21   7   74.79   23.60
  13  21   7   25.90   20.90
  15  21   7   -7.60   16.70
  17  21   7   29.20   21.40
  19  21   7   31.40   22.10
  21  21   7   65.49   23.60
  23  21   7    6.00   19.90
 -21  23   7  -14.90   15.70
 -19  23   7  -40.00   12.70
 -17  23   7   -4.60   17.70
 -15  23   7   27.10   20.70
 -13  23   7    9.60   18.80
 -11  23   7  108.49   27.30
  -9  23   7   26.30   21.30
  -7  23   7    0.10   18.30
  -5  23   7   -5.10   17.10
  -3  23   7   -4.20   18.00
  -1  23   7  -14.90   17.90
   1  23   7   24.80   16.40
   3  23   7   28.50   21.80
   7  23   7   -2.80   18.20
   9  23   7   65.59   23.70
  11  23   7  157.48   28.40
  13  23   7    2.40   20.30
  15  23   7   52.09   25.40
  17  23   7   16.80   21.20
  19  23   7   -3.70   18.70
  21  23   7    7.90   21.80
 -19  25   7   -9.60   21.10
 -17  25   7   11.10   25.00
 -15  25   7   15.10   21.10
 -13  25   7   23.40   22.20
 -11  25   7   38.20   24.80
  -9  25   7   40.40   23.30
  -7  25   7    8.50   21.00
  -5  25   7   51.59   20.40
  -3  25   7  235.98   35.10
  -1  25   7   47.90   23.90
   1  25   7   28.40   17.00
   3  25   7  221.68   33.70
   5  25   7   15.40   21.10
   7  25   7  -10.40   18.80
   9  25   7   37.60   19.40
  11  25   7   55.89   25.90
  13  25   7   70.19   25.30
  15  25   7  -23.10   14.20
 -15  27   7   86.89   26.80
 -13  27   7   58.79   25.50
 -11  27   7   -7.90   20.70
  -9  27   7    4.60   15.10
  -7  27   7  219.38   34.10
  -5  27   7  104.89   25.30
  -3  27   7  114.49   29.20
  -1  27   7  -17.90   18.90
   1  27   7   -1.40   20.50
   3  27   7   88.19   23.20
   5  27   7  173.38   31.00
   7  27   7  258.97   37.60
   9  27   7   27.10   24.90
  11  27   7  -16.00   13.50
  13  27   7   -3.10   22.70
  15  27   7   98.99   30.00
 -11  29   7   44.70   25.90
  -9  29   7   35.00   19.10
  -7  29   7   21.00   18.00
  -5  29   7  247.88   39.10
  -3  29   7   83.49   29.80
  -1  29   7  109.29   26.90
   1  29   7   30.20   26.10
   3  29   7   54.49   26.70
   5  29   7  193.88   36.70
   7  29   7   43.80   27.00
   9  29   7  -25.20   18.90
  11  29   7   44.00   27.10
  -3  31   7  -15.30   14.60
  -1  31   7  -27.20   20.60
   1  31   7  -10.10   20.40
   3  31   7  -23.00   18.80
 -16  26  -8   27.90   18.70
 -18  24  -8   10.50   18.50
 -18  22  -8   40.40   17.30
 -20  22  -8   44.10   18.50
 -22  22  -8   -9.60   14.10
 -18  20  -8    8.30   15.80
 -20  20  -8  -18.70   13.10
 -22  20  -8    8.50   13.10
 -18  18  -8   15.60   13.50
 -22  18  -8   29.70   13.60
 -24  18  -8    5.10   11.80
 -18  16  -8   41.00   14.40
 -20  16  -8   96.39   16.40
 -22  16  -8   21.60   11.20
 -24  16  -8   -2.60    9.90
 -26  16  -8   14.40   10.20
 -18  14  -8   78.59   14.60
 -20  14  -8   49.70   12.00
 -22  14  -8  170.18   16.30
 -24  14  -8   26.00    9.20
 -26  14  -8   14.30    6.90
 -18  12  -8  286.57   19.30
 -20  12  -8  160.98   14.40
 -22  12  -8  582.34   23.90
 -24  12  -8  199.28   11.40
 -18  10  -8   29.80    7.80
 -20  10  -8   10.30    6.00
 -22  10  -8   69.79    5.50
  30   8  -8   93.59   21.60
 -18   8  -8  241.98   10.70
  30   6  -8   85.79   20.40
  28   6  -8   26.80   16.10
  26   6  -8   47.50   17.40
  30   4  -8  213.28   26.90
  28   4  -8  195.18   26.60
  26   4  -8   84.89   18.60
  24   4  -8  317.57   30.40
  22   4  -8   50.79   14.70
 -12   4  -8  564.24   18.10
 -14   4  -8  624.94   17.50
  30   2  -8   -1.10   14.70
  28   2  -8   38.50   17.20
  26   2  -8   54.89   15.30
  24   2  -8  201.48   25.10
  22   2  -8   38.00   15.00
  20   2  -8   21.10   12.60
  18   2  -8  535.85   32.30
  16   2  -8  320.67   27.70
  14   2  -8   23.20   12.90
  -6   2  -8  482.35   20.00
 -10   2  -8  510.25   18.80
 -12   2  -8 2483.15   64.59
  30   0  -8   44.30   18.00
  28   0  -8   23.10   16.40
  26   0  -8   25.90   14.80
  24   0  -8  -16.50   10.20
  22   0  -8  698.83   39.50
  20   0  -8  307.77   28.50
  18   0  -8  -16.50    9.40
  16   0  -8 1783.52   65.89
  14   0  -8  405.46   31.20
  12   0  -8 5943.81  164.78
  10   0  -8  436.26   28.50
   8   0  -8 6730.13  180.58
   6   0  -8  436.96   26.90
   4   0  -8   32.70   10.40
   0   0  -8    5.00   10.60
  -2   0  -8  259.97   18.10
  -4   0  -8   27.30   10.00
   4   0   8   20.10    7.70
  -6   0  -8  348.27   18.00
 -12   0  -8 5375.36  136.09
  30  -2  -8   -6.50   15.00
  28  -2  -8   39.30   16.80
  26  -2  -8   55.39   17.30
  24  -2  -8  236.88   26.30
  22  -2  -8   41.20   30.20
  20  -2  -8    9.50   12.20
  18  -2  -8  453.55   31.60
  16  -2  -8  344.87   29.60
  14  -2  -8   29.30   15.90
  12  -2  -8 2669.83   85.49
  10  -2  -8  545.45   29.40
   8  -2  -8  131.69   16.70
  -8   2   8  105.39   15.10
   6  -2  -8  516.45   29.10
  -6   2   8  485.85   26.50
   4  -2  -8  475.75   27.40
  -4   2   8  475.05   24.00
   2  -2  -8  823.12   34.50
  -2   2   8  749.13   32.60
   0  -2  -8  786.62   33.40
   0   2   8  835.22   33.10
  -2  -2  -8  764.72   31.50
   2   2   8  770.72   30.90
  -4  -2  -8  549.54   24.80
   4   2   8  482.85   23.30
  -6  -2  -8  494.65   23.70
   6   2   8  482.65   21.80
  -8  -2  -8  106.19   12.00
   8   2   8  111.49   12.20
 -10  -2  -8  508.35   21.80
  10   2   8  515.05   21.40
  12   2   8 2501.85   68.09
  14   2   8    4.60    5.50
  16   2   8  308.27   12.10
  30  -4  -8  214.88   26.80
  28  -4  -8  152.98   23.40
  26  -4  -8   62.49   18.20
  24  -4  -8  256.47   28.00
  22  -4  -8   31.20   15.50
  20  -4  -8   27.70   15.50
  18  -4  -8  203.78   23.70
  16  -4  -8    6.20   14.00
  14  -4  -8  573.14   33.90
 -14   4   8  654.63   32.10
  12  -4  -8  536.15   32.20
 -12   4   8  597.44   30.70
  10  -4  -8  826.72   39.00
 -10   4   8  844.32   37.20
   8  -4  -8 1131.49   45.10
  -8   4   8 1025.80   42.60
   6  -4  -8   -3.30    9.50
  -6   4   8    0.80    8.90
   4  -4  -8  215.28   21.00
  -4   4   8  136.19   17.60
   2  -4  -8  446.86   24.80
   0  -4  -8  152.88   20.40
   0   4   8  203.08   19.80
  -2  -4  -8  450.25   25.70
   2   4   8  426.26   25.20
  -4  -4  -8  163.18   16.70
   4   4   8  159.48   16.30
  -6  -4  -8    0.80    8.60
   6   4   8    3.40    9.30
  -8  -4  -8 1156.58   39.90
   8   4   8 1091.29   39.80
  10   4   8  835.32   32.70
  12   4   8  570.64   25.50
  14   4   8  658.43   27.20
  16   4   8   15.60    7.90
  18   4   8  241.38   15.30
  20   4   8   28.80    7.30
  30  -6  -8  134.19   21.90
  28  -6  -8   33.80   17.20
  26  -6  -8   74.79   19.50
  24  -6  -8   53.99   17.30
  22  -6  -8   81.69   18.50
  20  -6  -8  -13.70   12.50
  18  -6  -8  228.68   23.90
 -18   6   8  198.68   21.50
  16  -6  -8   83.69   17.10
 -16   6   8  103.29   17.20
  14  -6  -8   30.40   13.60
 -14   6   8   23.20   12.60
  12  -6  -8   35.50   14.50
 -12   6   8   47.60   14.20
  10  -6  -8  371.56   25.30
 -10   6   8  412.26   27.20
   8  -6  -8  144.99   18.80
  -8   6   8  137.79   19.60
   6  -6  -8 2736.43   86.19
  -6   6   8 2798.92   85.49
   4  -6  -8  686.23   35.30
  -4   6   8  746.83   35.90
   2  -6  -8 1365.96   50.49
  -2   6   8 1482.25   51.59
   0  -6  -8  302.97   21.40
  -2  -6  -8 1369.16   48.60
   2   6   8 1415.76   50.69
  -4  -6  -8  700.63   32.20
   4   6   8  701.13   32.40
  -6  -6  -8 2613.84   79.39
   6   6   8 2735.03   80.39
  -8  -6  -8  172.48   17.50
   8   6   8  138.59   16.40
  10   6   8  464.15   25.70
  12   6   8   26.70   10.70
  14   6   8    3.40    9.30
  16   6   8   88.29   13.10
  18   6   8  161.38   16.10
  20   6   8    4.70    8.60
  22   6   8   57.29   11.20
  24   6   8   44.00   10.10
  30  -8  -8   54.69   17.80
  28  -8  -8  -17.20   13.20
  26  -8  -8  -18.90   13.20
  24  -8  -8   -7.30   14.20
  22  -8  -8   55.29   18.30
  20  -8  -8  188.98   24.90
 -20   8   8  181.18   21.70
  18  -8  -8  241.18   24.90
 -18   8   8  214.08   22.90
  16  -8  -8  442.86   31.50
 -16   8   8  398.06   28.40
  14  -8  -8  270.47   26.00
 -14   8   8  262.97   25.90
  12  -8  -8   55.39   15.50
 -12   8   8   60.19   15.70
  10  -8  -8  778.32   38.50
 -10   8   8  698.03   37.20
   8  -8  -8   46.70   14.70
  -8   8   8   40.80   14.50
   6  -8  -8  170.18   22.20
  -6   8   8  155.28   20.60
   4  -8  -8 1152.88   46.80
  -4   8   8 1053.89   46.00
   2  -8  -8  114.19   16.40
  -2   8   8   90.59   17.80
   0  -8  -8 5982.90  164.38
   0   8   8 6115.89  165.68
  -2  -8  -8  151.98   19.20
   2   8   8   77.79   17.70
  -4  -8  -8 1065.49   43.30
   4   8   8 1044.20   42.50
  -6  -8  -8  190.48   19.40
   6   8   8  153.58   18.40
   8   8   8   48.90   13.80
  10   8   8  631.84   31.20
  12   8   8   57.29   13.30
  14   8   8  257.87   22.20
  16   8   8  408.46   25.50
  18   8   8  264.57   22.20
  20   8   8  180.18   19.20
  22   8   8   88.79   15.20
  24   8   8   -8.10    9.60
  26   8   8    3.00   10.60
  28   8   8    1.60    9.20
  30   8   8  108.99   12.10
  28 -10  -8  110.39   21.60
  26 -10  -8    3.50   14.80
  24 -10  -8    0.10   14.80
  22 -10  -8   93.59   20.00
 -22  10   8   31.20   16.10
  20 -10  -8   54.89   16.80
  18 -10  -8    9.50   12.80
 -18  10   8   -2.10   11.10
  16 -10  -8  415.66   29.80
 -16  10   8  367.16   31.00
  14 -10  -8  738.53   39.60
 -14  10   8  803.42   40.70
  12 -10  -8  101.89   18.80
 -12  10   8   99.19   18.20
  10 -10  -8  640.24   36.30
 -10  10   8  672.63   35.40
   8 -10  -8  684.53   37.30
  -8  10   8  747.53   38.80
   6 -10  -8   26.40   14.20
  -6  10   8   11.30   10.70
   4 -10  -8   15.00   11.10
  -4  10   8   17.50   15.00
   2 -10  -8 1942.31   67.69
  -2  10   8 1872.81   67.59
   0 -10  -8 1763.72   63.99
   0  10   8 1814.52   64.59
  -2 -10  -8 1911.01   67.79
   2  10   8 2009.40   67.49
   4  10   8  -19.50   12.10
   6  10   8   18.80   13.50
   8  10   8  620.64   39.00
  10  10   8  681.03   35.10
  12  10   8  100.99   18.10
  14  10   8  830.22   38.70
  16  10   8  370.16   28.90
  18  10   8   12.10   12.40
  20  10   8    3.20   11.60
  22  10   8   83.89   16.60
  24  10   8   -8.40   11.40
  26  10   8    4.30   11.80
  28  10   8   98.79   17.20
  28 -12  -8  -28.70   13.00
  26 -12  -8  298.17   30.80
 -26  12   8  351.46   31.60
  24 -12  -8  190.98   26.30
 -24  12   8  169.28   24.60
  22 -12  -8  613.84   39.50
 -22  12   8  608.44   38.20
  20 -12  -8  137.59   24.20
 -20  12   8  243.08   27.00
  18 -12  -8  288.47   29.10
 -18  12   8  254.77   27.90
  16 -12  -8   16.30   13.40
 -16  12   8   13.10   13.20
  14 -12  -8  254.87   27.30
 -14  12   8  235.68   26.70
  12 -12  -8  854.61   43.40
 -12  12   8  885.61   44.40
  10 -12  -8  195.18   24.60
 -10  12   8  283.77   28.00
   8 -12  -8   58.69   17.00
  -8  12   8   77.69   18.20
   6 -12  -8  -14.70   10.20
  -6  12   8    8.10   11.50
   4 -12  -8   20.80   12.00
  -4  12   8   28.30   12.70
   2 -12  -8  391.46   27.80
  -2  12   8  387.76   27.90
   0 -12  -8 4657.93  136.89
   0  12   8 4666.63  136.99
   2  12   8  309.87   27.30
   4  12   8   30.30   13.00
   6  12   8    2.40   13.40
   8  12   8   85.39   18.90
  10  12   8  284.17   27.40
  12  12   8  875.21   42.50
  14  12   8  246.18   26.10
  16  12   8   -9.10   13.20
  18  12   8  317.97   29.80
  20  12   8  215.38   25.30
  22  12   8  689.93   39.60
  24  12   8  224.58   26.10
  26  12   8  338.37   30.20
  28  12   8    2.50   13.90
  26 -14  -8  -42.80   14.40
 -26  14   8    7.30   15.40
  24 -14  -8   22.00   18.90
 -24  14   8   20.50   15.30
  22 -14  -8  118.59   23.80
 -22  14   8  173.48   25.80
  20 -14  -8   10.10   17.10
 -20  14   8   -0.80   13.80
  18 -14  -8   61.99   18.60
 -18  14   8   64.49   17.90
  16 -14  -8  249.28   28.10
 -16  14   8  264.07   34.30
  14 -14  -8   22.30   15.30
 -14  14   8   25.10   14.10
  12 -14  -8 1243.18   55.49
 -12  14   8 1260.97   56.49
  10 -14  -8   36.00   16.40
 -10  14   8   10.40   15.20
   8 -14  -8  312.77   30.40
  -8  14   8  256.77   28.00
   6 -14  -8  357.96   32.50
  -6  14   8  440.96   37.20
   4 -14  -8  187.48   25.20
  -4  14   8  198.58   24.80
  -2  14   8  124.39   22.50
   0  14   8    8.30   11.60
   2  14   8  104.29   19.60
   4  14   8  148.09   21.80
   6  14   8  414.06   34.30
   8  14   8  323.27   29.70
  10  14   8    1.50   13.30
  12  14   8 1353.26   57.89
  14  14   8   18.10   15.20
  16  14   8  277.47   29.20
  18  14   8   54.19   19.40
  20  14   8   17.10   15.40
  22  14   8  154.78   29.50
  24  14   8   24.20   17.60
  26  14   8    5.10   17.00
 -26  16   8   39.80   16.70
 -24  16   8  -26.90   12.50
 -22  16   8   40.10   17.00
  20 -16  -8   71.69   19.40
 -20  16   8   82.59   20.90
  18 -16  -8    6.80   15.70
 -18  16   8   -2.30   16.10
  16 -16  -8  148.49   24.70
 -16  16   8  172.28   25.60
  14 -16  -8  363.16   34.30
 -14  16   8  451.05   43.60
  12 -16  -8   -4.00   14.90
 -12  16   8  -12.10   13.90
 -10  16   8   95.29   22.40
  -8  16   8  426.46   38.20
  -6  16   8  316.07   31.90
  -4  16   8  675.93   39.50
  -2  16   8   20.80   17.10
   0  16   8  220.68   28.70
   2  16   8   22.80   17.10
   4  16   8  647.84   40.90
   6  16   8  381.96   35.40
   8  16   8  453.75   37.10
  10  16   8   77.59   19.80
  12  16   8   -2.80   14.70
  14  16   8  422.16   37.10
  16  16   8  158.08   27.30
  18  16   8   25.80   18.50
  20  16   8   59.39   19.90
  22  16   8    0.20   17.20
  24  16   8  -17.90   16.40
  26  16   8   47.40   23.00
 -24  18   8   18.00   15.90
 -22  18   8    8.00   16.30
 -20  18   8   56.59   19.60
 -18  18   8  -10.00   13.40
 -16  18   8   23.90   18.50
 -14  18   8    4.40   16.00
 -12  18   8   37.10   18.60
  -8  18   8  231.08   30.70
  -6  18   8  453.95   41.20
  -4  18   8  202.38   28.80
  -2  18   8  483.95   39.70
   0  18   8  351.46   34.20
   2  18   8  490.45   41.70
   4  18   8  214.88   28.90
   6  18   8  397.66   37.30
   8  18   8  295.17   33.00
  10  18   8   34.50   18.30
  12  18   8   67.39   18.00
  14  18   8   45.80   20.10
  16  18   8   16.30   17.80
  18  18   8   10.20   17.30
  20  18   8   47.30   23.00
  22  18   8   26.80   18.80
  24  18   8   -6.90   16.00
 -22  20   8    4.40   18.60
 -20  20   8   16.00   17.40
 -18  20   8   -1.70   16.30
 -16  20   8    0.60   16.30
 -14  20   8  102.49   24.60
 -12  20   8  140.09   27.50
 -10  20   8  353.96   38.00
  -8  20   8  189.78   27.80
  -6  20   8   39.90   22.70
  -4  20   8  608.94   43.60
  -2  20   8   11.90   17.70
   0  20   8  364.06   37.30
   2  20   8   41.70   19.80
   4  20   8  542.35   45.40
   6  20   8    0.60   12.30
   8  20   8  213.08   31.20
  10  20   8  447.46   42.00
  12  20   8  180.58   29.70
  14  20   8   82.19   23.50
  16  20   8   38.90   20.60
  18  20   8  -20.20   17.20
  20  20   8   27.50   20.30
  22  20   8  -44.00   13.80
 -22  22   8   41.90   19.20
 -20  22   8   60.79   23.20
 -18  22   8   -6.60   16.80
 -16  22   8   71.39   23.00
 -14  22   8  115.59   26.50
 -12  22   8   26.20   19.50
 -10  22   8  288.07   36.10
  -8  22   8  129.69   25.80
  -6  22   8   49.10   22.10
  -4  22   8  231.98   33.20
  -2  22   8   82.69   24.60
   0  22   8 1158.88   60.69
   2  22   8   62.29   23.00
   4  22   8  222.98   30.30
   6  22   8   56.49   19.00
   8  22   8  137.39   25.40
  10  22   8  233.78   34.40
  12  22   8   19.30   18.40
  14  22   8  118.89   27.80
  16  22   8   35.70   23.10
  18  22   8   29.10   21.90
  20  22   8   54.59   22.30
  22  22   8   12.70   19.90
 -18  24   8   26.30   21.80
 -16  24   8    1.40   20.80
 -14  24   8   13.60   20.20
 -12  24   8  114.29   28.60
 -10  24   8  127.19   29.90
  -8  24   8   -8.10   17.80
  -6  24   8    7.60   14.30
  -4  24   8   -1.50   18.50
  -2  24   8    7.30   20.10
   0  24   8    3.40   19.10
   2  24   8  -13.50   18.90
   4  24   8    2.00   14.00
   6  24   8   -9.60   13.90
   8  24   8  -24.10   16.60
  12  24   8  139.29   34.50
  14  24   8   44.50   25.30
  16  24   8    9.30   20.00
  18  24   8   10.40   19.80
 -16  26   8   14.10   23.40
 -14  26   8   -4.90   21.90
 -12  26   8   34.60   25.20
 -10  26   8   24.40   18.60
  -8  26   8   23.20   22.10
  -6  26   8   27.40   22.20
  -4  26   8   20.90   17.20
  -2  26   8    9.40   21.50
   0  26   8   22.60   21.70
   2  26   8   29.80   21.70
   4  26   8   44.60   22.60
   6  26   8   19.30   22.10
   8  26   8   20.00   20.70
  10  26   8    5.20   14.90
  12  26   8   34.00   23.90
  14  26   8   23.90   22.90
  16  26   8    7.30   20.80
 -12  28   8   67.49   26.90
 -10  28   8    4.50   23.10
  -8  28   8   32.30   24.10
  -6  28   8  165.68   33.90
  -4  28   8  174.38   31.20
  -2  28   8    8.10   21.10
   0  28   8   83.79   25.60
   2  28   8   15.00   23.70
   4  28   8  166.58   34.70
   6  28   8   71.59   27.00
   8  28   8    9.50   18.20
  10  28   8   20.00   23.90
  12  28   8   75.89   23.50
  -6  30   8   29.90   23.80
  -4  30   8   33.70   24.20
  -2  30   8   45.80   27.00
   0  30   8   45.40   25.90
   2  30   8    7.90   18.00
   4  30   8   15.00   19.30
   6  30   8   26.80   25.30
   8  30   8   83.69   30.80
 -19  23  -9   -0.70   15.90
 -19  21  -9   23.60   17.70
 -21  21  -9   49.70   17.90
 -19  19  -9   62.29   17.80
 -21  19  -9  -16.60   12.20
 -23  19  -9   -3.60   12.20
 -19  17  -9   73.39   16.50
 -21  17  -9   -2.80   11.00
 -23  17  -9   12.10   11.00
 -25  17  -9   -2.30   10.30
 -19  15  -9  136.29   17.50
 -21  15  -9    6.50    9.70
 -23  15  -9    9.70    9.50
 -25  15  -9    4.90    8.00
 -27  15  -9   29.60    6.20
 -19  13  -9   -1.20    8.70
 -21  13  -9  680.63   28.10
 -23  13  -9   81.39   10.50
 -25  13  -9  213.58   10.60
 -19  11  -9   28.30    8.00
 -21  11  -9  608.24   22.40
 -19   9  -9  219.98   10.80
  29   7  -9   18.20   15.10
  27   7  -9   -8.60   12.70
 -17   7  -9  337.87   12.00
  29   5  -9  205.98   27.30
  27   5  -9   33.00   15.40
  25   5  -9   97.59   21.20
  23   5  -9   67.79   17.20
 -15   5  -9  688.43   20.10
  29   3  -9  171.78   24.90
  27   3  -9   -5.20   14.90
  25   3  -9  282.77   29.60
  23   3  -9   85.29   19.80
  21   3  -9  186.18   23.60
  19   3  -9    5.60   11.80
  17   3  -9   88.69   17.70
 -11   3  -9  568.24   20.60
 -13   3  -9   -0.40    4.60
  29   1  -9    6.50   15.90
  27   1  -9    0.80   14.40
  25   1  -9   98.29   21.50
  23   1  -9   -2.20   14.40
  21   1  -9  331.67   31.60
  19   1  -9   11.10   13.20
  17   1  -9  110.89   18.80
  15   1  -9  222.78   24.10
  13   1  -9 4535.15  132.49
  11   1  -9 2987.70   93.39
   9   1  -9 3873.21  113.59
   7   1  -9 3788.32  109.59
   5   1  -9   50.79   14.60
   3   1  -9  497.05   25.70
  -1   1  -9  457.55   24.30
  -3   1  -9  437.36   22.30
  -5   1  -9   35.00    9.00
  -7   1  -9 3138.19   85.09
 -11   1  -9 2633.24   74.39
 -13   1  -9 4001.30  102.59
  29  -1  -9  -16.40   14.30
  27  -1  -9   -5.20   13.70
  25  -1  -9   76.49   18.70
  23  -1  -9   -5.20   12.20
  21  -1  -9  266.07   33.00
  19  -1  -9    7.70   13.50
  17  -1  -9  118.99   19.70
  15  -1  -9  214.48   25.10
  13  -1  -9 4597.64  134.99
  11  -1  -9 2997.10   94.69
   9  -1  -9 3787.02  112.69
   7  -1  -9 3489.05  104.09
   5  -1  -9   46.40   15.50
   3  -1  -9  419.86   27.20
  -3   1   9  480.25   25.60
   1  -1  -9  422.06   25.10
  -1   1   9  388.56   23.30
  -1  -1  -9  387.36   21.30
   1   1   9  384.06   21.80
  -3  -1  -9  407.16   22.60
   3   1   9  438.56   22.00
  -5  -1  -9   60.29   11.60
   5   1   9   52.19    9.90
  -7  -1  -9 3136.39   87.69
   7   1   9 3198.28   86.39
  -9  -1  -9 3354.36   91.49
   9   1   9 3381.16   89.89
  11   1   9 2682.33   71.79
  29  -3  -9  213.28   27.20
  27  -3  -9    1.40   15.60
  25  -3  -9  215.38   27.20
  23  -3  -9   96.09   20.90
  21  -3  -9  150.08   25.80
  19  -3  -9   13.10   14.80
  17  -3  -9   68.99   18.40
  15  -3  -9  453.85   31.20
  13  -3  -9   -5.20   12.90
  11  -3  -9  523.15   32.70
 -11   3   9  586.64   30.30
   9  -3  -9   27.70   14.60
  -9   3   9   33.60   12.70
   7  -3  -9  522.65   30.80
  -7   3   9  456.75   28.00
   5  -3  -9   21.00   11.00
  -5   3   9   37.50   14.00
   3  -3  -9    6.60   13.00
  -3   3   9    6.50    9.20
   1  -3  -9   -0.70   12.50
  -1   3   9    8.10   12.40
  -1  -3  -9   -0.90    8.60
   1   3   9    0.70    8.10
  -3  -3  -9   12.00    8.80
   3   3   9   12.90   10.00
  -5  -3  -9   51.19   12.00
   5   3   9   31.00   11.70
  -7  -3  -9  494.85   24.40
   7   3   9  518.85   24.40
  -9  -3  -9   24.20    9.90
   9   3   9   18.70    9.50
 -11  -3  -9  524.25   25.00
  11   3   9  573.84   24.50
  13   3   9   -3.70    7.00
  15   3   9  402.86   18.40
  17   3   9  100.39    9.20
  19   3   9   23.40    4.50
  29  -5  -9  293.47   30.70
  27  -5  -9   25.70   17.60
  25  -5  -9   60.29   18.80
  23  -5  -9   64.99   17.40
  21  -5  -9  -12.80   13.30
  19  -5  -9    2.50   13.60
  17  -5  -9   27.80   14.20
  15  -5  -9  751.12   39.70
 -15   5   9  739.03   36.30
  13  -5  -9 1020.00   45.80
 -13   5   9  943.51   42.20
  11  -5  -9   23.50   14.80
 -11   5   9   78.09   15.50
   9  -5  -9  310.97   26.00
  -9   5   9  342.57   27.60
   7  -5  -9  120.39   18.60
  -7   5   9   68.59   16.80
   5  -5  -9  424.56   28.60
  -5   5   9  412.66   27.80
   3  -5  -9  321.67   27.30
  -3   5   9  270.77   24.90
   1  -5  -9  755.42   35.70
  -1   5   9  703.73   34.80
  -1  -5  -9  780.02   33.80
   1   5   9  734.13   35.00
  -3  -5  -9  333.67   28.90
   3   5   9  300.47   23.60
  -5  -5  -9  391.36   24.10
   5   5   9  427.86   25.10
  -7  -5  -9   96.29   14.40
   7   5   9  123.49   16.30
  -9  -5  -9  411.36   24.10
   9   5   9  351.86   22.10
  11   5   9   89.69   14.00
  13   5   9 1015.60   38.40
  15   5   9  694.83   29.70
  17   5   9   49.50   10.10
  19   5   9   12.60    7.80
  21   5   9   -2.70    6.70
  23   5   9   59.79    8.30
  29  -7  -9  -16.80   14.80
  27  -7  -9    7.00   15.40
  25  -7  -9   44.10   17.10
  23  -7  -9   57.69   19.80
  21  -7  -9  530.45   36.70
  19  -7  -9  103.49   20.30
 -19   7   9  136.19   19.50
  17  -7  -9  275.77   27.80
 -17   7   9  306.57   27.00
  15  -7  -9  699.53   38.40
 -15   7   9  698.43   37.00
  13  -7  -9  108.59   19.40
 -13   7   9  124.99   19.00
  11  -7  -9  322.27   29.00
 -11   7   9  369.46   25.20
   9  -7  -9  180.68   22.10
  -9   7   9  228.28   25.00
   7  -7  -9   -5.40    9.50
  -7   7   9    9.80   13.60
   5  -7  -9  348.17   29.60
  -5   7   9  334.37   24.20
   3  -7  -9 2668.03   83.99
  -3   7   9 2589.54   82.89
   1  -7  -9 1385.86   52.29
  -1   7   9 1307.27   50.29
  -1  -7  -9 1273.07   49.20
   1   7   9 1237.78   49.30
  -3  -7  -9 2673.23   81.79
   3   7   9 2578.94   88.29
  -5  -7  -9  277.47   23.40
   5   7   9  373.66   27.40
  -7  -7  -9    3.50   11.90
   7   7   9    9.30   11.20
   9   7   9  261.17   22.80
  11   7   9  344.07   25.60
  13   7   9  127.89   16.70
  15   7   9  678.93   31.70
  17   7   9  319.57   22.40
  19   7   9   66.29   13.60
  21   7   9  538.45   27.30
  23   7   9   54.09   12.40
  25   7   9   51.49   11.30
  29  -9  -9   87.19   21.20
  27  -9  -9   -0.40   15.20
  25  -9  -9    7.80   15.30
  23  -9  -9  -11.70   14.20
  21  -9  -9  149.79   23.60
 -21   9   9  112.09   20.30
  19  -9  -9  188.28   25.20
 -19   9   9  224.58   24.80
  17  -9  -9   92.09   18.70
 -17   9   9   92.99   19.60
  15  -9  -9  648.04   37.20
 -15   9   9  560.24   35.10
  13  -9  -9  305.97   29.10
 -13   9   9  240.98   25.80
  11  -9  -9  684.33   38.70
 -11   9   9  815.42   40.70
   9  -9  -9 1017.60   45.10
  -9   9   9 1023.40   45.20
   7  -9  -9  203.28   23.30
  -7   9   9  192.58   24.30
   5  -9  -9  350.86   29.60
  -5   9   9  321.47   29.50
   3  -9  -9    5.80   11.00
  -3   9   9  -13.60   13.70
   1  -9  -9 3342.37  101.09
  -1   9   9 3214.68  100.99
  -1  -9  -9 3254.97  101.39
   1   9   9 3448.16  102.09
  -3  -9  -9    6.40   13.30
   3   9   9   -0.20   13.10
  -5  -9  -9  422.66   30.60
   5   9   9  321.17   27.20
   7   9   9  199.68   24.80
   9   9   9 1104.89   45.30
  11   9   9  779.92   37.60
  13   9   9  259.07   23.40
  15   9   9  737.03   36.10
  17   9   9  144.09   18.90
  19   9   9  269.97   23.80
  21   9   9  127.79   17.90
  23   9   9  -10.30   10.60
  25   9   9   -4.10   10.80
  27   9   9   -0.20   10.50
  29   9   9  100.59   14.40
  27 -11  -9    9.60   15.90
  25 -11  -9  220.28   27.60
  23 -11  -9   33.10   16.20
 -23  11   9    2.80   15.20
  21 -11  -9  589.44   37.60
 -21  11   9  590.24   37.60
  19 -11  -9   30.40   17.30
 -19  11   9    6.50   13.90
 -17  11   9   -6.90   11.30
  15 -11  -9   81.59   18.30
 -15  11   9   43.20   16.10
  13 -11  -9   -3.40   12.20
 -13  11   9   15.70   13.30
  11 -11  -9  133.49   21.40
 -11  11   9  162.18   23.00
   9 -11  -9  820.02   42.20
  -9  11   9  808.92   42.30
   7 -11  -9   12.10   15.00
  -7  11   9   -6.70    9.60
   5 -11  -9  292.07   27.40
  -5  11   9  276.37   26.80
   3 -11  -9   19.60   12.20
  -3  11   9   -0.90   10.50
   1 -11  -9  278.17   28.00
  -1  11   9  266.77   28.00
  -1 -11  -9  357.96   29.60
   1  11   9  283.47   27.00
  -3 -11  -9   27.80   13.20
   3  11   9   30.30   15.50
   5  11   9  374.16   31.00
   7  11   9   -3.70   12.50
   9  11   9  764.92   38.70
  11  11   9  164.98   21.60
  13  11   9   20.90   12.70
  15  11   9   98.69   18.40
  17  11   9   -3.10   12.60
  19  11   9   34.20   15.00
  21  11   9  562.14   34.50
  23  11   9   40.10   15.40
  25  11   9  194.28   22.80
  27  11   9   15.50   13.50
  27 -13  -9   34.90   18.70
 -27  13   9   13.60   14.40
  25 -13  -9  148.79   26.50
 -25  13   9  182.08   24.20
  23 -13  -9   36.20   19.70
 -23  13   9  122.79   23.00
  21 -13  -9  712.33   43.90
 -21  13   9  695.93   42.10
  19 -13  -9  -20.00   12.90
 -19  13   9   -1.00   13.60
  17 -13  -9    0.00   13.80
 -17  13   9  -17.40   11.50
  15 -13  -9   15.50   15.80
 -15  13   9    7.60   13.30
  13 -13  -9 1123.79   52.59
 -13  13   9 1159.48   53.59
  11 -13  -9  756.52   41.00
 -11  13   9  658.73   40.20
   9 -13  -9  232.58   26.60
  -9  13   9  219.98   26.80
   7 -13  -9  697.63   38.30
  -7  13   9  742.03   41.80
   5 -13  -9  651.23   38.50
  -5  13   9  531.35   36.60
   3 -13  -9  119.09   19.50
  -3  13   9  152.08   24.70
   1 -13  -9  144.79   22.70
  -1  13   9  116.09   19.90
   1  13   9  151.48   21.80
   3  13   9  109.89   18.50
   5  13   9  526.15   34.80
   7  13   9  767.82   41.00
   9  13   9  229.38   26.30
  11  13   9  715.43   39.90
  13  13   9 1337.27   56.49
  15  13   9   19.50   13.80
  17  13   9   11.40   15.20
  19  13   9    0.00   15.50
  21  13   9  712.73   41.70
  23  13   9   73.29   20.10
  25  13   9  146.89   23.00
  27  13   9    9.30   14.60
 -27  15   9    6.10   16.10
  25 -15  -9  -10.00   17.20
 -25  15   9   33.70   18.30
  23 -15  -9  -20.50   14.70
 -23  15   9   22.80   18.10
  21 -15  -9   23.40   18.60
 -21  15   9   20.70   15.80
  19 -15  -9   80.69   20.50
 -19  15   9   93.29   21.50
  17 -15  -9   41.60   19.80
 -17  15   9   52.79   17.70
  15 -15  -9  242.08   29.60
 -15  15   9  257.47   29.50
  13 -15  -9   57.69   18.70
 -13  15   9   61.69   18.40
  11 -15  -9  422.36   36.50
 -11  15   9  532.05   37.50
   9 -15  -9  649.04   40.50
  -9  15   9  587.24   39.50
   7 -15  -9   88.09   21.10
  -7  15   9   60.99   19.10
   5 -15  -9  348.77   32.60
  -5  15   9  382.16   34.50
  -3  15   9  132.19   21.40
  -1  15   9  156.48   23.20
   1  15   9  145.29   24.20
   3  15   9   97.79   19.30
   5  15   9  290.57   30.70
   7  15   9  115.59   20.10
   9  15   9  601.14   36.50
  11  15   9  664.63   40.80
  13  15   9   86.39   20.40
  15  15   9  269.07   30.20
  17  15   9   21.40   15.90
  19  15   9  114.29   22.40
  21  15   9   22.50   18.10
  25  15   9   -9.90   14.60
 -25  17   9    4.90   15.20
 -23  17   9   32.30   19.00
 -21  17   9  -20.20   13.30
  19 -17  -9   38.30   18.90
 -19  17   9   68.59   19.60
  17 -17  -9  -10.30   15.70
 -17  17   9    9.30   15.90
  15 -17  -9    0.80   15.80
 -15  17   9   -7.70   13.30
  13 -17  -9  -21.30   14.00
 -13  17   9   13.00   15.60
  -9  17   9  133.59   22.90
  -7  17   9  317.47   34.10
  -5  17   9   99.69   22.70
  -3  17   9  371.76   36.00
  -1  17   9   24.00   17.40
   1  17   9   43.40   18.10
   3  17   9  319.37   33.50
   5  17   9   54.89   19.10
   7  17   9  288.57   31.00
   9  17   9  117.89   21.10
  11  17   9   33.50   18.40
  13  17   9   14.50   16.80
  15  17   9  -22.40   14.80
  17  17   9  -18.10   15.10
  19  17   9   96.49   23.50
  21  17   9   44.70   19.00
  23  17   9    2.50   18.70
  25  17   9   61.49   22.30
 -23  19   9   38.60   20.20
 -21  19   9   21.50   17.20
 -19  19   9   48.30   19.60
 -17  19   9   12.00   17.50
 -15  19   9    3.10   16.70
 -13  19   9  106.89   24.90
 -11  19   9   23.30   19.50
  -9  19   9  189.18   27.80
  -5  19   9   16.80   13.90
  -3  19   9  112.19   22.50
  -1  19   9   49.99   17.40
   1  19   9   35.50   19.80
   3  19   9   78.79   21.90
   5  19   9   31.80   18.90
   7  19   9   21.50   17.40
   9  19   9  247.78   32.30
  11  19   9   10.90   18.40
  13  19   9   48.50   21.10
  15  19   9   -2.30   15.00
  17  19   9   49.90   22.50
  19  19   9   32.20   20.20
  21  19   9   -1.10   18.10
  23  19   9    8.30   18.20
 -21  21   9   32.30   20.10
 -19  21   9   22.80   21.20
 -17  21   9   24.30   19.90
 -15  21   9  250.97   34.40
 -13  21   9  380.06   40.90
 -11  21   9  -13.10   17.80
  -9  21   9  177.88   30.30
  -7  21   9   70.99   24.40
  -5  21   9  110.49   22.90
  -3  21   9    0.00   14.00
  -1  21   9 1710.73   86.69
   1  21   9 1626.44   73.59
   5  21   9  166.68   26.70
   7  21   9   41.30   17.00
   9  21   9  162.78   26.90
  11  21   9  -15.30   16.20
  13  21   9  429.56   41.40
  15  21   9  284.27   36.70
  17  21   9   -1.40   18.70
  19  21   9   38.60   23.70
  21  21   9   71.89   24.40
 -19  23   9  -19.00   17.70
 -17  23   9    2.80   18.60
 -15  23   9   16.00   20.90
 -13  23   9  -23.10   17.90
 -11  23   9  139.29   26.40
  -9  23   9    0.00   19.80
  -7  23   9  -29.40   16.40
  -5  23   9   -1.00   19.50
  -3  23   9  -26.40   17.50
  -1  23   9  265.57   36.20
   1  23   9  307.57   37.20
   3  23   9    5.20   14.70
   5  23   9   -0.60   21.60
   7  23   9  -12.90   17.70
   9  23   9  -36.10   11.10
  11  23   9   56.29   24.70
  13  23   9    4.70   15.10
  15  23   9   28.20   20.80
  17  23   9    5.50   19.20
  19  23   9   31.50   23.50
 -17  25   9  -17.60   18.30
 -15  25   9  -28.70   18.90
 -13  25   9   59.19   24.80
 -11  25   9   49.20   24.40
  -9  25   9   22.10   22.30
  -7  25   9    7.00   20.50
  -5  25   9   -3.80   19.60
  -3  25   9   11.40   16.60
  -1  25   9  -25.20   17.40
   1  25   9   25.80   17.40
   3  25   9  -11.30   18.60
   5  25   9    2.70   20.50
   7  25   9   15.10   20.90
   9  25   9   12.50   16.40
  11  25   9   30.40   23.10
  13  25   9   19.80   22.30
  15  25   9  -31.00   11.80
 -13  27   9    6.40   21.30
 -11  27   9  -19.30   19.80
  -9  27   9  -18.40   20.10
  -7  27   9  -11.50   20.40
  -5  27   9  -11.50   20.30
  -3  27   9    8.30   15.60
  -1  27   9   -1.50   21.80
   1  27   9  -13.90   14.50
   3  27   9    2.50   15.60
   5  27   9    6.60   17.20
   7  27   9  -14.90   14.30
   9  27   9  -46.70   18.40
  11  27   9  -25.70   19.40
  13  27   9   -1.60   19.80
  -9  29   9   17.00   21.60
  -7  29   9   90.99   30.70
  -5  29   9   23.40   24.20
  -3  29   9   49.40   22.70
  -1  29   9    4.50   25.00
   1  29   9   -1.90   22.30
   3  29   9   57.99   22.10
   5  29   9  -48.40   17.90
   7  29   9   53.79   27.40
   9  29   9   70.39   28.40
 -20  22 -10   -3.50   15.30
 -20  20 -10    2.90   13.90
 -22  20 -10  -20.30   11.50
 -20  18 -10   32.30   16.30
 -22  18 -10   53.69   15.20
 -24  18 -10   89.09   15.30
 -20  16 -10   66.69   14.80
 -22  16 -10   14.60   11.00
 -24  16 -10   21.40   10.30
 -26  16 -10   -6.30    7.60
 -20  14 -10   13.20   10.90
 -22  14 -10   21.20    9.20
 -24  14 -10    2.80    7.20
 -20  12 -10  580.14   24.90
 -22  12 -10  248.78   14.20
 -20  10 -10   30.40    6.10
  28   8 -10  -17.80   11.20
  28   6 -10   39.30   19.10
  26   6 -10   16.00   15.80
  24   6 -10   70.89   18.00
 -16   6 -10  969.10   27.90
  30   4 -10  178.98   27.00
  28   4 -10  134.99   24.90
  26   4 -10   24.00   17.10
  24   4 -10   66.09   19.30
  22   4 -10    7.00   13.90
  20   4 -10  361.16   31.40
 -12   4 -10  357.76   16.20
 -14   4 -10  357.06   14.90
 -16   4 -10   88.59    5.80
  30   2 -10   -1.70   13.00
  28   2 -10   18.40   16.80
  26   2 -10   23.40   15.50
  24   2 -10   46.50   16.60
  22   2 -10    8.10   13.70
  20   2 -10  316.47   30.50
  18   2 -10    6.00   13.30
  16   2 -10  187.18   23.20
  14   2 -10   95.69   17.90
  12   2 -10  727.33   36.00
  10   2 -10   -4.80    9.30
  -2   2 -10    2.80    9.60
  -4   2 -10  810.52   31.60
  -6   2 -10 3062.79   85.09
  -8   2 -10 1955.90   57.39
 -12   2 -10  613.24   23.00
 -14   2 -10   58.79    7.60
  30   0 -10   43.70   18.70
  28   0 -10  -15.30   12.00
  26   0 -10    2.70   16.20
  24   0 -10   45.30   17.90
  22   0 -10   29.10   15.70
  20   0 -10   18.20   15.00
  18   0 -10   14.90   15.20
  16   0 -10  411.76   33.90
  14   0 -10  694.63   39.10
  12   0 -10 3967.40  120.39
  10   0 -10   47.40   16.60
   8   0 -10 1958.80   68.69
   6   0 -10 1250.97   49.99
   4   0 -10   -0.10   13.20
   2   0 -10   71.69   16.90
   0   0 -10  260.97   23.90
  -2   0 -10   87.19   14.00
  -4   0 -10    2.80    9.20
  -6   0 -10 1110.49   38.60
  -8   0 -10 1700.33   52.39
 -10   0 -10   40.70    7.90
 -14   0 -10  675.23   24.80
  30  -2 -10   38.20   19.80
  28  -2 -10  -22.40   13.70
  26  -2 -10   -0.30   16.20
  24  -2 -10   70.29   19.70
  22  -2 -10   -5.20   13.00
  20  -2 -10  281.57   35.80
  18  -2 -10    0.80   12.20
  16  -2 -10  189.98   24.00
  14  -2 -10   75.89   18.60
  12  -2 -10  745.13   39.90
  10  -2 -10  -10.50   12.30
   8  -2 -10 1978.00   69.29
  -8   2  10 2094.89   67.29
   6  -2 -10 3264.67   98.59
  -6   2  10 3167.88   94.89
   4  -2 -10  771.52   37.20
  -4   2  10  785.72   35.20
   2  -2 -10    4.10    9.20
  -2   2  10    3.90   10.80
   0  -2 -10   27.20   10.40
   0   2  10   31.00   12.40
  -2  -2 -10   -5.30   10.30
   2   2  10   -1.60    9.30
  -4  -2 -10  753.62   32.30
   4   2  10  744.13   31.30
  -6  -2 -10 3176.38   90.09
   6   2  10 3109.29   88.39
  -8  -2 -10 2038.80   61.29
   8   2  10 1934.51   59.59
 -10  -2 -10   -5.60    8.20
  10   2  10    7.00    7.70
 -12  -2 -10  582.64   25.10
  12   2  10  650.23   24.40
  14   2  10   57.59    7.90
  16   2  10  183.68    9.70
  30  -4 -10  141.59   24.80
  28  -4 -10  139.79   24.90
  26  -4 -10   -8.30   15.20
  24  -4 -10   86.69   19.90
  22  -4 -10  -18.60   13.60
  20  -4 -10  429.66   35.60
  18  -4 -10   -2.00   12.60
  16  -4 -10   74.79   17.80
  14  -4 -10  381.36   31.80
  12  -4 -10  392.06   31.70
 -12   4  10  429.66   27.70
  10  -4 -10   15.40   11.70
 -10   4  10   24.80   12.20
   8  -4 -10    7.00   13.90
  -8   4  10    9.60    9.60
   6  -4 -10 1860.11   65.39
  -6   4  10 1808.12   63.39
   4  -4 -10 2053.49   70.29
  -4   4  10 2145.29   69.89
   2  -4 -10 1105.29   46.00
  -2   4  10 1176.18   45.80
   0  -4 -10  722.53   33.20
  -2  -4 -10 1114.19   44.30
   2   4  10 1138.29   43.70
  -4  -4 -10 2148.19   68.89
   4   4  10 2215.18   68.89
  -6  -4 -10 1787.92   58.79
   6   4  10 1814.62   58.79
  -8  -4 -10   18.60    9.90
   8   4  10    9.50   11.10
 -10  -4 -10    5.10    9.60
  10   4  10   13.00    9.80
  12   4  10  395.36   21.80
  14   4  10  360.96   20.30
  16   4  10   95.69   11.90
  18   4  10    0.40    6.10
  20   4  10  395.26   16.80
  22   4  10    0.60    2.20
  28  -6 -10   41.50   18.20
  26  -6 -10  -26.80   14.90
  24  -6 -10   33.50   16.60
  22  -6 -10   78.09   20.90
  20  -6 -10   48.00   18.70
  18  -6 -10   28.30   14.70
  16  -6 -10  923.81   47.00
 -16   6  10 1067.49   46.00
  14  -6 -10  686.23   38.30
 -14   6  10  605.94   34.70
  12  -6 -10  112.59   20.10
 -12   6  10  111.39   18.50
  10  -6 -10   -0.10   13.90
 -10   6  10   24.30   11.80
   8  -6 -10   17.30   14.70
  -8   6  10   17.90   10.70
   6  -6 -10   30.30   15.80
  -6   6  10   52.19   13.40
   4  -6 -10   93.79   16.80
  -4   6  10  103.19   20.10
   2  -6 -10   56.29   14.60
  -2   6  10   42.80   15.40
   0  -6 -10 1410.76   51.79
   0   6  10 1358.86   51.39
  -2  -6 -10   91.39   17.90
   2   6  10   81.79   19.60
  -4  -6 -10  112.19   15.70
   4   6  10  133.39   18.20
  -6  -6 -10   43.20   14.10
   6   6  10   45.90   14.20
  -8  -6 -10   16.00   11.40
   8   6  10   23.00   12.60
 -10  -6 -10   14.80   10.60
  10   6  10    6.00   11.20
  12   6  10  146.19   17.10
  14   6  10  664.33   31.00
  16   6  10 1004.30   39.30
  18   6  10    5.90    8.50
  20   6  10  118.49   14.50
  22   6  10  139.99   14.40
  24   6  10   66.99    9.60
  26   6  10   16.90    4.60
  28  -8 -10   -3.60   15.60
  26  -8 -10   22.80   17.60
  24  -8 -10   91.19   22.10
  22  -8 -10  151.98   25.10
  20  -8 -10  407.96   35.50
 -20   8  10  320.77   29.80
 -18   8  10   10.50   12.30
  16  -8 -10   96.29   19.80
 -16   8  10  124.89   20.60
  14  -8 -10   16.90   13.80
 -14   8  10   18.20   13.40
  12  -8 -10  251.67   26.70
 -12   8  10  270.17   26.30
  10  -8 -10  713.73   38.90
 -10   8  10  621.84   34.60
   8  -8 -10  756.32   40.10
  -8   8  10  715.23   37.00
   6  -8 -10  406.56   27.90
  -6   8  10  372.86   26.70
   4  -8 -10  915.41   43.50
  -4   8  10  886.41   41.30
   2  -8 -10  555.44   33.80
  -2   8  10  502.05   33.10
   0  -8 -10  440.36   30.20
   0   8  10  408.86   31.50
  -2  -8 -10  506.35   31.20
   2   8  10  440.36   30.50
  -4  -8 -10  892.51   39.30
   4   8  10  925.91   41.80
  -6  -8 -10  396.46   24.80
   6   8  10  348.87   27.90
  -8  -8 -10  651.03   33.50
   8   8  10  592.94   33.60
  10   8  10  718.83   35.90
  12   8  10  288.87   24.40
  14   8  10    1.00   10.10
  16   8  10  117.99   16.90
  18   8  10   23.30   11.50
  20   8  10  407.96   26.10
  22   8  10  225.28   21.30
  24   8  10   66.79   13.60
  26   8  10   20.50   10.80
  28 -10 -10   39.10   18.80
  26 -10 -10  -25.00   15.10
  24 -10 -10   38.50   20.10
  22 -10 -10   -0.50   15.60
 -22  10  10    2.80   14.90
  20 -10 -10   -5.60   16.10
 -20  10  10   33.20   16.10
  18 -10 -10   73.69   19.20
  16 -10 -10   41.60   15.90
 -16  10  10    3.50   12.60
  14 -10 -10    4.70   13.90
 -14  10  10   -4.70   12.60
  12 -10 -10    7.20   13.30
 -12  10  10   20.40   14.90
  10 -10 -10  638.14   37.70
 -10  10  10  658.03   36.20
   8 -10 -10  724.03   37.70
  -8  10  10  654.83   36.70
   6 -10 -10  -12.40   14.00
  -6  10  10   10.10   11.00
   4 -10 -10    8.70   11.60
  -4  10  10    1.50   10.90
   2 -10 -10   31.60   13.00
  -2  10  10   13.70   15.90
   0 -10 -10   34.40   17.30
   0  10  10   20.10   12.30
  -2 -10 -10  -10.60   14.20
   2  10  10   -1.50   13.60
  -4 -10 -10   -2.60   13.20
   4  10  10  -13.40   12.40
  -6 -10 -10    5.40   13.00
   6  10  10   19.50   11.10
   8  10  10  736.43   38.00
  10  10  10  618.94   39.40
  12  10  10  -16.60    8.90
  14  10  10    2.50   10.60
  16  10  10   20.80   12.70
  18  10  10   60.59   15.20
  20  10  10   24.00   13.30
  22  10  10    3.80   12.50
  24  10  10   31.60   13.90
  26  10  10   15.10   11.60
  28  10  10   35.60   13.30
  28 -12 -10   25.80   19.20
  26 -12 -10   18.00   17.50
  24 -12 -10  -11.10   15.20
 -24  12  10    3.30   13.30
  22 -12 -10  208.18   28.50
 -22  12  10  234.38   29.20
  20 -12 -10  539.15   37.50
 -20  12  10  516.55   36.80
  18 -12 -10  -24.50   15.50
 -18  12  10   11.80   14.50
  16 -12 -10   12.70   14.50
 -16  12  10   11.00   15.70
  14 -12 -10   28.50   15.80
 -14  12  10    4.70   13.60
  12 -12 -10    5.80   14.10
 -12  12  10   -7.60    9.40
  10 -12 -10   14.80   14.10
 -10  12  10    6.00   14.30
   8 -12 -10   83.19   18.90
  -8  12  10   74.19   18.60
   6 -12 -10  934.61   44.90
  -6  12  10  951.70   45.70
   4 -12 -10 1027.90   48.60
  -4  12  10  957.50   48.00
   2 -12 -10   79.19   19.40
  -2  12  10   74.29   20.30
   0 -12 -10   14.00   13.10
   0  12  10  -29.60   13.70
  -2 -12 -10   86.19   20.40
   2  12  10  128.09   22.10
   4  12  10  934.31   45.60
   6  12  10 1071.89   48.80
   8  12  10   76.69   17.90
  10  12  10    0.50   12.90
  12  12  10   -7.50   11.40
  14  12  10   23.90   13.40
  16  12  10   31.90   14.10
  18  12  10  -14.70   10.20
  20  12  10  599.54   36.90
  22  12  10  210.78   25.30
  24  12  10  -18.90   13.00
  26  12  10   13.90   14.20
  28  12  10   45.40   15.30
  26 -14 -10   15.10   18.90
 -26  14  10   12.60   15.40
  24 -14 -10   26.20   18.90
 -24  14  10  -11.00   13.10
  22 -14 -10   22.60   18.90
 -22  14  10   28.90   18.50
  20 -14 -10   -3.30   14.70
 -20  14  10  -13.70   13.70
  18 -14 -10   23.90   18.20
 -18  14  10   -8.40   14.10
  16 -14 -10   61.59   18.90
 -16  14  10   77.09   18.90
  14 -14 -10   49.90   17.80
 -14  14  10   35.30   18.30
 -12  14  10  499.65   41.00
  10 -14 -10   -8.50    9.50
 -10  14  10   18.00   15.20
   8 -14 -10  653.13   38.60
  -8  14  10  738.93   43.20
   6 -14 -10  262.47   27.70
  -6  14  10  263.27   30.00
   4 -14 -10   83.69   21.10
  -4  14  10   96.39   19.00
   2 -14 -10   50.49   18.80
  -2  14  10   31.10   16.50
   0 -14 -10  538.05   41.10
   0  14  10  459.65   38.30
   2  14  10   43.30   17.50
   4  14  10   96.29   18.60
   6  14  10  201.08   26.00
   8  14  10  828.52   44.20
  10  14  10   11.60   15.10
  12  14  10  492.25   38.70
  14  14  10   31.70   16.40
  16  14  10   95.09   20.10
  18  14  10   35.50   17.10
  22  14  10   31.30   17.90
  24  14  10  -13.10   14.50
  26  14  10   28.20   16.90
  26 -16 -10   15.20   19.60
 -26  16  10   -7.50   15.10
  24 -16 -10   -6.30   14.90
 -24  16  10   -2.10   14.90
  22 -16 -10   32.60   19.10
 -22  16  10    3.90   15.00
  20 -16 -10   -1.10   19.30
 -20  16  10    8.50   16.70
  18 -16 -10   52.39   19.60
 -18  16  10   31.30   17.00
  16 -16 -10   -4.20   16.20
 -16  16  10   12.00   14.80
  14 -16 -10   -6.00   15.50
 -14  16  10    5.30   15.40
  12 -16 -10   24.10   13.70
 -12  16  10  -21.50   12.40
  10 -16 -10   16.20   17.10
 -10  16  10   29.30   17.30
   8 -16 -10  305.97   33.40
  -8  16  10  450.45   39.30
   6 -16 -10   11.60   17.20
  -6  16  10   32.90   15.40
   4 -16 -10  178.08   25.00
  -4  16  10  194.08   27.30
  -2  16  10  145.69   25.00
   0  16  10    6.30   16.20
   2  16  10  100.29   22.30
   4  16  10  220.18   28.20
   6  16  10   32.00   16.80
   8  16  10  404.16   36.80
  10  16  10   12.70   15.80
  12  16  10  -11.80   14.40
  14  16  10   13.80   15.10
  16  16  10   13.30   16.30
  18  16  10   -6.10   18.00
  20  16  10   68.09   20.50
  22  16  10   18.00   18.70
  24  16  10   19.90   20.00
  26  16  10  -10.40   14.90
 -24  18  10  104.69   23.70
 -22  18  10   38.40   19.20
 -20  18  10   12.80   18.00
  18 -18 -10  143.19   26.30
 -18  18  10  131.99   24.90
  16 -18 -10   17.90   17.70
 -16  18  10   32.00   18.30
  14 -18 -10   -2.00   16.40
 -14  18  10   -1.40   15.10
 -12  18  10   57.59   18.20
 -10  18  10   47.00   20.60
  -6  18  10   15.90   16.40
  -4  18  10    8.10   13.10
  -2  18  10   25.90   15.80
   0  18  10   59.19   17.90
   2  18  10   25.30   17.70
   4  18  10   13.00   13.50
   6  18  10   -3.10   15.40
   8  18  10    1.10   16.10
  10  18  10   45.70   20.20
  12  18  10   36.70   19.20
  14  18  10    4.10   17.00
  16  18  10   33.10   19.50
  18  18  10  208.78   31.70
  20  18  10   25.50   18.20
  22  18  10   40.50   22.40
  24  18  10   79.79   23.80
 -22  20  10  -14.30   15.00
 -20  20  10   21.80   20.60
 -18  20  10  -30.00   15.70
 -16  20  10   33.80   20.10
 -14  20  10  143.79   27.60
 -12  20  10  253.27   34.50
 -10  20  10   32.70   20.50
  -8  20  10   -9.20   11.70
  -6  20  10   -6.10   17.40
  -4  20  10  121.99   32.40
  -2  20  10  869.11   52.69
   0  20  10  970.40   52.89
   2  20  10  734.83   48.00
   4  20  10  119.89   22.70
   6  20  10   36.10   16.30
   8  20  10  -22.60   11.00
  10  20  10   39.70   20.30
  12  20  10  300.57   36.90
  14  20  10  244.08   33.30
  16  20  10   48.70   21.80
  18  20  10    2.40   18.90
  20  20  10   -0.30   16.50
  22  20  10   -1.80   17.40
 -20  22  10   -9.90   18.50
 -18  22  10   48.10   20.30
 -16  22  10   92.49   26.20
 -14  22  10   22.00   21.40
 -12  22  10   41.70   24.00
 -10  22  10  -13.90   17.20
  -8  22  10   50.59   22.20
  -6  22  10   19.10   20.80
  -4  22  10  -12.40   19.20
  -2  22  10  284.37   35.10
   0  22  10 1119.09   61.69
   2  22  10  390.06   50.49
   4  22  10    4.00   18.30
   6  22  10   12.90   20.30
   8  22  10   54.09   23.90
  10  22  10   18.20   15.90
  12  22  10  -11.90   19.00
  14  22  10   62.09   23.60
  16  22  10   50.69   22.00
  18  22  10  -36.50   16.60
  20  22  10   -7.50   18.80
 -18  24  10   -1.90   20.10
 -16  24  10   -5.20   20.20
 -14  24  10  -15.90   14.00
 -12  24  10  -16.00   20.20
 -10  24  10   14.00   18.50
  -8  24  10   35.20   19.80
  -6  24  10  -18.50   17.40
  -4  24  10    2.20   15.80
  -2  24  10   -6.90   18.90
   0  24  10   21.70   22.10
   2  24  10  -32.00   17.70
   4  24  10   40.90   22.40
   6  24  10   -4.50   17.50
   8  24  10  -21.00   18.90
  10  24  10   44.90   24.30
  14  24  10   13.60   20.30
  16  24  10    8.80   15.60
  18  24  10  -25.10   17.00
 -16  26  10  -21.60   20.20
 -14  26  10   33.00   21.00
 -12  26  10   27.10   24.90
 -10  26  10   10.70   22.40
  -8  26  10  -10.90   19.90
  -6  26  10   23.10   24.00
  -4  26  10   43.60   25.50
  -2  26  10    4.20   15.30
   0  26  10   -0.80   19.50
   2  26  10   29.60   22.20
   4  26  10   77.49   26.50
   6  26  10   31.30   23.90
   8  26  10   20.20   21.00
  10  26  10  -19.40   20.50
  12  26  10   -0.60   21.10
  14  26  10   12.00   22.30
  16  26  10  -10.70   17.70
 -10  28  10   70.39   28.40
  -8  28  10   88.89   29.60
  -6  28  10  103.69   28.20
  -4  28  10   29.70   23.50
  -2  28  10  -23.80   12.10
   0  28  10  -37.80   17.70
   2  28  10   -4.20   23.30
   4  28  10  -47.60   19.40
   6  28  10  152.68   34.20
   8  28  10  103.09   30.60
  10  28  10   45.00   20.50
  12  28  10    2.50   23.80
  -4  30  10   38.80   27.00
  -2  30  10  -16.00   14.30
   0  30  10   18.90   24.70
   2  30  10  -11.00   22.70
   4  30  10  -20.30   22.90
 -21  21 -11   43.00   16.60
 -21  19 -11    6.70   13.50
 -23  19 -11   76.29   16.20
 -21  17 -11   81.79   15.70
 -23  17 -11   98.49   15.80
 -25  17 -11   23.50   10.10
 -21  15 -11  187.18   18.30
 -23  15 -11   25.40   10.40
 -25  15 -11   52.99    9.00
 -21  13 -11   47.40   10.60
 -23  13 -11   27.20    7.40
 -21  11 -11  146.99   10.60
  29   7 -11   13.40   16.50
  27   7 -11  -18.20   14.50
  25   7 -11   11.30   15.20
 -17   7 -11  168.78    9.80
  29   5 -11   35.30   18.00
  27   5 -11   86.59   19.90
  25   5 -11   19.80   18.50
  23   5 -11  134.99   21.70
  21   5 -11   40.60   16.20
 -13   5 -11  127.19   11.00
 -15   5 -11  374.76   15.90
 -17   5 -11  262.67   10.30
  29   3 -11  -16.50   14.80
  27   3 -11   25.60   17.20
  25   3 -11   29.60   18.70
  23   3 -11  128.89   23.20
  21   3 -11  192.08   26.60
  19   3 -11  795.72   42.70
  17   3 -11   69.79   16.70
  15   3 -11   24.50   13.20
  -7   3 -11  684.63   28.30
  -9   3 -11   27.00    8.50
 -13   3 -11   46.80    8.20
 -15   3 -11    4.80    5.40
  29   1 -11  -10.90   15.00
  27   1 -11   86.29   20.90
  25   1 -11  217.38   28.10
  23   1 -11  263.97   30.00
  21   1 -11  276.77   30.70
  19   1 -11   35.40   16.80
  17   1 -11  115.19   20.30
  15   1 -11    3.20   13.30
  13   1 -11  239.48   24.80
  11   1 -11   12.20   11.20
   9   1 -11  365.86   31.10
   7   1 -11   -0.50   10.50
   5   1 -11 1784.12   62.29
   3   1 -11   49.10   14.90
   1   1 -11  617.14   30.10
  -1   1 -11  645.44   36.40
  -3   1 -11   41.10   12.20
  -5   1 -11 1651.43   53.89
  -7   1 -11    3.70    8.80
  -9   1 -11  264.17   17.40
 -13   1 -11  185.18   16.20
 -15   1 -11    6.90    5.80
  29  -1 -11  -19.20   15.60
  27  -1 -11   90.29   22.90
  25  -1 -11  242.38   30.50
  23  -1 -11  280.67   32.10
  21  -1 -11  242.58   28.90
  19  -1 -11   28.10   15.30
  17  -1 -11  154.28   24.10
  15  -1 -11    8.70   13.90
  13  -1 -11  204.58   25.10
  11  -1 -11    4.80   14.00
   9  -1 -11  275.27   26.30
   7  -1 -11    9.00   11.10
   5  -1 -11 1599.04   60.09
   3  -1 -11    3.30   13.50
  -3   1  11   38.10   11.20
   1  -1 -11  596.94   32.00
  -1   1  11  575.94   29.60
  -1  -1 -11  570.14   28.00
   1   1  11  524.15   27.30
  -3  -1 -11   41.40   12.70
   3   1  11   19.20   10.20
  -5  -1 -11 1778.52   55.79
   5   1  11 1597.54   53.19
  -7  -1 -11   -9.40    9.80
   7   1  11   -4.50    7.90
  -9  -1 -11  255.77   20.40
   9   1  11  294.07   17.20
 -11  -1 -11   18.60    8.40
  29  -3 -11   13.10   16.20
  27  -3 -11   14.30   15.10
  25  -3 -11   15.20   16.10
  23  -3 -11  101.89   22.90
  21  -3 -11  239.88   29.20
  19  -3 -11  794.82   45.50
  17  -3 -11   47.90   17.30
  15  -3 -11   11.80   14.30
  13  -3 -11   51.49   15.40
  11  -3 -11  302.27   28.90
   9  -3 -11   38.20   16.00
  -9   3  11   48.60   12.10
   7  -3 -11  663.53   37.50
  -7   3  11  706.33   35.20
   5  -3 -11 6383.96  175.98
  -5   3  11 6415.36  174.08
   3  -3 -11 1442.46   54.39
  -3   3  11 1368.16   51.79
   1  -3 -11  118.79   18.70
  -1   3  11   98.09   17.40
  -1  -3 -11  118.29   18.10
   1   3  11  141.69   18.50
   3   3  11 1346.97   48.70
  -5  -3 -11 6833.62  180.78
   5   3  11 6773.42  179.78
  -7  -3 -11  688.33   31.70
   7   3  11  734.73   32.00
  -9  -3 -11   36.10   10.70
   9   3  11   37.50   10.90
 -11  -3 -11  342.07   21.60
  11   3  11  341.97   19.70
 -13  -3 -11   42.00   10.30
  13   3  11   27.80    8.30
  15   3  11    3.60    6.30
  17   3  11   30.90    6.90
  29  -5 -11   24.80   18.90
  27  -5 -11   77.19   21.70
  25  -5 -11   16.50   16.00
  23  -5 -11  141.09   25.70
  21  -5 -11   15.50   15.20
  19  -5 -11  188.38   25.60
  17  -5 -11  217.98   26.90
  15  -5 -11  394.86   34.10
 -15   5  11  366.86   29.60
  13  -5 -11  104.99   18.50
 -13   5  11  132.39   19.30
  11  -5 -11  627.24   35.60
 -11   5  11  645.84   35.20
   9  -5 -11  329.47   30.00
  -9   5  11  321.77   27.20
   7  -5 -11   59.19   15.00
  -7   5  11   51.79   16.80
   5  -5 -11 2351.56   77.49
  -5   5  11 2161.38   74.09
   3  -5 -11  357.36   25.30
  -3   5  11  306.17   26.90
   1  -5 -11   28.70   12.20
  -1   5  11   23.50   14.20
  -1  -5 -11    9.70   13.50
   1   5  11   25.30   13.90
  -3  -5 -11  373.36   26.40
   3   5  11  320.17   26.50
   5   5  11 2319.77   73.99
  -7  -5 -11   43.80   13.80
   7   5  11   32.90   12.60
  -9  -5 -11  311.77   23.10
   9   5  11  261.17   22.50
 -11  -5 -11  675.23   30.70
  11   5  11  673.93   31.60
  13   5  11  148.99   16.40
  15   5  11  381.06   22.70
  17   5  11  244.18   18.60
  19   5  11  253.47   17.10
  21   5  11   25.60    7.70
  29  -7 -11   19.20   17.80
  27  -7 -11    7.40   14.80
  25  -7 -11   43.80   20.10
  23  -7 -11  132.89   22.70
  21  -7 -11   39.50   17.60
  19  -7 -11    8.40   14.80
 -19   7  11    9.40   14.70
  17  -7 -11  189.98   29.80
 -17   7  11  225.58   25.00
  15  -7 -11   40.90   17.20
 -15   7  11   16.30   13.70
  13  -7 -11  320.67   31.30
 -13   7  11  317.07   28.90
  11  -7 -11   14.90   12.50
 -11   7  11   15.60   10.50
   9  -7 -11   -7.00   14.20
  -9   7  11    6.20   10.40
   7  -7 -11  327.27   30.80
  -7   7  11  349.07   30.00
   5  -7 -11   33.30   16.30
  -5   7  11   12.10   14.90
   3  -7 -11  203.98   24.70
  -3   7  11  205.08   22.10
   1  -7 -11  878.11   42.20
  -1   7  11  877.71   42.30
  -1  -7 -11  855.41   40.90
   1   7  11  839.22   40.90
  -3  -7 -11  219.08   23.80
   3   7  11  267.37   25.60
  -5  -7 -11   17.60   13.60
   5   7  11   29.40   16.50
  -7  -7 -11  344.67   26.80
   7   7  11  355.36   27.50
  -9  -7 -11   17.70   13.70
   9   7  11   11.00   13.20
  11   7  11    4.90   11.40
  13   7  11  325.47   26.40
  15   7  11   29.70   12.10
  17   7  11  216.58   20.70
  19   7  11   -0.10    9.20
  21   7  11   71.79   13.10
  23   7  11  116.59   14.50
  25   7  11   26.70    9.10
  27   7  11    8.50    5.10
  27  -9 -11   -9.60   16.80
  25  -9 -11   40.10   17.30
  23  -9 -11   97.49   20.70
  21  -9 -11    2.00   14.00
 -21   9  11   15.10   14.10
  19  -9 -11  -13.30   13.50
 -19   9  11   -6.00   11.30
  17  -9 -11   23.80   15.50
 -17   9  11   66.59   16.70
  15  -9 -11  570.64   36.80
 -15   9  11  543.05   35.80
  13  -9 -11  721.43   39.40
 -13   9  11  720.63   40.50
  11  -9 -11   88.89   20.40
 -11   9  11   97.89   19.40
   9  -9 -11  716.23   38.80
  -9   9  11  779.42   41.40
   7  -9 -11  397.06   28.20
  -7   9  11  335.37   29.50
   5  -9 -11   70.19   18.70
  -5   9  11   28.60   13.20
   3  -9 -11  620.34   36.70
  -3   9  11  542.75   35.70
   1  -9 -11 2712.43   87.69
  -1   9  11 2530.25   86.69
  -1  -9 -11 2689.83   86.29
   1   9  11 2612.64   86.39
  -3  -9 -11  563.44   31.40
   3   9  11  493.65   30.60
  -5  -9 -11   80.89   18.00
   5   9  11   65.79   16.50
  -7  -9 -11  387.36   30.90
   7   9  11  397.26   30.70
   9   9  11  784.62   38.60
  11   9  11  142.59   19.70
  13   9  11  763.82   37.20
  15   9  11  553.84   32.40
  17   9  11   41.60   14.60
  19   9  11    1.10   10.90
  21   9  11   -5.60   10.70
  23   9  11   97.79   17.10
  25   9  11   35.00   12.40
  27   9  11    2.70    9.70
  27 -11 -11   72.09   23.00
  25 -11 -11   66.99   20.80
  23 -11 -11   -4.90   14.90
 -23  11  11   18.80   14.60
  21 -11 -11   86.49   20.60
 -21  11  11   98.09   22.90
  19 -11 -11  246.78   29.90
 -19  11  11  271.77   29.70
  17 -11 -11    0.30   14.90
 -17  11  11   23.00   15.40
  15 -11 -11   -3.90   13.70
 -15  11  11   -3.50   12.10
  13 -11 -11  208.58   27.40
 -13  11  11  226.78   27.70
  11 -11 -11  518.15   40.60
 -11  11  11  515.55   35.40
   9 -11 -11  111.39   18.40
  -9  11  11   78.69   19.50
   7 -11 -11   -1.80   10.40
  -7  11  11   30.30   15.90
   5 -11 -11  607.24   38.10
  -5  11  11  647.44   39.20
   3 -11 -11  338.97   30.30
  -3  11  11  393.06   34.20
   1 -11 -11  -14.70   14.30
  -1  11  11   19.20   13.30
  -1 -11 -11  -12.30   14.70
   1  11  11   10.90   16.50
  -3 -11 -11  301.67   29.60
   3  11  11  419.26   33.40
  -5 -11 -11  733.73   39.70
   5  11  11  678.93   38.50
   7  11  11   14.10   13.70
   9  11  11  139.89   21.20
  11  11  11  494.25   31.80
  13  11  11  246.48   30.90
  15  11  11   10.60   13.50
  17  11  11   -5.00   12.60
  19  11  11  290.67   27.90
  21  11  11  166.48   22.30
  23  11  11   18.50   13.50
  25  11  11   45.70   16.00
  27  11  11   80.59   16.90
  27 -13 -11  107.99   25.20
  25 -13 -11  111.89   23.20
 -25  13  11  179.58   26.00
  23 -13 -11   37.00   18.70
 -23  13  11   25.50   16.80
  21 -13 -11   54.99   19.30
 -21  13  11   32.70   16.60
  19 -13 -11   83.09   21.30
 -19  13  11   76.19   19.20
  17 -13 -11   47.60   17.60
 -17  13  11   76.69   19.50
  15 -13 -11    4.50   14.60
 -15  13  11   20.00   15.10
  13 -13 -11  -10.80   13.90
 -13  13  11    0.50   14.30
  11 -13 -11  203.38   26.50
 -11  13  11  189.58   26.20
   9 -13 -11  -11.00   13.70
  -9  13  11    6.80   15.40
   7 -13 -11   39.10   17.30
  -7  13  11    2.50   13.40
   5 -13 -11   63.89   19.30
  -5  13  11   75.59   19.50
   3 -13 -11   -4.00   14.50
  -3  13  11   -8.50   14.80
   1 -13 -11  204.88   27.00
  -1  13  11  192.08   26.00
  -1 -13 -11  172.98   25.40
   1  13  11  245.48   28.40
  -3 -13 -11   10.30   12.00
   3  13  11    7.30   15.80
   5  13  11   40.80   17.10
   7  13  11  -14.10   12.30
   9  13  11   -7.90   13.20
  11  13  11  258.17   28.50
  13  13  11    7.90   13.90
  15  13  11   12.50   14.20
  17  13  11   45.40   16.80
  19  13  11  109.19   21.70
  21  13  11   93.99   19.90
  23  13  11  -17.50   14.30
  25  13  11  171.48   24.70
  27  13  11  106.19   20.50
  25 -15 -11   57.89   22.30
 -25  15  11   58.49   19.20
  23 -15 -11   73.19   22.70
 -23  15  11   17.00   18.40
  21 -15 -11  172.68   27.10
 -21  15  11  150.58   25.60
  19 -15 -11  -21.50   16.40
 -19  15  11   -2.70   14.50
  17 -15 -11   11.30   17.30
 -17  15  11   44.10   17.70
  15 -15 -11   94.19   22.10
 -15  15  11   96.49   22.00
  13 -15 -11   13.70   12.60
 -13  15  11   -2.60   11.00
  11 -15 -11  -28.90   13.60
 -11  15  11  -10.30   13.50
   9 -15 -11  106.59   25.80
  -9  15  11   54.99   19.40
   7 -15 -11   61.99   19.30
  -7  15  11   35.60   18.00
   5 -15 -11  -31.10   12.60
  -5  15  11   -8.60   14.30
   3 -15 -11  144.39   23.00
  -3  15  11  123.19   21.80
   1 -15 -11    8.80   17.30
  -1  15  11   54.79   16.10
   1  15  11   36.00   15.30
   3  15  11  107.09   22.80
   5  15  11   11.50   12.20
   7  15  11   33.10   16.90
   9  15  11   67.59   19.50
  11  15  11  -26.30   11.20
  13  15  11   -2.80   14.50
  15  15  11   95.29   21.30
  17  15  11  -12.80   14.00
  19  15  11   40.80   18.40
  21  15  11  231.98   28.60
  25  15  11   64.99   20.60
 -25  17  11    1.00   16.10
  23 -17 -11  118.19   26.00
 -23  17  11   83.59   24.00
  21 -17 -11   82.19   22.70
 -21  17  11   12.80   17.50
  19 -17 -11   33.30   19.30
 -19  17  11   26.20   18.80
  17 -17 -11  107.49   24.30
 -17  17  11   41.60   19.60
  15 -17 -11  116.69   24.50
 -15  17  11  110.19   23.50
  13 -17 -11    3.80   17.50
 -13  17  11    9.10   17.00
  11 -17 -11   -9.10   15.80
 -11  17  11   39.20   18.80
   9 -17 -11    3.00   16.60
   7 -17 -11   42.30   19.40
  -7  17  11   13.90   16.40
   5 -17 -11   -0.70   17.00
  -5  17  11    5.30   13.10
  -3  17  11   25.40   15.10
  -1  17  11  433.76   38.80
   1  17  11  446.76   40.10
   3  17  11   19.30   17.10
   5  17  11   36.40   17.50
   7  17  11   65.09   20.10
   9  17  11   42.40   17.60
  11  17  11   -1.50   15.70
  13  17  11    9.20   17.40
  15  17  11  186.68   29.10
  17  17  11  119.69   25.70
  19  17  11   38.70   19.90
  21  17  11   27.40   20.60
  23  17  11  118.39   25.60
  25  17  11    1.50   17.50
 -23  19  11   54.79   21.10
 -21  19  11   22.90   20.10
 -19  19  11   -3.90   15.50
 -17  19  11   30.80   20.00
 -15  19  11   -6.50   15.10
 -13  19  11   -8.20   17.20
 -11  19  11  214.78   31.60
  -9  19  11   43.20   17.50
  -7  19  11   57.69   22.90
  -3  19  11  524.05   46.00
  -1  19  11  -21.60   15.50
   1  19  11  -18.90   11.00
   3  19  11  421.56   40.00
   5  19  11  123.69   25.40
   7  19  11   34.90   18.90
   9  19  11   36.40   19.80
  11  19  11  237.88   32.10
  13  19  11   18.10   19.50
  15  19  11   -9.50   14.40
  17  19  11   15.70   18.30
  19  19  11    1.40   17.70
  21  19  11  -26.00   17.20
  23  19  11   76.89   22.10
 -21  21  11   46.80   21.20
 -19  21  11   66.79   22.70
 -17  21  11   96.19   25.50
 -15  21  11   29.10   18.10
 -13  21  11   -4.90   18.00
 -11  21  11  120.69   27.10
  -9  21  11  546.25   48.90
  -7  21  11  425.96   44.20
  -5  21  11  354.76   37.90
  -3  21  11  615.04   51.49
  -1  21  11  426.26   44.00
   1  21  11  359.66   44.40
   3  21  11  799.92   51.49
   5  21  11  307.37   36.50
   7  21  11  334.47   38.70
   9  21  11  663.83   47.80
  11  21  11  164.08   27.30
  13  21  11  -37.40   15.70
  15  21  11   40.40   22.00
  17  21  11  165.78   31.00
  19  21  11   88.09   24.70
  21  21  11   64.29   23.70
 -19  23  11   -4.40   17.50
 -17  23  11   17.40   21.10
 -15  23  11   48.60   22.80
 -13  23  11   -3.60   21.10
 -11  23  11   -4.30   21.00
  -9  23  11   81.69   26.50
  -7  23  11   10.10   16.70
  -5  23  11  103.89   25.00
  -3  23  11   -4.90   19.50
  -1  23  11   13.70   20.00
   1  23  11  -19.50   17.70
   3  23  11  -27.40   10.70
   5  23  11  100.69   23.30
   9  23  11  -16.50   19.40
  11  23  11  -12.30   19.00
  13  23  11   25.40   20.90
  15  23  11   -3.30   17.60
  17  23  11  -31.50   15.70
  19  23  11   24.10   21.10
 -17  25  11   33.30   27.30
 -15  25  11  -20.30   18.90
 -13  25  11  109.39   31.80
 -11  25  11   66.19   27.30
  -9  25  11  176.28   34.50
  -7  25  11  157.98   32.70
  -5  25  11   51.29   24.90
  -3  25  11   14.90   22.30
  -1  25  11   35.50   22.10
   1  25  11  -12.50   15.20
   3  25  11   50.29   23.60
   5  25  11    9.60   20.50
   7  25  11  134.59   30.30
   9  25  11  170.78   29.30
  11  25  11  108.89   28.90
  13  25  11   95.19   27.80
  15  25  11  -20.10   16.60
 -13  27  11   -1.60   24.50
 -11  27  11   73.29   29.50
  -9  27  11   13.40   24.20
  -7  27  11  -11.60   19.60
  -5  27  11   87.79   26.00
  -3  27  11    4.20   23.40
  -1  27  11   20.70   17.90
   1  27  11    0.20   21.50
   3  27  11  -16.50   18.40
   5  27  11   74.19   29.10
   7  27  11  -15.60   18.80
   9  27  11  -12.80   14.70
  11  27  11  113.79   31.20
  13  27  11   26.80   24.10
  -7  29  11   84.79   30.20
  -5  29  11  -12.30   22.30
  -3  29  11  -13.70   20.90
  -1  29  11   43.90   22.00
   1  29  11   23.40   21.90
   3  29  11   -4.50   23.00
   5  29  11    0.20   24.10
   7  29  11   35.90   21.70
 -22  20 -12   29.10   15.40
 -22  18 -12   48.70   14.70
 -22  16 -12   85.39   14.40
 -24  16 -12   -6.90    8.50
 -22  14 -12  529.45   24.80
 -24  14 -12   63.59    8.80
 -22  12 -12  308.57   15.20
  28   8 -12   30.70   17.00
  26   8 -12   26.80   17.50
 -18   8 -12   42.00    6.50
  28   6 -12   48.40   20.70
  26   6 -12   38.40   17.80
  24   6 -12   34.00   16.90
  22   6 -12    8.50   14.90
 -14   6 -12   -0.30    6.10
 -16   6 -12  806.12   27.00
 -18   6 -12  197.08    9.70
  28   4 -12    6.10   15.20
  26   4 -12   49.70   20.10
  24   4 -12   11.30   17.10
  22   4 -12   37.30   19.00
  20   4 -12  533.95   36.30
  18   4 -12  250.07   27.10
 -10   4 -12 1001.00   35.20
 -14   4 -12  252.87   14.90
 -16   4 -12   44.90    7.60
  28   2 -12   15.40   18.80
  26   2 -12  315.37   35.20
  24   2 -12   24.70   17.50
  22   2 -12  338.17   34.80
  20   2 -12   47.30   18.30
  18   2 -12  132.59   22.00
  16   2 -12   -1.00   13.10
  14   2 -12  298.77   29.30
  12   2 -12    5.30   10.50
  10   2 -12  113.19   17.60
   8   2 -12  423.46   30.60
   6   2 -12 1014.40   43.60
   4   2 -12 1065.79   44.00
   2   2 -12   34.70   14.50
   0   2 -12  -30.90   10.80
  -2   2 -12   16.10   14.10
  -4   2 -12  998.90   39.30
  -6   2 -12  898.61   35.40
  -8   2 -12  309.87   20.20
 -10   2 -12   63.79   11.10
 -14   2 -12  245.18   15.50
 -16   2 -12   12.90    6.10
  28   0 -12   15.70   17.10
  26   0 -12 1064.69   56.89
  24   0 -12   66.69   18.90
  22   0 -12 1717.33   71.79
  20   0 -12  510.55   41.50
  18   0 -12    5.40   14.60
  16   0 -12   79.19   19.90
  14   0 -12   62.19   18.20
  12   0 -12  355.66   32.10
  10   0 -12   18.00   11.90
   8   0 -12 5129.79  149.29
   6   0 -12  508.85   34.00
   4   0 -12   29.40   12.80
   2   0 -12  493.55   28.90
   0   0 -12 3164.98   95.59
  -2   0 -12  473.95   27.90
  -4   0 -12   -6.60   10.40
  -6   0 -12  499.85   26.90
  -8   0 -12 4513.45  123.19
 -10   0 -12   25.00    9.70
 -12   0 -12  298.47   17.40
 -16   0 -12   61.09   10.00
  28  -2 -12  -11.40   13.10
  26  -2 -12  340.77   35.30
  24  -2 -12   34.10   16.90
  22  -2 -12  313.87   32.80
  20  -2 -12   31.80   18.30
  18  -2 -12  139.89   23.90
  16  -2 -12   11.90   14.70
  14  -2 -12  278.37   29.60
  12  -2 -12   -3.70   14.40
  10  -2 -12  135.29   20.80
   8  -2 -12  368.36   31.10
   6  -2 -12  954.00   45.80
  -6   2  12  988.40   42.30
   4  -2 -12  997.70   45.10
  -4   2  12  911.51   41.00
   2  -2 -12   34.70   15.60
  -2   2  12   10.60    9.70
   0  -2 -12  -20.90   11.90
   0   2  12   -2.40   11.80
  -2  -2 -12   -3.80    8.90
   2   2  12    6.80   11.40
  -4  -2 -12  873.01   38.10
   4   2  12  920.11   37.20
  -6  -2 -12  908.81   37.70
   6   2  12  910.01   36.90
  -8  -2 -12  340.27   22.50
   8   2  12  364.56   21.80
 -10  -2 -12  113.29   14.60
  10   2  12   65.09   11.20
 -12  -2 -12    1.30    8.50
  12   2  12    1.80    7.00
 -14  -2 -12  248.28   16.60
  14   2  12  246.58   14.80
  28  -4 -12   16.80   15.50
  26  -4 -12   39.60   19.40
  24  -4 -12   36.70   17.70
  22  -4 -12   48.10   18.80
  20  -4 -12  416.86   37.00
  18  -4 -12  186.28   26.40
  16  -4 -12   67.09   18.90
  14  -4 -12  275.77   29.40
  12  -4 -12   41.50   16.20
 -12   4  12   14.60    9.80
  10  -4 -12  987.50   48.50
 -10   4  12 1048.50   45.70
   8  -4 -12   14.30   15.30
  -8   4  12   14.40   13.50
   6  -4 -12  912.71   44.90
  -6   4  12  956.20   41.60
   4  -4 -12 2081.79   72.99
  -4   4  12 2060.69   70.09
   2  -4 -12  186.18   21.70
  -2   4  12  211.28   21.50
   0  -4 -12 3435.26  103.99
   0   4  12 3466.95  103.49
  -2  -4 -12  170.78   19.20
   2   4  12  156.58   22.60
  -4  -4 -12 2021.20   69.19
   4   4  12 2184.08   69.49
  -6  -4 -12  840.12   38.00
   6   4  12  875.21   37.40
  -8  -4 -12    3.60   10.60
   8   4  12    8.90   10.30
 -10  -4 -12  999.60   39.30
  10   4  12  909.91   37.70
 -12  -4 -12   -3.70    8.70
  12   4  12    6.90    9.30
  14   4  12  231.58   18.10
  16   4  12   65.09   10.60
  18   4  12  221.28   15.10
  20   4  12  484.75   18.80
  28  -6 -12    6.20   17.30
  26  -6 -12   24.10   20.70
  24  -6 -12   56.89   19.50
  22  -6 -12   17.60   17.00
  20  -6 -12    9.40   16.60
  18  -6 -12  188.28   26.80
  16  -6 -12  901.61   47.60
 -16   6  12  874.21   43.70
  14  -6 -12   23.20   15.80
 -14   6  12   23.60   10.80
  12  -6 -12  108.29   20.90
 -12   6  12   69.69   17.30
  10  -6 -12  897.91   44.80
 -10   6  12 1015.50   46.40
   8  -6 -12   -2.10   14.10
  -8   6  12    0.00   10.00
   6  -6 -12    2.40   15.00
  -6   6  12   -8.50   13.90
   4  -6 -12  758.82   38.00
  -4   6  12  679.33   38.20
   2  -6 -12  246.38   26.10
  -2   6  12  264.77   24.50
   0  -6 -12 1324.77   51.89
   0   6  12 1298.97   51.29
  -2  -6 -12  254.37   25.20
   2   6  12  321.17   28.40
  -4  -6 -12  759.02   37.70
   4   6  12  759.42   43.40
  -6  -6 -12    6.50   12.00
   6   6  12  -12.90   11.10
   8   6  12    3.60   11.30
 -10  -6 -12 1052.59   41.80
  10   6  12  954.20   41.10
 -12  -6 -12   89.59   14.80
  12   6  12   89.99   15.50
  14   6  12   -3.60    9.80
  16   6  12  839.02   36.10
  18   6  12  181.68   17.50
  20   6  12   33.50   10.10
  22   6  12   20.40    8.40
  28  -8 -12   26.70   20.10
  26  -8 -12   36.20   18.10
  24  -8 -12  135.79   24.80
  22  -8 -12   36.80   19.90
  20  -8 -12  155.38   25.80
 -20   8  12  159.48   23.10
  18  -8 -12   11.90   15.90
 -18   8  12   28.60   14.50
  16  -8 -12  -13.50   12.60
 -16   8  12   -5.70   12.70
  14  -8 -12 1234.48   56.39
 -14   8  12 1403.76   58.09
  12  -8 -12  870.41   44.20
 -12   8  12  839.12   42.40
  10  -8 -12   97.69   21.10
 -10   8  12   88.39   19.10
   8  -8 -12   62.79   18.60
  -8   8  12  110.29   20.40
   6  -8 -12   57.79   19.10
  -6   8  12   53.29   15.00
   4  -8 -12  589.64   36.90
  -4   8  12  606.54   37.00
   2  -8 -12 2515.95   86.49
  -2   8  12 2674.73   87.79
   0  -8 -12 5252.17  151.68
   0   8  12 5380.26  153.18
  -2  -8 -12 2469.45   82.99
   2   8  12 2504.55   83.49
  -4  -8 -12  574.94   34.30
   4   8  12  619.44   35.20
  -6  -8 -12   44.60   16.10
   6   8  12   45.30   15.50
  -8  -8 -12   31.10   14.10
   8   8  12   74.49   17.20
 -10  -8 -12   92.49   16.90
  10   8  12  105.49   18.50
  12   8  12  887.51   40.30
  14   8  12 1260.67   49.70
  16   8  12   12.20   11.90
  18   8  12   24.10   12.60
  20   8  12  184.68   20.30
  22   8  12   30.00   12.40
  24   8  12  137.59   16.20
  26   8  12   18.50    8.90
  28   8  12   48.60    7.40
  28 -10 -12    1.00   18.00
  26 -10 -12   -2.80   15.20
  24 -10 -12  -32.80   12.50
  22 -10 -12  -22.10   13.40
 -22  10  12  -15.80   12.10
  20 -10 -12  240.38   29.40
 -20  10  12  278.47   29.70
  18 -10 -12   26.50   16.80
 -18  10  12   27.70   14.80
  16 -10 -12   -2.10   14.00
 -14  10  12  516.85   36.40
  12 -10 -12   35.10   13.60
 -12  10  12   -2.70   13.80
  10 -10 -12   21.20   15.90
 -10  10  12   -1.30   13.40
   8 -10 -12  277.77   29.70
  -8  10  12  276.37   29.80
   6 -10 -12  118.19   22.70
  -6  10  12   81.39   20.00
   4 -10 -12  396.66   32.80
  -4  10  12  418.96   34.10
   2 -10 -12  646.34   38.70
  -2  10  12  588.84   37.90
   0 -10 -12 3652.03  114.09
   0  10  12 3762.32  116.19
  -2 -10 -12  646.14   37.80
   2  10  12  542.95   36.50
  -4 -10 -12  385.16   32.40
   4  10  12  425.06   34.00
  -6 -10 -12  103.89   19.50
   6  10  12  124.49   21.60
  -8 -10 -12  263.07   26.70
   8  10  12  232.78   25.40
  10  10  12   11.90   12.60
  12  10  12   -6.90   11.10
  14  10  12  462.75   30.50
  16  10  12    7.20   12.80
  18  10  12   29.00   13.30
  20  10  12  337.57   29.00
  22  10  12   -1.50   12.20
  24  10  12    6.40   12.10
  26  10  12   12.30   12.00
  28  10  12   12.70   10.90
  26 -12 -12  367.66   36.70
  24 -12 -12   36.80   18.00
 -24  12  12   50.19   19.20
  22 -12 -12  210.38   29.00
 -22  12  12  273.87   31.50
  20 -12 -12   15.40   16.40
 -20  12  12   26.40   15.50
  18 -12 -12   28.80   17.60
 -18  12  12   13.30   15.00
  16 -12 -12    0.00   14.10
 -16  12  12   18.90   16.20
  14 -12 -12  -17.20   14.00
 -14  12  12    6.30   15.80
 -12  12  12 1035.70   51.79
  10 -12 -12    1.40   11.10
 -10  12  12   17.70   15.10
   8 -12 -12  845.12   46.00
  -8  12  12  892.91   47.10
   6 -12 -12   80.09   17.30
  -6  12  12  109.19   21.50
   4 -12 -12    1.10   15.20
  -4  12  12    9.90   11.50
   2 -12 -12  -12.20    9.60
  -2  12  12   -3.30   14.90
   0 -12 -12  333.77   32.20
   0  12  12  373.06   34.70
  -2 -12 -12   -0.50   14.50
   2  12  12    6.60   15.50
  -4 -12 -12    7.50   14.70
   4  12  12  -21.00   12.90
  -6 -12 -12   87.29   19.60
   6  12  12   57.29   17.90
   8  12  12  871.71   44.70
  10  12  12   24.00   15.00
  12  12  12 1056.79   49.40
  14  12  12    6.20   13.90
  16  12  12   -6.30   15.60
  18  12  12   61.39   17.90
  20  12  12    5.70   14.30
  22  12  12  289.77   29.60
  24  12  12   73.29   19.70
  26  12  12  311.97   28.50
  26 -14 -12  251.37   33.10
 -26  14  12  225.48   29.40
  24 -14 -12   30.50   22.10
 -24  14  12    7.00   15.50
  22 -14 -12  486.05   43.10
 -22  14  12  584.94   41.40
  20 -14 -12  264.37   32.30
 -20  14  12  312.17   33.90
  18 -14 -12   10.60   15.70
 -18  14  12    1.20   14.50
  16 -14 -12   25.90   15.80
 -16  14  12   28.60   16.80
  14 -14 -12  131.39   24.40
 -14  14  12  119.19   23.10
  12 -14 -12  -14.20   14.60
  10 -14 -12    9.30   14.10
 -10  14  12   17.50   12.20
   8 -14 -12  205.28   27.10
  -8  14  12  184.28   26.30
   6 -14 -12  208.48   26.50
  -6  14  12  171.28   25.20
   4 -14 -12  493.75   39.60
  -4  14  12  504.35   41.80
   2 -14 -12  478.25   39.00
  -2  14  12  447.16   38.80
   0 -14 -12  482.45   33.70
   0  14  12  515.55   41.40
  -2 -14 -12  494.75   39.90
   2  14  12  470.45   38.10
   4  14  12  554.64   38.00
   6  14  12  207.48   27.40
   8  14  12  268.77   28.60
  10  14  12    4.30   15.20
  12  14  12   17.90   15.10
  14  14  12  162.78   24.80
  16  14  12   17.80   15.60
  18  14  12   28.60   16.20
  22  14  12  518.55   41.80
  24  14  12   28.90   17.70
  26  14  12  323.37   31.60
  24 -16 -12   -6.60   17.10
 -24  16  12    7.60   18.40
  22 -16 -12   88.19   23.30
 -22  16  12   48.30   19.30
  20 -16 -12   94.19   25.90
 -20  16  12   66.79   20.20
  18 -16 -12    9.70   17.50
 -18  16  12  -18.10   14.00
  16 -16 -12   38.10   19.60
 -16  16  12   52.89   19.50
  14 -16 -12   89.79   21.70
 -14  16  12   99.69   23.20
  12 -16 -12    1.70   11.50
 -12  16  12    0.60   11.90
  10 -16 -12   10.10   16.10
 -10  16  12   38.90   19.30
   8 -16 -12    3.00   16.50
  -8  16  12   24.50   18.80
   6 -16 -12  -24.80   16.10
  -6  16  12  -22.20   14.20
   4 -16 -12  -26.00   14.20
  -4  16  12  -20.10   14.30
   2 -16 -12  294.87   34.40
  -2  16  12  276.97   32.50
   0 -16 -12  244.78   29.30
   0  16  12  237.68   30.30
   2  16  12  289.57   32.60
   4  16  12   -6.40   14.30
   6  16  12   -9.00   11.10
   8  16  12   17.20   13.60
  10  16  12   -2.20   14.40
  12  16  12    5.50   15.40
  14  16  12  136.09   24.30
  16  16  12   58.39   19.70
  18  16  12   38.00   18.80
  20  16  12   53.09   21.20
  22  16  12   98.89   24.70
  22 -18 -12   45.60   22.50
 -22  18  12   37.40   21.80
  20 -18 -12  -13.30   17.00
 -20  18  12  -25.40   14.00
  18 -18 -12   58.49   22.60
 -18  18  12   20.80   18.20
  16 -18 -12   -1.50   18.40
 -16  18  12   -2.80   14.60
  14 -18 -12   19.70   18.60
 -14  18  12   47.80   20.90
  12 -18 -12   45.80   20.30
 -12  18  12  -11.60   15.70
  10 -18 -12    4.40   17.20
 -10  18  12  -12.60   10.90
   8 -18 -12  241.98   32.60
  -8  18  12  284.47   35.40
   6 -18 -12   84.19   24.10
  -4  18  12  296.67   35.30
  -2  18  12   13.80   17.80
   0  18  12  793.82   49.20
   2  18  12   -3.50   12.40
   4  18  12  226.38   31.30
   6  18  12  131.89   25.70
   8  18  12  185.98   29.10
  10  18  12   15.50   16.10
  12  18  12   81.69   22.50
  14  18  12   66.19   21.60
  16  18  12  -10.30   18.20
  18  18  12   66.09   21.80
  20  18  12   -7.60   16.30
  22  18  12   92.39   25.30
 -22  20  12   -1.90   15.20
 -20  20  12   81.99   24.00
 -18  20  12   45.30   21.90
 -16  20  12   54.59   23.10
 -14  20  12   18.50   19.50
 -12  20  12   12.10   19.40
 -10  20  12  518.35   46.10
  -8  20  12  189.48   30.60
  -6  20  12   63.49   24.10
  -4  20  12  570.24   49.90
  -2  20  12  251.37   39.00
   0  20  12   45.70   23.30
   2  20  12  233.88   33.50
   4  20  12  600.94   50.29
   6  20  12   63.39   23.20
   8  20  12  245.58   33.70
  10  20  12  546.25   46.40
  12  20  12   -4.50   17.50
  14  20  12   37.00   20.50
  16  20  12  122.49   26.50
  18  20  12   82.39   23.50
  20  20  12  121.49   26.00
  22  20  12   14.00   19.30
 -20  22  12   39.60   21.90
 -18  22  12  122.09   29.80
 -16  22  12   15.30   15.60
 -14  22  12  162.68   31.60
 -12  22  12  271.97   37.50
 -10  22  12  280.17   39.10
  -8  22  12  571.44   51.59
  -6  22  12  319.27   40.10
  -4  22  12  230.28   35.60
  -2  22  12   -6.40   13.50
   0  22  12  121.49   28.20
   2  22  12  -13.00   13.70
   4  22  12  237.58   41.00
   6  22  12  303.57   38.30
   8  22  12  612.54   50.69
  10  22  12  298.17   36.90
  12  22  12  319.97   39.30
  14  22  12  221.98   33.80
  16  22  12   15.60   20.70
  18  22  12   58.49   23.70
  20  22  12   97.49   27.70
 -16  24  12   18.80   22.20
 -14  24  12   -0.20   15.90
 -12  24  12   43.50   24.40
 -10  24  12   24.10   22.90
  -8  24  12  224.28   35.90
  -6  24  12   11.60   22.10
  -4  24  12   47.10   23.20
  -2  24  12   27.80   18.50
   0  24  12   35.60   23.70
   2  24  12   31.70   21.90
   4  24  12   47.40   23.30
   6  24  12    4.40   20.30
   8  24  12  222.48   36.10
  10  24  12   14.90   16.20
  12  24  12   43.00   26.80
  14  24  12    9.40   19.50
  16  24  12   36.10   21.50
 -14  26  12   21.80   19.20
 -12  26  12  374.66   46.70
 -10  26  12   11.30   25.10
  -8  26  12  318.47   44.70
  -6  26  12  -39.80   19.80
  -4  26  12   42.30   21.70
  -2  26  12  -12.80   20.00
   0  26  12    3.60   20.60
   2  26  12   13.70   16.90
   4  26  12  -17.20   14.60
   6  26  12    3.60   15.20
   8  26  12  346.47   42.50
  10  26  12   26.40   22.50
  12  26  12  390.86   46.20
  14  26  12   46.20   24.00
 -10  28  12   44.00   25.30
  -8  28  12   35.40   21.90
  -6  28  12   25.60   26.50
  -4  28  12   31.20   26.40
  -2  28  12   28.50   26.30
   0  28  12   38.60   20.70
   2  28  12   66.79   28.20
   4  28  12   47.20   25.20
   6  28  12   32.20   20.90
   8  28  12   24.70   24.40
  10  28  12    7.60   23.40
 -23  17 -13   28.00   13.90
 -23  15 -13   -5.90    8.40
 -25  15 -13  118.79   10.20
 -23  13 -13   83.79    9.10
  27   9 -13   27.60   17.60
 -19   9 -13   81.89    8.80
  27   7 -13   32.40   18.30
  25   7 -13   45.30   18.30
 -15   7 -13  536.35   22.50
 -17   7 -13  266.47   14.90
 -19   7 -13   -2.10    4.40
  29   5 -13    3.40   16.50
  27   5 -13    2.70   14.90
  25   5 -13   21.60   16.90
  23   5 -13  111.29   23.00
  21   5 -13   39.80   17.60
  19   5 -13    1.10   13.80
 -11   5 -13   63.19   10.30
 -15   5 -13  310.07   17.00
 -17   5 -13  111.59   10.60
 -19   5 -13    9.80    3.70
  29   3 -13  -14.30   17.90
  27   3 -13   38.90   20.20
  25   3 -13   41.30   18.90
  23   3 -13   86.69   21.80
  21   3 -13   54.79   18.10
  19   3 -13  114.19   22.30
  17   3 -13    3.10   13.00
  15   3 -13  479.35   34.20
  13   3 -13 1605.34   64.09
  11   3 -13   25.40   14.40
  -3   3 -13   81.19   17.20
  -5   3 -13 1033.40   40.20
  -7   3 -13   50.79   12.60
  -9   3 -13  127.89   14.90
 -11   3 -13   -2.70    7.80
 -15   3 -13  358.36   18.90
 -17   3 -13   -3.30    5.80
  29   1 -13    3.30   16.50
  27   1 -13   90.29   21.70
  23   1 -13  182.88   29.30
  21   1 -13  660.43   43.50
  19   1 -13  -15.90   13.80
  17   1 -13   40.30   18.70
  15   1 -13   18.30   15.90
  13   1 -13   46.40   17.30
  11   1 -13  244.48   29.00
   9   1 -13  146.59   20.60
   7   1 -13  567.64   33.40
   5   1 -13   13.40   12.00
   3   1 -13   76.49   18.00
   1   1 -13 1467.05   54.49
  -1   1 -13 1606.64   58.09
  -3   1 -13   54.19   14.70
  -5   1 -13   11.80   12.20
  -7   1 -13  601.04   29.30
  -9   1 -13   96.19   13.30
 -11   1 -13  236.88   18.90
 -15   1 -13   11.80    7.40
 -17   1 -13   51.29    9.20
  29  -1 -13  -18.90   14.70
  27  -1 -13  111.79   23.60
  25  -1 -13  895.41   51.19
  23  -1 -13  154.78   26.10
  21  -1 -13  595.84   42.20
  19  -1 -13  -23.20   13.80
  17  -1 -13   68.09   19.70
  15  -1 -13    6.20   15.90
  13  -1 -13   15.40   16.40
  11  -1 -13  240.68   26.50
   9  -1 -13   96.09   19.30
   7  -1 -13  563.34   34.20
   5  -1 -13    2.10   14.70
   3  -1 -13   50.59   14.90
   1  -1 -13 1545.45   58.49
  -1  -1 -13 1409.46   53.99
   1   1  13 1468.25   51.89
  -3  -1 -13   42.10   13.90
   3   1  13   71.69   13.50
  -5  -1 -13  -15.00   10.00
   5   1  13   11.00   10.80
  -7  -1 -13  538.55   29.60
   7   1  13  577.84   26.60
  -9  -1 -13  121.19   15.80
 -11  -1 -13  217.88   19.30
 -13  -1 -13   23.20    9.20
  29  -3 -13   24.20   17.40
  27  -3 -13   59.29   20.80
  25  -3 -13  -21.10   17.40
  23  -3 -13   78.39   22.10
  21  -3 -13   30.30   18.40
  19  -3 -13  165.28   27.60
  17  -3 -13   15.10   15.60
  15  -3 -13  430.26   37.00
  13  -3 -13 1597.94   66.59
  11  -3 -13   -9.10   14.00
   9  -3 -13  146.49   23.80
  -9   3  13  115.39   19.10
   7  -3 -13   46.70   15.30
  -7   3  13   34.50   15.50
   5  -3 -13  880.01   43.10
  -5   3  13  996.80   43.70
   3  -3 -13  103.79   17.50
  -3   3  13   62.09   13.90
   1  -3 -13 2028.40   70.79
  -1   3  13 2022.70   68.89
  -1  -3 -13 1995.40   70.19
   1   3  13 2141.59   69.89
  -3  -3 -13   74.19   16.70
   3   3  13   43.90   13.90
  -5  -3 -13  943.61   41.90
   5   3  13  965.10   40.00
  -7  -3 -13   20.40   13.10
   7   3  13   24.10   12.20
  -9  -3 -13  117.29   16.70
   9   3  13  129.39   16.20
 -11  -3 -13   11.70   10.40
  11   3  13  -11.20    7.40
 -13  -3 -13 1414.46   49.40
  13   3  13 1462.25   47.70
 -15  -3 -13  390.56   22.80
  15   3  13  379.36   19.90
  17   3  13    4.00    6.20
  29  -5 -13   16.60   18.60
  27  -5 -13    6.30   19.50
  25  -5 -13    3.70   18.50
  23  -5 -13  160.78   26.50
  21  -5 -13  -12.80   15.30
  19  -5 -13    9.40   15.70
  17  -5 -13  146.79   25.00
  15  -5 -13  316.47   32.50
  13  -5 -13  566.54   38.20
 -13   5  13  503.35   32.80
  11  -5 -13   80.69   19.60
 -11   5  13   67.29   17.70
   9  -5 -13  650.93   39.70
  -9   5  13  568.74   35.10
   7  -5 -13  449.36   35.60
  -7   5  13  447.36   31.50
   5  -5 -13  117.59   19.30
  -5   5  13  102.99   17.50
   3  -5 -13   26.20   16.40
  -3   5  13   27.30   15.60
   1  -5 -13 1253.87   53.29
  -1   5  13 1360.86   53.59
  -1  -5 -13 1249.77   51.69
   1   5  13 1213.18   50.19
  -3  -5 -13    6.40   13.60
   3   5  13    4.20   13.20
  -5  -5 -13  150.08   20.10
   5   5  13  126.69   18.80
  -7  -5 -13  397.66   30.00
   7   5  13  417.66   26.90
  -9  -5 -13  549.25   30.10
   9   5  13  581.34   31.10
 -11  -5 -13   72.59   14.40
  11   5  13   56.69   13.30
 -13  -5 -13  514.05   28.00
  13   5  13  439.26   25.80
  15   5  13  294.97   22.10
  17   5  13  165.68   16.40
  19   5  13   -0.40    7.60
  21   5  13    1.50    6.40
  27  -7 -13   16.90   19.40
  25  -7 -13   27.80   18.30
  23  -7 -13    0.80   18.30
  21  -7 -13   56.49   20.70
  19  -7 -13    4.50   16.00
  17  -7 -13  210.28   28.00
 -17   7  13  246.28   31.10
 -15   7  13  546.65   36.30
  13  -7 -13  645.84   41.10
 -13   7  13  629.44   36.40
  11  -7 -13   11.60   15.10
 -11   7  13   -4.10   12.90
   9  -7 -13  698.03   39.30
  -9   7  13  701.43   38.10
   7  -7 -13  148.19   23.60
  -7   7  13  137.89   22.20
   5  -7 -13  188.18   25.80
  -5   7  13  216.28   26.60
   3  -7 -13   91.59   20.60
  -3   7  13   60.19   18.00
   1  -7 -13 1086.49   50.19
  -1   7  13 1175.68   50.99
  -1  -7 -13 1141.69   50.39
   1   7  13 1138.09   50.29
  -3  -7 -13   58.99   17.60
   3   7  13   85.39   17.70
  -5  -7 -13  238.78   25.70
   5   7  13  247.08   25.20
  -7  -7 -13   97.89   17.60
   7   7  13  111.69   21.50
  -9  -7 -13  696.13   36.50
   9   7  13  689.33   35.60
  11   7  13    7.40   12.20
  13   7  13  744.53   36.60
  15   7  13  540.55   30.60
  17   7  13  220.58   21.40
  19   7  13   -0.40   10.30
  21   7  13   70.69   13.70
  23   7  13   23.00    9.50
  27  -9 -13   -0.30   17.90
  25  -9 -13   -0.60   15.40
  23  -9 -13   -2.00   14.40
  21  -9 -13  418.36   38.30
 -21   9  13  390.86   34.90
  19  -9 -13   84.19   21.90
 -19   9  13   98.19   20.10
  17  -9 -13    6.20   15.50
 -17   9  13    8.50   14.10
  15  -9 -13   34.00   14.60
 -15   9  13   50.39   15.30
  13  -9 -13 1209.58   55.29
 -13   9  13 1138.59   54.29
  11  -9 -13   -7.20   13.90
 -11   9  13   -4.20   13.80
   9  -9 -13  263.87   27.90
  -9   9  13  243.88   27.00
   7  -9 -13  104.29   20.00
  -7   9  13  134.59   22.80
   5  -9 -13  990.30   46.80
  -5   9  13  933.01   47.70
   3  -9 -13   -3.90   15.10
  -3   9  13   -7.20   10.60
   1  -9 -13 4375.56  130.69
  -1   9  13 4209.88  129.39
  -1  -9 -13 4097.89  126.49
   1   9  13 4291.77  128.09
  -3  -9 -13  -11.70   13.10
   3   9  13   10.20   14.20
  -5  -9 -13  970.20   45.50
   5   9  13  976.10   46.00
  -7  -9 -13  138.39   20.90
   7   9  13  142.09   21.00
  -9  -9 -13  278.37   26.30
   9   9  13  267.07   26.40
  11   9  13   23.80   13.40
  13   9  13 1197.68   50.79
  15   9  13   79.99   17.30
  17   9  13   15.10   12.90
  19   9  13   92.79   17.00
  21   9  13  390.26   27.80
  23   9  13    4.00   10.60
  25   9  13   -0.40   10.70
  27   9  13   -9.40    8.30
  27 -11 -13   -6.20   15.10
  25 -11 -13  135.79   26.80
  23 -11 -13  -10.50   14.60
 -23  11  13   51.39   18.50
  21 -11 -13    6.30   17.20
 -21  11  13    1.40   15.00
  19 -11 -13   -0.10   15.80
 -19  11  13    5.40   13.60
  17 -11 -13    8.70   16.30
 -17  11  13    7.40   15.40
  15 -11 -13    8.30   16.30
 -15  11  13   -2.10   14.10
  13 -11 -13   -3.70   14.90
 -13  11  13   -8.80    9.50
  11 -11 -13  193.48   24.90
 -11  11  13  281.77   30.70
   9 -11 -13  717.33   43.00
  -9  11  13  708.63   42.40
   7 -11 -13  301.57   31.30
  -7  11  13  328.57   32.90
   5 -11 -13  130.99   22.90
  -5  11  13  117.99   20.10
   3 -11 -13   81.09   20.00
  -3  11  13   41.40   14.40
   1 -11 -13  217.88   25.50
  -1  11  13  223.08   26.90
  -1 -11 -13  151.18   23.60
   1  11  13  175.58   23.50
  -3 -11 -13   25.20   15.90
   3  11  13   82.39   20.30
  -5 -11 -13  108.29   21.40
   5  11  13  122.69   20.40
  -7 -11 -13  303.37   30.30
   7  11  13  369.26   33.00
   9  11  13  699.43   39.80
  11  11  13  283.07   29.30
  13  11  13   17.90   14.80
  15  11  13   12.30   14.40
  17  11  13   -3.10   13.00
  19  11  13   24.30   15.40
  21  11  13  -17.30   12.00
  23  11  13   18.70   15.00
  25  11  13  116.59   18.50
  27  11  13   33.90   13.70
  25 -13 -13  159.68   29.30
 -25  13  13  280.97   33.00
  23 -13 -13   72.29   23.90
 -23  13  13  102.99   24.50
  21 -13 -13  903.01   51.49
 -21  13  13  826.42   49.60
  19 -13 -13   79.09   22.00
 -19  13  13   75.89   20.80
  17 -13 -13   25.90   17.70
 -17  13  13    4.70   11.70
  15 -13 -13  120.59   23.70
 -15  13  13  110.49   23.20
  13 -13 -13   58.39   20.20
 -13  13  13   48.80   18.20
  11 -13 -13    8.90   11.10
 -11  13  13  -17.80   13.90
   9 -13 -13 1168.18   56.39
  -9  13  13 1162.38   56.59
   7 -13 -13  629.74   41.00
  -7  13  13  591.74   40.60
   5 -13 -13  404.96   36.40
  -5  13  13  488.85   40.20
   3 -13 -13 1556.14   66.89
  -3  13  13 1714.43   69.49
   1 -13 -13   26.20   14.10
  -1  13  13   57.29   18.70
  -1 -13 -13   53.29   15.70
   1  13  13   19.10   17.00
  -3 -13 -13 1521.95   64.19
   3  13  13 1541.05   63.49
  -5 -13 -13  496.95   39.10
   5  13  13  471.95   39.00
   7  13  13  627.44   39.90
   9  13  13 1081.89   52.09
  11  13  13  -19.10   14.50
  13  13  13   30.00   15.60
  15  13  13  121.69   21.50
  17  13  13  -12.70   13.60
  19  13  13   66.39   19.20
  21  13  13  871.31   47.10
  23  13  13   92.29   20.20
  25  13  13  397.06   34.50
  25 -15 -13  104.19   25.10
 -25  15  13  105.79   25.70
  23 -15 -13  -11.00   16.50
 -23  15  13  -14.00   14.50
  21 -15 -13  193.78   29.60
 -21  15  13  132.39   26.00
  19 -15 -13  -11.00   16.10
 -19  15  13  -16.30   14.60
  17 -15 -13   62.79   21.50
 -17  15  13    7.20   16.80
  15 -15 -13  135.19   24.40
 -15  15  13  122.49   23.00
  13 -15 -13  141.29   26.00
 -13  15  13  110.19   24.40
  11 -15 -13   12.20   18.10
 -11  15  13  -27.70   13.90
   9 -15 -13   30.80   17.20
  -9  15  13   40.00   17.40
  -7  15  13    4.70   15.50
   5 -15 -13    5.40   17.00
  -5  15  13   25.00   17.00
   3 -15 -13  487.65   41.10
  -3  15  13  529.25   44.30
   1 -15 -13   24.10   18.20
  -1  15  13   30.10   18.80
  -1 -15 -13   54.79   19.90
   1  15  13   87.69   19.30
  -3 -15 -13  466.05   40.50
   3  15  13  528.15   42.20
   5  15  13   14.40   16.00
   7  15  13   11.80   12.80
   9  15  13   -6.40   14.40
  11  15  13  -12.50   14.00
  13  15  13  162.18   26.30
  15  15  13  123.89   24.70
  17  15  13   75.79   22.30
  19  15  13   -3.30   14.80
  21  15  13  209.28   28.80
  23  15  13    3.20   15.30
  25  15  13  114.59   22.40
  23 -17 -13   23.10   19.70
 -23  17  13    6.00   16.50
  21 -17 -13    4.70   20.70
 -21  17  13  -19.50   15.10
  19 -17 -13  -10.20   16.70
 -19  17  13   14.80   18.20
  17 -17 -13   13.80   18.20
 -17  17  13    9.60   12.90
  15 -17 -13  -11.30   16.00
 -15  17  13    6.30   15.10
  13 -17 -13   -3.80   15.80
 -13  17  13   -5.80   16.00
  11 -17 -13   38.40   16.80
 -11  17  13   48.70   18.20
   9 -17 -13    3.00   17.80
  -9  17  13    6.40   17.60
   7 -17 -13   52.49   21.60
  -7  17  13   63.09   25.40
   5 -17 -13  122.29   25.70
  -5  17  13  100.99   23.70
  -3  17  13  122.99   25.70
   1 -17 -13  225.28   32.00
  -1  17  13  126.59   26.80
   1  17  13  219.78   28.70
   3  17  13  167.58   27.70
   5  17  13  160.78   28.20
   7  17  13   47.30   20.40
   9  17  13    8.80   16.80
  11  17  13   -2.50   16.70
  13  17  13   -3.00   15.90
  15  17  13   -7.50   14.40
  17  17  13  -21.60   14.80
  19  17  13    3.80   16.90
  21  17  13   16.80   19.10
  23  17  13   15.50   20.50
  21 -19 -13  -17.50   22.00
 -21  19  13    8.30   18.60
  19 -19 -13    1.30   19.40
 -19  19  13   20.00   18.90
  17 -19 -13   -4.80   18.60
 -17  19  13    6.80   17.90
  15 -19 -13   64.19   25.00
 -15  19  13   59.79   22.40
  13 -19 -13   52.59   22.40
 -13  19  13   83.99   24.70
  11 -19 -13   80.19   21.50
 -11  19  13   81.19   20.40
   9 -19 -13    1.20   18.70
  -9  19  13   15.70   19.20
   7 -19 -13  139.89   28.00
  -7  19  13  171.78   30.10
  -5  19  13   10.90   19.70
  -1  19  13   76.79   24.30
   1  19  13   61.39   22.50
   3  19  13  365.56   37.80
   5  19  13    6.50   18.60
   7  19  13  189.78   30.40
   9  19  13    3.80   13.50
  11  19  13  102.49   25.20
  13  19  13   95.59   24.90
  15  19  13   70.89   24.80
  17  19  13  -10.40   18.80
  19  19  13   34.30   21.30
  21  19  13  -17.60   19.40
 -19  21  13    5.20   18.90
 -17  21  13   48.40   22.10
 -15  21  13   11.80   16.90
 -13  21  13  844.62   56.59
 -11  21  13   29.70   22.20
  -9  21  13  673.23   47.70
  -7  21  13  153.38   31.30
  -5  21  13   56.89   21.30
  -3  21  13   84.19   22.90
  -1  21  13  168.78   30.70
   1  21  13  188.48   29.70
   3  21  13   40.70   25.10
   5  21  13   48.40   22.60
   7  21  13  169.78   31.30
   9  21  13  707.53   46.60
  11  21  13   43.90   22.90
  13  21  13  857.21   54.39
  15  21  13  -12.70   17.10
  17  21  13   59.89   23.00
  19  21  13    3.50   18.50
 -17  23  13   18.20   19.40
 -15  23  13   35.50   23.70
 -13  23  13   83.19   23.20
 -11  23  13   33.00   25.00
  -9  23  13  136.79   31.90
  -7  23  13  -27.60   18.50
  -5  23  13   24.50   22.30
  -3  23  13  -18.50   13.40
  -1  23  13  233.08   35.80
   1  23  13  228.48   35.20
   3  23  13  -19.60   12.00
   5  23  13   19.40   17.70
   7  23  13   12.20   15.80
  11  23  13   31.10   20.60
  13  23  13   71.39   25.90
  15  23  13   19.40   20.70
  17  23  13   -1.70   19.30
 -15  25  13   24.40   26.70
 -13  25  13  247.38   40.00
 -11  25  13  172.08   35.70
  -9  25  13  139.29   34.30
  -7  25  13  155.78   33.40
  -5  25  13   62.89   23.20
  -3  25  13   30.40   23.80
  -1  25  13   50.29   21.90
   1  25  13   -3.80   20.80
   3  25  13   22.10   22.10
   5  25  13   32.70   23.40
   7  25  13  163.78   33.50
   9  25  13  200.88   33.80
  11  25  13  145.89   31.30
  13  25  13  252.37   38.20
  15  25  13   41.80   23.50
 -11  27  13  120.79   32.60
  -9  27  13  -21.60   21.30
  -7  27  13   18.20   19.60
  -5  27  13   28.60   25.10
  -3  27  13   61.59   27.80
  -1  27  13   28.70   25.80
   1  27  13   48.00   26.80
   3  27  13   66.79   24.50
   5  27  13   61.39   25.80
   7  27  13   34.20   24.90
   9  27  13   -0.90   20.30
  11  27  13  126.49   31.40
  -5  29  13   43.60   22.70
  -3  29  13  186.08   38.10
  -1  29  13  -14.50   22.10
   1  29  13   31.80   22.40
   3  29  13  221.08   36.00
   5  29  13   58.79   22.50
 -24  16 -14   -3.50    8.40
 -24  14 -14   38.40    7.60
 -22  12 -14  163.08   12.50
 -20  10 -14  189.68   12.60
  26   8 -14   16.00   19.00
 -16   8 -14  420.76   20.50
 -18   8 -14    6.80    6.80
 -20   8 -14   60.09    7.10
  28   6 -14   21.30   19.40
  26   6 -14   77.99   22.10
  24   6 -14   88.49   22.10
  22   6 -14   16.30   16.40
  20   6 -14  182.28   26.30
 -12   6 -14  237.18   16.90
 -16   6 -14  869.01   31.40
 -18   6 -14  263.27   14.90
  28   4 -14   11.30   18.60
  26   4 -14   32.80   21.20
  24   4 -14  139.79   25.40
  22   4 -14   19.90   15.80
  20   4 -14   22.30   16.60
  18   4 -14  135.59   23.10
  16   4 -14   -5.60   13.60
  14   4 -14  320.47   30.90
  -6   4 -14   -6.40    9.30
  -8   4 -14  138.09   16.20
 -10   4 -14  106.39   13.60
 -12   4 -14  453.85   23.00
 -16   4 -14   -2.90    7.90
 -18   4 -14  108.79   10.30
  28   2 -14   44.70   19.20
  26   2 -14   31.40   18.80
  24   2 -14   60.09   21.50
  22   2 -14   55.39   21.10
  20   2 -14    7.10   16.60
  18   2 -14    8.00   15.20
  16   2 -14   27.20   16.80
  14   2 -14  627.04   40.20
  12   2 -14  460.45   37.10
  10   2 -14   35.30   14.20
   8   2 -14  156.78   24.00
   6   2 -14 1253.77   54.09
   4   2 -14   -4.60   14.20
   2   2 -14  357.36   25.80
   0   2 -14    8.10   13.80
  -2   2 -14  406.56   27.40
  -4   2 -14   -4.40   12.70
  -6   2 -14 1130.39   43.90
  -8   2 -14  100.59   15.50
 -10   2 -14   19.20   10.30
 -12   2 -14  378.66   21.50
 -16   2 -14   43.90    9.80
 -18   2 -14   14.60    7.50
  28   0 -14   11.00   19.30
  26   0 -14  667.63   45.60
  24   0 -14  212.28   30.20
  22   0 -14  333.07   36.30
  20   0 -14   31.40   18.20
  18   0 -14  156.68   26.50
  16   0 -14  117.39   24.70
  14   0 -14  284.07   32.10
  12   0 -14  552.94   38.40
  10   0 -14  527.05   37.20
   8   0 -14    3.90   12.20
   6   0 -14  823.62   42.00
   4   0 -14   62.79   18.70
   2   0 -14  232.28   26.30
   0   0 -14 7932.21  214.28
  -2   0 -14  259.77   24.60
  -4   0 -14   17.50   12.90
  -6   0 -14  659.53   33.30
  -8   0 -14   -9.90   10.30
 -10   0 -14  510.25   27.20
 -12   0 -14  487.05   26.10
 -14   0 -14  218.78   17.60
  28  -2 -14   -9.20   17.80
  26  -2 -14   11.00   19.30
  24  -2 -14   58.29   20.30
  22  -2 -14   63.39   22.90
  20  -2 -14   60.39   21.00
  18  -2 -14   13.50   17.60
  16  -2 -14   30.70   18.40
  14  -2 -14  583.94   40.60
  12  -2 -14  542.65   38.80
  10  -2 -14   11.50   16.60
   8  -2 -14  132.09   23.10
   6  -2 -14 1201.18   52.49
   4  -2 -14  -11.60   14.20
  -4   2  14    9.90   13.20
   2  -2 -14  402.06   28.00
  -2   2  14  386.56   25.10
   0  -2 -14   -0.50   15.10
   0   2  14    8.50   10.10
  -2  -2 -14  466.85   30.00
   2   2  14  359.16   25.90
  -4  -2 -14   -0.80   12.10
   4   2  14    7.90   10.90
  -6  -2 -14 1249.07   53.39
   6   2  14 1116.09   43.90
  -8  -2 -14  125.99   17.60
   8   2  14  108.69   15.40
 -10  -2 -14   43.90   12.80
  10   2  14   35.30    9.80
 -12  -2 -14  387.66   24.30
  12   2  14  466.65   23.10
 -14  -2 -14  528.05   26.80
 -16  -2 -14   24.20    8.90
  28  -4 -14   16.80   17.90
  26  -4 -14   14.40   19.50
  24  -4 -14  145.49   27.70
  22  -4 -14   10.60   17.20
  20  -4 -14    1.70   16.90
  18  -4 -14  193.48   28.90
  16  -4 -14   -5.70   15.20
  14  -4 -14  357.26   34.80
  12  -4 -14  524.85   37.80
  10  -4 -14  120.09   20.60
 -10   4  14   94.19   18.30
   8  -4 -14  132.39   23.20
  -8   4  14  164.78   21.80
   6  -4 -14   -9.30   10.90
  -6   4  14   -0.40   12.90
   4  -4 -14   36.30   17.30
  -4   4  14   61.59   16.70
   2  -4 -14 1048.80   48.40
  -2   4  14 1023.10   46.00
   0  -4 -14 2280.67   77.79
   0   4  14 2335.67   77.69
  -2  -4 -14  962.30   44.80
   2   4  14 1030.20   44.40
  -4  -4 -14   48.70   16.30
   4   4  14   50.89   15.40
  -6  -4 -14    8.10   12.70
   6   4  14  -13.40   11.10
  -8  -4 -14  132.79   20.30
   8   4  14  137.59   17.40
 -10  -4 -14   98.19   16.80
  10   4  14   95.79   15.60
 -12  -4 -14  464.25   27.30
  12   4  14  510.75   26.70
 -14  -4 -14  264.37   22.10
  14   4  14  223.78   19.00
  16   4  14   13.00    8.50
  18   4  14  105.09   12.00
  28  -6 -14   28.00   19.40
  26  -6 -14   70.19   24.50
  24  -6 -14  108.69   25.00
  22  -6 -14    1.70   16.50
  20  -6 -14  160.48   27.30
  18  -6 -14  265.47   32.10
  16  -6 -14  882.31   50.29
  14  -6 -14  358.66   41.10
 -14   6  14  387.96   32.30
  12  -6 -14  150.18   24.40
 -12   6  14  166.18   23.00
  10  -6 -14  223.48   26.60
 -10   6  14  251.87   26.20
   8  -6 -14  319.07   32.30
  -8   6  14  435.46   34.90
   6  -6 -14 1079.49   51.69
  -6   6  14 1050.29   49.60
   4  -6 -14   14.20   16.50
  -4   6  14   26.20   15.80
   2  -6 -14   -6.60   10.80
  -2   6  14  -10.50    9.50
   0  -6 -14   72.39   16.70
   0   6  14   54.99   17.00
  -2  -6 -14    1.10   14.20
   2   6  14   17.60   11.10
  -4  -6 -14   46.20   16.30
   4   6  14   44.10   15.70
  -6  -6 -14 1047.90   46.20
   6   6  14 1073.29   52.49
  -8  -6 -14  379.26   26.70
   8   6  14  356.36   29.20
 -10  -6 -14  319.57   30.90
  10   6  14  247.88   23.20
 -12  -6 -14  210.78   21.50
  12   6  14  225.78   22.60
 -14  -6 -14  391.46   27.10
  14   6  14  423.66   26.10
  16   6  14  850.11   37.50
  18   6  14  249.48   21.20
  20   6  14  136.59   14.90
  22   6  14   16.00    7.90
  26  -8 -14   21.40   19.60
  24  -8 -14   30.10   19.10
  22  -8 -14  153.88   27.40
  20  -8 -14   88.49   23.00
  18  -8 -14    3.50   15.60
 -18   8  14    5.50   13.00
  16  -8 -14  444.76   40.80
 -16   8  14  507.75   36.10
  14  -8 -14   24.80   17.80
 -14   8  14   -4.00    9.80
  12  -8 -14  262.67   31.00
 -12   8  14  271.17   30.30
  10  -8 -14  822.32   44.30
 -10   8  14  785.92   42.10
   8  -8 -14  242.18   28.60
  -8   8  14  333.67   30.80
   6  -8 -14    8.40   16.40
  -6   8  14   31.70   16.50
   4  -8 -14  643.64   37.80
  -4   8  14  679.73   40.40
   2  -8 -14   32.30   17.30
  -2   8  14   36.60   17.30
   0  -8 -14  406.26   34.10
   0   8  14  390.16   33.40
  -2  -8 -14    9.60   11.60
   2   8  14    9.30   14.80
  -4  -8 -14  694.73   38.40
   4   8  14  616.54   36.80
  -6  -8 -14   45.50   15.70
   6   8  14   38.20   15.60
  -8  -8 -14  270.57   26.50
   8   8  14  276.77   27.40
 -10  -8 -14  783.82   38.90
  10   8  14  773.22   39.30
 -12  -8 -14  249.18   24.80
  12   8  14  269.97   26.60
  14   8  14   12.50   12.10
  16   8  14  395.06   30.90
  18   8  14   27.70   12.60
  20   8  14   80.99   15.20
  22   8  14  108.69   16.20
  24   8  14   44.30   11.40
  26 -10 -14  -15.60   15.00
  24 -10 -14   -9.20   14.70
  22 -10 -14   49.50   21.00
 -22  10  14   33.50   18.60
  20 -10 -14  160.38   27.60
 -20  10  14  213.58   28.20
  18 -10 -14  -20.20   14.20
 -18  10  14    2.00   10.60
  16 -10 -14  -20.70    8.80
 -16  10  14   34.60   16.50
  14 -10 -14   17.00   13.10
  12 -10 -14   32.40   19.50
 -12  10  14    3.40   11.10
  10 -10 -14   -0.90   15.40
 -10  10  14   -9.70   13.20
   8 -10 -14   -1.90   14.70
  -8  10  14   47.40   17.70
   6 -10 -14  665.93   40.90
  -6  10  14  603.14   37.20
   4 -10 -14  346.07   33.10
  -4  10  14  337.17   31.50
   2 -10 -14   61.19   19.30
  -2  10  14   52.49   15.40
   0 -10 -14  634.94   39.70
   0  10  14  701.63   41.20
  -2 -10 -14   92.99   19.90
   2  10  14   85.69   19.80
  -4 -10 -14  401.16   34.00
   4  10  14  397.96   34.20
  -6 -10 -14  687.33   38.80
   6  10  14  607.84   35.70
  -8 -10 -14   22.80   14.80
   8  10  14   22.40   14.30
 -10 -10 -14   -2.60   12.80
  10  10  14   -6.10   11.70
  12  10  14   27.40   18.20
  14  10  14   23.70   15.40
  16  10  14   -3.30   13.50
  18  10  14    3.40   12.90
  20  10  14  239.68   25.40
  22  10  14   43.90   14.80
  24  10  14   12.90   12.80
  26  10  14   11.60   11.40
  26 -12 -14   24.80   21.90
  24 -12 -14   -9.70   16.90
 -24  12  14  -23.00   12.20
  22 -12 -14  178.68   28.90
 -22  12  14  171.78   27.30
  20 -12 -14   22.90   17.90
 -20  12  14    8.60   15.70
  18 -12 -14   12.00   17.10
 -18  12  14   20.70   16.80
  16 -12 -14  147.99   24.40
 -16  12  14   89.69   22.30
  14 -12 -14  172.08   24.70
 -14  12  14  149.29   24.90
  12 -12 -14   11.00   15.00
 -10  12  14  525.65   43.00
   8 -12 -14 1261.47   59.59
  -8  12  14 1299.07   60.29
   6 -12 -14  -11.30   14.50
  -6  12  14  -21.10   12.90
   4 -12 -14  222.18   27.10
  -4  12  14  272.37   29.80
   2 -12 -14  240.48   29.50
  -2  12  14  280.27   31.30
   0 -12 -14   60.29   19.30
   0  12  14   30.60   17.80
  -2 -12 -14  291.67   31.80
   2  12  14  325.87   33.40
  -4 -12 -14  287.47   29.20
   4  12  14  195.08   26.80
  -6 -12 -14   26.50   16.10
   6  12  14   26.10   16.00
  -8 -12 -14 1128.19   51.79
   8  12  14 1197.98   54.79
  10  12  14  476.25   38.10
  12  12  14  -17.80   11.00
  14  12  14  178.38   25.30
  18  12  14   11.10   14.70
  20  12  14   19.20   16.60
  22  12  14  166.38   23.60
  24  12  14   -1.60   13.00
  26  12  14   38.30   15.20
  24 -14 -14   26.70   20.20
 -24  14  14   73.89   21.70
  22 -14 -14   91.29   24.20
 -22  14  14   88.29   22.40
  20 -14 -14   40.40   20.50
 -20  14  14   81.99   21.20
  18 -14 -14   82.09   22.80
 -18  14  14  142.69   25.90
  16 -14 -14    6.80   18.40
 -16  14  14   42.30   18.70
  14 -14 -14  159.68   27.50
 -14  14  14  194.28   28.50
  12 -14 -14  121.69   21.70
 -12  14  14  114.09   21.40
  10 -14 -14   24.30   18.10
   8 -14 -14   15.40   16.90
  -8  14  14   28.70   17.00
   6 -14 -14  431.86   39.40
  -6  14  14  457.55   40.40
   4 -14 -14  264.17   32.20
  -4  14  14  300.57   32.80
   2 -14 -14  569.14   37.70
  -2  14  14  614.64   39.10
   0 -14 -14  235.98   28.30
   0  14  14  252.37   30.60
  -2 -14 -14  544.25   36.70
   2  14  14  587.34   40.40
  -4 -14 -14  291.77   33.00
   4  14  14  267.97   31.20
  -6 -14 -14  404.56   37.20
   6  14  14  424.16   38.60
   8  14  14    7.20   15.40
  10  14  14   76.79   21.10
  12  14  14  187.18   26.30
  14  14  14  229.08   30.80
  16  14  14    1.40   17.30
  18  14  14   70.09   19.50
  22  14  14   97.39   22.70
  24  14  14   38.60   18.70
  24 -16 -14    0.30   17.30
 -24  16  14   25.30   17.60
  22 -16 -14   -1.50   19.90
 -22  16  14   -0.70   18.00
  20 -16 -14   29.30   20.70
 -20  16  14   56.59   21.10
  18 -16 -14  161.88   28.80
 -18  16  14  157.18   27.40
  16 -16 -14   59.89   20.80
 -16  16  14   -7.90   15.90
  14 -16 -14   47.20   19.60
 -14  16  14   56.39   21.50
  12 -16 -14   29.30   19.00
 -12  16  14    1.80   16.40
  10 -16 -14   49.90   17.80
 -10  16  14   58.29   21.30
   8 -16 -14  268.87   34.00
  -8  16  14  230.48   32.20
   6 -16 -14  604.84   48.30
  -6  16  14  617.64   44.00
  -4  16  14  317.87   36.70
   2 -16 -14   -0.40   17.30
  -2  16  14  -33.80   14.40
   0 -16 -14   17.70   14.80
   0  16  14   -5.50   11.50
  -2 -16 -14   10.00   14.60
   2  16  14  -25.20   13.60
   4  16  14  361.36   36.70
   6  16  14  686.13   42.40
   8  16  14  321.47   35.60
  10  16  14   97.49   22.80
  12  16  14   11.70   18.80
  14  16  14    4.50   15.20
  16  16  14   32.00   18.80
  18  16  14  235.38   33.10
  20  16  14   39.70   18.90
  22  16  14   18.50   17.30
  22 -18 -14    3.40   20.70
 -22  18  14    3.90   17.70
  20 -18 -14   37.90   21.30
 -20  18  14  -22.10   16.00
  18 -18 -14   -2.00   18.40
 -18  18  14   68.09   23.30
  16 -18 -14  335.77   38.20
 -16  18  14  226.08   34.10
  14 -18 -14  105.29   25.10
 -14  18  14   66.69   22.20
  12 -18 -14    6.30   18.90
 -12  18  14    5.80   18.50
  10 -18 -14    8.30   14.40
 -10  18  14   34.80   20.40
   8 -18 -14   76.39   23.40
  -8  18  14  138.79   27.60
   6 -18 -14   19.40   20.50
  -6  18  14   59.89   21.40
   4 -18 -14  300.07   34.40
  -4  18  14  302.27   44.00
   2 -18 -14  224.98   33.10
  -2  18  14  232.08   33.10
   0  18  14   34.10   16.20
   2  18  14  298.57   36.10
   4  18  14  215.68   31.60
   6  18  14   29.70   19.90
   8  18  14   52.49   21.00
  10  18  14   39.30   20.30
  12  18  14   22.80   18.70
  14  18  14  138.79   27.00
  16  18  14  212.18   32.60
  18  18  14  -13.90   15.30
  20  18  14   15.40   18.80
  22  18  14   -2.40   16.40
  20 -20 -14   38.00   25.30
 -20  20  14   49.60   22.20
  18 -20 -14   93.79   26.50
 -18  20  14   53.49   22.60
  16 -20 -14   -7.70   13.10
 -16  20  14   55.59   23.40
  14 -20 -14   47.80   23.20
 -14  20  14   26.80   21.30
  12 -20 -14  412.66   44.60
 -12  20  14  332.37   40.20
  10 -20 -14   28.20   21.80
 -10  20  14    4.00   19.00
   8 -20 -14   21.60   21.30
  -8  20  14   35.20   22.30
  -6  20  14  264.17   37.00
  -4  20  14  -15.70   18.00
  -2  20  14    8.60   15.20
   0  20  14  146.79   30.10
   2  20  14   13.30   16.10
   4  20  14   -8.90   13.40
   6  20  14  171.38   27.80
   8  20  14   26.90   16.50
  10  20  14  -24.80   19.60
  12  20  14  312.87   35.80
  14  20  14   70.09   24.60
  16  20  14   43.70   22.40
  18  20  14  126.19   30.60
  20  20  14   10.10   19.60
 -18  22  14   35.30   23.40
 -16  22  14   27.60   21.70
 -14  22  14   72.89   26.20
 -12  22  14  551.04   51.39
 -10  22  14   -0.90   14.90
  -8  22  14  171.08   30.50
  -6  22  14   -5.60   14.60
  -4  22  14  -10.70   19.20
  -2  22  14   98.09   28.20
   0  22  14  367.16   43.20
   2  22  14   81.69   22.60
   4  22  14  -44.00   16.70
   6  22  14   -0.40   17.20
   8  22  14  137.79   29.50
  10  22  14   10.20   21.10
  12  22  14  448.96   46.30
  14  22  14   94.49   25.00
  16  22  14  -17.10   16.60
  18  22  14   42.70   24.60
 -14  24  14   42.50   20.40
 -12  24  14   93.19   29.60
 -10  24  14  -15.50   20.10
  -8  24  14   33.20   24.00
  -6  24  14    7.00   17.20
  -4  24  14  134.19   30.70
  -2  24  14   -7.60   19.60
   0  24  14   93.59   28.40
   2  24  14   11.70   16.50
   4  24  14   17.30   17.80
   6  24  14  -12.80   19.50
   8  24  14   41.00   25.50
  10  24  14  -15.50   18.30
  12  24  14  107.69   28.80
  16  24  14  -24.10   17.60
 -12  26  14  305.77   44.10
 -10  26  14    4.80   25.20
  -8  26  14   47.90   26.70
  -6  26  14  256.57   38.60
  -4  26  14   17.60   23.10
  -2  26  14    5.90   19.40
   0  26  14   30.20   23.60
   2  26  14  -20.60   20.30
   4  26  14   40.70   24.60
   6  26  14  228.88   38.70
   8  26  14   17.10   18.80
  10  26  14   65.39   26.00
  12  26  14  290.57   40.70
  -6  28  14  165.68   37.10
  -4  28  14   28.10   20.00
  -2  28  14  153.98   36.50
   0  28  14  138.09   34.10
   2  28  14  206.18   38.60
   4  28  14   50.59   27.10
   6  28  14  132.89   32.90
 -23  15 -15   14.10    9.50
 -23  13 -15    6.30    6.80
 -21  11 -15   47.10    8.30
  27   9 -15   23.70   19.40
 -17   9 -15    7.40    7.50
 -19   9 -15    8.10    7.50
  27   7 -15   73.09   26.80
  25   7 -15   -3.20   15.60
  23   7 -15   20.50   18.00
 -13   7 -15   27.20    8.90
 -17   7 -15    8.80    8.00
 -19   7 -15  344.37   17.70
 -21   7 -15   11.50    3.60
  27   5 -15  -17.00   15.90
  25   5 -15   51.79   20.70
  23   5 -15  202.48   28.30
  21   5 -15   12.10   12.80
  19   5 -15  448.56   38.80
  17   5 -15  119.49   20.60
  -9   5 -15  295.07   21.10
 -11   5 -15    6.20    8.90
 -13   5 -15   28.70    9.50
 -17   5 -15  121.29   13.00
 -19   5 -15  462.35   19.70
  27   3 -15  139.19   28.10
  25   3 -15   30.70   19.80
  23   3 -15   73.79   22.00
  21   3 -15  140.89   26.30
  19   3 -15    1.40   10.90
  17   3 -15  246.18   30.50
  15   3 -15   84.19   21.00
  13   3 -15  526.05   36.70
  11   3 -15  149.39   23.10
   9   3 -15  146.69   22.00
   7   3 -15  251.97   28.00
   5   3 -15  840.12   43.00
   3   3 -15  421.86   33.40
   1   3 -15  810.52   38.70
  -1   3 -15  864.51   40.70
  -3   3 -15  375.86   26.90
  -5   3 -15  819.22   38.90
  -7   3 -15  218.38   20.90
  -9   3 -15   97.79   15.00
 -11   3 -15  151.48   16.10
 -13   3 -15  468.85   24.20
 -17   3 -15  229.68   17.10
 -19   3 -15    7.10    6.80
  27   1 -15  -37.70   16.10
  25   1 -15  412.76   40.90
  23   1 -15    4.00   16.30
  21   1 -15   -8.30   16.10
  19   1 -15  240.48   31.80
  17   1 -15  118.49   24.90
  15   1 -15   14.10   16.60
  13   1 -15   53.59   19.30
  11   1 -15   33.40   18.70
   9   1 -15  141.29   23.40
   7   1 -15 1848.22   71.79
   5   1 -15 1580.14   64.09
   3   1 -15  281.27   27.70
   1   1 -15 1416.16   55.89
  -1   1 -15 1390.76   55.59
  -3   1 -15  243.98   24.60
  -5   1 -15 1462.45   54.29
  -7   1 -15 1709.03   58.99
  -9   1 -15  124.89   16.90
 -11   1 -15   61.29   12.90
 -13   1 -15   48.40   11.80
 -17   1 -15   76.39   11.80
  27  -1 -15   31.10   19.60
  25  -1 -15  334.77   37.60
  23  -1 -15  -19.60   15.00
  21  -1 -15   15.90   19.20
  19  -1 -15  244.18   32.70
  17  -1 -15   91.69   23.20
  15  -1 -15   -8.80   12.60
  13  -1 -15   49.00   20.30
  11  -1 -15   67.99   17.60
   9  -1 -15  145.39   25.00
   7  -1 -15 1906.71   72.89
   5  -1 -15 1519.65   63.39
   3  -1 -15  281.17   28.80
   1  -1 -15 1357.66   56.29
  -1  -1 -15 1314.87   53.69
  -3  -1 -15  284.97   26.50
  -5  -1 -15 1284.87   50.49
  -7  -1 -15 1671.63   59.19
  -9  -1 -15  103.19   15.90
 -11  -1 -15   54.19   13.10
 -13  -1 -15   38.20   11.60
 -15  -1 -15    5.60    8.70
  27  -3 -15   82.99   25.40
  25  -3 -15    5.00   18.30
  23  -3 -15  112.79   25.80
  21  -3 -15  162.98   29.90
  19  -3 -15   -3.90   12.10
  17  -3 -15  182.08   29.00
  15  -3 -15   80.09   22.20
  13  -3 -15  504.75   36.00
  11  -3 -15  177.78   27.70
   9  -3 -15   90.19   19.80
   7  -3 -15  274.67   31.30
  -7   3  15  268.07   27.40
   5  -3 -15  778.72   41.90
  -5   3  15  813.42   40.60
   3  -3 -15  368.56   32.40
  -3   3  15  400.96   31.20
   1  -3 -15  800.52   42.40
  -1   3  15  819.92   40.10
  -1  -3 -15  786.52   41.20
   1   3  15  847.62   39.80
  -3  -3 -15  307.37   28.10
   3   3  15  329.57   26.70
  -5  -3 -15  726.63   37.50
   5   3  15  736.33   36.80
  -7  -3 -15  190.38   22.30
   7   3  15  207.78   21.10
  -9  -3 -15   76.49   16.10
   9   3  15  106.79   15.40
 -11  -3 -15  150.08   18.70
  11   3  15  173.08   17.70
 -13  -3 -15  496.15   27.70
  13   3  15  488.15   25.40
 -15  -3 -15  114.19   15.40
  15   3  15   64.69   11.10
  27  -5 -15   15.90   20.80
  25  -5 -15   22.10   19.60
  23  -5 -15  173.18   29.40
  21  -5 -15   17.90   17.70
  19  -5 -15  358.46   38.10
  17  -5 -15   88.49   24.40
  15  -5 -15  761.12   45.50
  13  -5 -15   36.00   19.30
 -13   5  15   34.30   14.60
  11  -5 -15   15.80   16.20
 -11   5  15  -10.00   11.70
   9  -5 -15  359.26   34.40
  -9   5  15  343.57   31.90
   7  -5 -15 2138.29   80.69
  -7   5  15 2105.39   76.39
   5  -5 -15  117.29   23.00
  -5   5  15   97.49   17.70
   3  -5 -15  -34.40   13.10
  -3   5  15   -5.60   13.80
   1  -5 -15    2.50   10.70
  -1   5  15   10.00   14.50
  -1  -5 -15   15.10   15.80
   1   5  15   10.90   14.10
  -3  -5 -15   24.80   15.30
   3   5  15  -19.20   11.20
  -5  -5 -15   85.69   18.20
   5   5  15   96.69   18.00
  -7  -5 -15 2058.29   71.19
   7   5  15 2011.40   69.69
  -9  -5 -15  279.27   25.20
   9   5  15  304.97   26.20
 -11  -5 -15    3.20   11.60
  11   5  15    0.90   10.50
 -13  -5 -15   18.20   11.00
  13   5  15   29.90   11.90
 -15  -5 -15  695.23   34.80
  15   5  15  712.93   32.90
  17   5  15  113.09   14.50
  19   5  15  428.96   22.70
  21   5  15   10.80    7.20
  27  -7 -15   34.30   21.00
  25  -7 -15  -20.40   15.10
  23  -7 -15   26.40   22.20
  21  -7 -15   -5.50   17.00
  19  -7 -15  387.76   39.70
  17  -7 -15   21.90   18.20
 -17   7  15    5.90   14.10
  15  -7 -15 1341.97   64.09
 -15   7  15 1286.47   59.19
  13  -7 -15   11.50   18.30
 -13   7  15    8.40   10.50
  11  -7 -15   50.79   19.00
 -11   7  15   10.70   14.40
   9  -7 -15   96.19   22.00
  -9   7  15  118.09   21.80
   7  -7 -15  610.64   40.70
  -7   7  15  620.54   38.80
   5  -7 -15   32.60   17.50
  -5   7  15   57.89   19.00
   3  -7 -15  220.08   25.90
  -3   7  15  214.08   24.90
   1  -7 -15  899.31   47.50
  -1   7  15 1056.49   48.80
  -1  -7 -15 1076.69   50.39
   1   7  15 1039.50   49.10
  -3  -7 -15  204.08   23.70
   3   7  15  219.58   25.20
  -5  -7 -15   20.40   14.90
   5   7  15   81.19   17.50
  -7  -7 -15  594.14   34.90
   7   7  15  574.94   34.40
  -9  -7 -15  122.59   19.30
   9   7  15  108.59   19.20
 -11  -7 -15   49.00   14.30
  11   7  15   40.60   14.20
  13   7  15   23.60   12.70
  15   7  15 1244.18   49.80
  17   7  15   -1.00    9.90
  19   7  15  368.56   25.00
  21   7  15    2.30    8.90
  23   7  15   13.10    8.80
  27  -9 -15    5.60   19.80
  25  -9 -15   14.60   20.90
  23  -9 -15   30.50   19.80
  21  -9 -15  204.18   32.20
  19  -9 -15   38.30   20.50
 -19   9  15   26.10   15.90
  17  -9 -15    2.30   16.30
 -17   9  15   15.70   15.20
  15  -9 -15  257.97   32.50
 -15   9  15  365.86   34.10
  13  -9 -15    5.10   15.60
 -13   9  15   73.29   20.00
  11  -9 -15   99.09   24.80
 -11   9  15   79.09   19.80
   9  -9 -15  681.23   43.20
  -9   9  15  633.24   38.70
   7  -9 -15  701.03   43.50
  -7   9  15  765.02   41.80
   5  -9 -15  784.22   45.10
  -5   9  15  772.32   42.30
   3  -9 -15  423.66   37.00
  -3   9  15  433.16   31.10
   1  -9 -15  191.18   26.50
  -1   9  15  202.38   26.70
  -1  -9 -15  243.98   28.60
   1   9  15  239.08   28.70
  -3  -9 -15  439.06   35.80
   3   9  15  376.46   33.50
  -5  -9 -15  735.93   41.20
   5   9  15  753.92   41.60
  -7  -9 -15  692.73   38.80
   7   9  15  652.33   38.70
  -9  -9 -15  642.84   37.10
   9   9  15  637.74   37.30
 -11  -9 -15   90.49   18.60
  11   9  15   76.69   20.80
  13   9  15   10.20   12.60
  15   9  15  219.48   24.50
  17   9  15   15.00   13.20
  19   9  15   -8.60   12.10
  23   9  15   12.60   11.60
  25   9  15   16.60   10.40
  25 -11 -15   13.10   19.40
  23 -11 -15   21.20   19.60
 -23  11  15   67.89   20.30
  21 -11 -15   49.99   20.30
 -21  11  15   61.49   19.40
  19 -11 -15   -9.40   15.50
 -19  11  15   13.20   15.70
  17 -11 -15  132.79   26.60
 -17  11  15  113.89   22.80
  15 -11 -15   83.79   22.80
 -15  11  15  109.39   23.20
  13 -11 -15   26.80   18.30
 -13  11  15    0.20   16.70
  11 -11 -15   -1.90   11.00
 -11  11  15   14.30   15.60
   9 -11 -15  497.35   41.20
  -9  11  15  524.35   35.90
   7 -11 -15   62.99   19.90
  -7  11  15   37.60   14.90
   5 -11 -15  385.46   36.00
  -5  11  15  335.77   33.10
   3 -11 -15   -4.90   11.40
  -3  11  15   37.20   15.30
   1 -11 -15   -0.10   15.60
  -1  11  15   17.90   16.40
  -1 -11 -15  -22.00   13.50
   1  11  15  -10.60   13.40
  -3 -11 -15   -2.40   11.00
   3  11  15   19.60   15.50
  -5 -11 -15  400.56   34.80
   5  11  15  479.95   34.20
  -7 -11 -15   53.39   18.10
   7  11  15   63.59   18.40
  -9 -11 -15  607.04   37.70
   9  11  15  566.84   37.30
  11  11  15  -24.70   13.20
  13  11  15   18.70   13.80
  17  11  15  162.98   22.50
  19  11  15    8.40   14.20
  21  11  15   40.00   16.50
  23  11  15    5.80   13.80
  25  11  15  -14.20   11.70
  25 -13 -15   58.89   23.80
 -25  13  15  -28.00   12.90
  23 -13 -15   10.10   19.80
 -23  13  15   26.40   19.20
  21 -13 -15   10.10   18.30
 -21  13  15   44.50   19.00
  19 -13 -15  104.99   24.80
 -19  13  15  112.09   24.70
  17 -13 -15  -10.10   16.40
 -17  13  15   13.40   16.70
  15 -13 -15  114.29   25.00
 -15  13  15  126.39   24.70
  13 -13 -15   89.29   23.80
 -13  13  15   71.59   21.70
  11 -13 -15   21.40   14.40
 -11  13  15    7.70   16.50
   9 -13 -15   64.79   21.50
  -9  13  15   69.99   20.70
   7 -13 -15  596.34   52.39
  -7  13  15  567.74   41.00
   5 -13 -15  339.27   35.50
  -5  13  15  345.77   36.50
   3 -13 -15  445.46   38.80
  -3  13  15  411.76   39.50
   1 -13 -15   22.00   16.90
  -1  13  15  -24.70   13.70
  -1 -13 -15   46.20   19.10
   1  13  15   -9.60   14.50
  -3 -13 -15  489.95   40.50
   3  13  15  414.06   37.40
  -5 -13 -15  347.07   32.70
   5  13  15  351.16   35.10
  -7 -13 -15  480.95   39.80
   7  13  15  564.54   43.20
   9  13  15   83.99   19.50
  11  13  15   13.90   16.20
  13  13  15   86.09   20.60
  15  13  15  170.18   25.40
  17  13  15  -25.40   11.10
  19  13  15   97.19   22.40
  21  13  15   29.90   17.70
  23  13  15   -5.80   14.10
  25  13  15   -2.30   14.00
  23 -15 -15    7.60   19.20
 -23  15  15  -19.20   15.30
  21 -15 -15    6.70   18.40
 -21  15  15    8.30   18.90
  19 -15 -15  284.67   35.20
 -19  15  15  223.38   32.50
  17 -15 -15  211.48   31.50
 -17  15  15  219.88   30.90
  15 -15 -15   63.29   22.00
 -15  15  15   34.50   18.10
  13 -15 -15   71.89   19.80
 -13  15  15  120.29   24.80
  11 -15 -15  109.19   23.90
 -11  15  15  123.29   25.20
   9 -15 -15  258.67   31.40
  -9  15  15  224.28   31.70
   7 -15 -15 1040.90   54.79
  -7  15  15 1188.48   61.09
   5 -15 -15  627.94   42.70
  -5  15  15  703.73   46.20
   3 -15 -15   86.09   22.60
  -3  15  15   39.50   19.80
   1 -15 -15  -13.90   11.10
  -1  15  15   10.00   12.60
  -1 -15 -15    2.20   17.00
   1  15  15    5.80   17.40
  -3 -15 -15   65.29   22.20
   3  15  15   87.49   20.60
  -5 -15 -15  739.43   44.00
   5  15  15  683.03   42.40
   7  15  15 1175.98   56.59
   9  15  15  305.77   34.10
  11  15  15  177.68   27.40
  13  15  15  123.79   24.50
  15  15  15   51.89   19.60
  17  15  15  275.27   31.90
  19  15  15  307.27   34.80
  21  15  15    2.20   17.70
  23  15  15   29.30   18.60
  21 -17 -15    7.70   19.10
 -21  17  15   48.00   20.80
  19 -17 -15   99.89   26.50
 -19  17  15  133.09   26.50
  17 -17 -15  255.97   34.60
 -17  17  15  291.17   36.20
  15 -17 -15  266.57   34.70
 -15  17  15  266.07   33.20
  13 -17 -15   29.50   20.70
 -13  17  15   57.99   22.60
  11 -17 -15  -25.10   16.60
 -11  17  15   22.40   18.20
   9 -17 -15   27.00   19.60
  -9  17  15   52.99   18.00
   7 -17 -15  122.19   23.30
  -7  17  15  121.79   23.00
   5 -17 -15  295.67   34.90
  -5  17  15  309.17   36.30
   3 -17 -15  197.18   32.00
  -3  17  15  264.77   35.50
   1 -17 -15  231.28   36.70
  -1  17  15  261.77   33.60
  -1 -17 -15  246.38   34.00
   1  17  15  253.67   34.30
   3  17  15  225.68   29.70
   5  17  15  291.77   34.80
   7  17  15  173.48   26.10
   9  17  15   61.69   20.80
  11  17  15   49.40   20.90
  13  17  15   16.90   19.20
  15  17  15  292.27   35.90
  17  17  15  361.06   38.70
  19  17  15   79.19   25.00
  21  17  15   30.20   19.80
  21 -19 -15    1.90   20.70
 -21  19  15   -1.80   18.70
  19 -19 -15  110.39   27.60
 -19  19  15   73.69   24.50
  17 -19 -15   13.60   15.00
 -17  19  15    6.80   17.30
  15 -19 -15  237.98   32.90
 -15  19  15  229.18   33.50
  13 -19 -15  -18.40   17.30
 -13  19  15  -11.60   17.80
  11 -19 -15   -2.60   18.80
 -11  19  15   -5.60   13.00
   9 -19 -15  121.29   27.70
  -9  19  15  115.59   24.90
   7 -19 -15  378.26   39.40
  -7  19  15  365.06   39.90
   5 -19 -15  109.59   24.00
  -5  19  15  207.98   30.40
   3 -19 -15  124.39   26.60
  -3  19  15  146.69   29.60
  -1  19  15    7.40   18.10
   1  19  15   52.09   22.60
   3  19  15  105.69   26.60
   5  19  15  145.19   28.20
   7  19  15  476.35   45.30
   9  19  15   81.69   24.80
  11  19  15   13.00   17.60
  13  19  15    6.00   16.70
  15  19  15  305.37   36.80
  17  19  15    9.80   18.40
  19  19  15  136.99   28.60
  21  19  15  -10.10   19.10
  19 -21 -15  110.49   29.30
 -19  21  15   93.59   26.20
  17 -21 -15   37.30   23.90
 -17  21  15   18.10   20.70
  15 -21 -15    8.10   20.90
 -15  21  15   41.50   22.80
  13 -21 -15  169.88   32.40
 -13  21  15  175.88   33.50
  11 -21 -15  174.68   32.20
 -11  21  15  176.78   33.00
   9 -21 -15    8.60   20.80
  -9  21  15   -6.50   19.30
  -7  21  15   97.99   27.90
  -5  21  15  288.47   39.50
  -3  21  15   47.40   19.70
  -1  21  15   88.89   27.80
   1  21  15   86.79   23.30
   3  21  15   57.99   20.20
   5  21  15  214.18   37.00
   7  21  15  119.59   25.70
   9  21  15   -1.40   18.40
  11  21  15  193.28   32.00
  13  21  15  211.78   34.40
  15  21  15    8.60   18.50
  17  21  15    6.10   18.70
  19  21  15   80.29   26.50
 -15  23  15   -9.00   19.50
 -13  23  15   -0.60   16.60
 -11  23  15  -27.20   18.10
  -9  23  15   35.20   20.10
  -7  23  15   45.40   21.40
  -5  23  15   11.50   21.90
  -3  23  15  -11.90   19.50
  -1  23  15   33.80   23.00
   1  23  15   15.80   17.40
   3  23  15   12.10   17.30
   5  23  15   27.40   18.60
   7  23  15   58.69   20.90
   9  23  15   46.80   25.40
  13  23  15    1.30   20.10
  15  23  15    6.70   21.10
 -13  25  15  155.18   40.20
 -11  25  15   20.40   23.50
  -9  25  15  -17.20   20.40
  -7  25  15   84.89   25.50
  -5  25  15  149.99   34.10
  -3  25  15   17.70   24.00
  -1  25  15   63.39   27.20
   1  25  15   57.79   26.70
   3  25  15   22.10   18.30
   5  25  15  151.88   32.90
   7  25  15    1.10   22.90
   9  25  15   24.10   23.30
  11  25  15   34.40   23.90
  13  25  15  117.19   30.50
  -9  27  15   75.29   33.60
  -7  27  15  349.57   46.60
  -5  27  15  314.07   45.70
  -3  27  15    3.70   18.00
  -1  27  15   59.49   25.50
   1  27  15   -3.20   24.30
   3  27  15    8.70   25.20
   5  27  15  323.47   45.30
   7  27  15  431.96   48.70
   9  27  15   78.89   26.70
 -24  14 -16  -12.00    6.40
 -24  14 -16    8.80    6.20
 -22  12 -16    2.70    6.30
  26  10 -16  -14.70   17.30
 -18  10 -16   21.30    9.20
 -20  10 -16   40.90    9.30
  24   8 -16  -21.70   14.10
 -18   8 -16   25.70    9.40
 -20   8 -16   12.60    7.70
  26   6 -16   18.90   17.60
  24   6 -16   15.20   18.30
  22   6 -16   19.80   16.20
  20   6 -16  147.69   23.50
  18   6 -16  395.56   36.70
 -10   6 -16   40.20   11.80
 -12   6 -16  -11.70    8.80
 -14   6 -16  634.14   28.90
 -18   6 -16  450.15   22.40
 -20   6 -16  160.58   12.30
  26   4 -16   95.59   26.20
  24   4 -16  168.38   29.70
  22   4 -16    2.60   15.00
  20   4 -16   86.39   21.60
  18   4 -16  382.86   36.60
  16   4 -16   -8.80   14.50
  14   4 -16  295.07   32.10
  12   4 -16   29.70   16.40
  10   4 -16  192.88   26.10
   8   4 -16  702.53   38.60
   6   4 -16   16.70   12.00
   2   4 -16   73.29   15.40
   0   4 -16   85.49   18.00
  -2   4 -16   77.39   16.50
  -4   4 -16   -3.60   10.40
  -6   4 -16   15.70   11.20
  -8   4 -16  705.03   34.00
 -10   4 -16  160.78   17.80
 -12   4 -16    3.30    8.90
 -14   4 -16  269.07   20.80
 -18   4 -16  331.57   19.60
 -20   4 -16   80.29    9.80
  26   2 -16   26.90   19.80
  24   2 -16   -3.30   17.40
  22   2 -16   -4.50   15.90
  20   2 -16  117.99   25.70
  18   2 -16  -18.10   14.50
  16   2 -16   -3.20   16.20
  14   2 -16  -15.80   14.20
  12   2 -16  252.97   29.90
  10   2 -16  136.79   21.40
   8   2 -16   30.90   17.20
   6   2 -16  669.93   40.60
   4   2 -16   85.39   19.90
   2   2 -16  404.96   28.80
   0   2 -16  161.68   21.00
  -2   2 -16  351.06   29.90
  -4   2 -16   60.19   15.50
  -6   2 -16  655.13   33.80
  -8   2 -16   32.50   11.90
 -10   2 -16  134.89   16.20
 -12   2 -16  244.18   21.20
 -14   2 -16    2.80    8.90
 -18   2 -16  -17.10    7.40
  26   0 -16  118.49   27.20
  24   0 -16  153.48   28.80
  22   0 -16   10.70   18.70
  20   0 -16   40.20   20.90
  18   0 -16  123.79   26.80
  16   0 -16  324.77   36.50
  14   0 -16   16.20   17.60
  12   0 -16  258.27   29.80
  10   0 -16   17.70   16.70
   8   0 -16  266.17   32.00
   6   0 -16  688.23   42.70
   4   0 -16  287.37   29.60
   2   0 -16   -1.80   15.00
   0   0 -16 5179.08  150.28
  -2   0 -16    3.80   13.20
  -4   0 -16  222.88   23.60
  -6   0 -16  602.04   32.80
  -8   0 -16  214.68   22.20
 -10   0 -16   14.10   11.70
 -12   0 -16  212.88   20.30
 -14   0 -16    7.70   10.10
 -16   0 -16   30.30    8.50
  26  -2 -16   17.60   21.10
  24  -2 -16   14.00   19.30
  22  -2 -16   19.80   19.20
  20  -2 -16  205.88   31.80
  18  -2 -16   17.20   18.50
  16  -2 -16   -2.50   17.30
  14  -2 -16   -0.60   15.70
  12  -2 -16  278.67   33.60
  10  -2 -16  187.38   28.20
   8  -2 -16   43.20   20.00
   6  -2 -16  612.34   40.80
   4  -2 -16   76.69   21.10
   2  -2 -16  433.56   35.50
  -2   2  16  377.66   26.10
   0  -2 -16  142.49   22.50
   0   2  16  154.98   20.10
  -2  -2 -16  375.16   31.60
   2   2  16  414.86   27.60
  -4  -2 -16   34.20   14.20
   4   2  16   67.39   15.10
  -6  -2 -16  610.54   34.00
   6   2  16  622.24   31.70
  -8  -2 -16   46.50   15.90
   8   2  16   68.89   13.80
 -10  -2 -16  161.18   20.10
 -12  -2 -16  265.17   23.50
 -14  -2 -16   19.50   11.60
 -16  -2 -16  -11.80    8.70
  26  -4 -16   67.59   24.00
  24  -4 -16  159.38   28.70
  22  -4 -16   15.00   21.00
  20  -4 -16   96.69   23.70
  18  -4 -16  460.05   43.90
  16  -4 -16   17.70   19.50
  14  -4 -16  364.06   37.80
  12  -4 -16   31.90   18.70
  10  -4 -16  183.78   25.80
 -10   4  16  213.38   24.00
   8  -4 -16  702.73   41.60
  -8   4  16  717.43   39.70
   6  -4 -16   21.20   17.90
  -6   4  16   18.70   14.40
   4  -4 -16  -21.70   14.40
  -4   4  16  -15.40   12.00
   2  -4 -16   89.19   18.20
  -2   4  16  103.49   17.30
   0  -4 -16   56.89   18.60
   0   4  16   86.99   17.90
  -2  -4 -16   89.89   19.80
   2   4  16   63.99   16.00
  -4  -4 -16   -8.00   12.00
   4   4  16   -4.60   11.10
  -6  -4 -16    2.30   12.90
   6   4  16    4.60   11.80
  -8  -4 -16  719.43   37.30
   8   4  16  728.23   35.20
  10   4  16  180.28   20.30
 -12  -4 -16   -5.60   11.00
  12   4  16    5.50    9.70
 -14  -4 -16  280.07   24.50
  14   4  16  240.88   21.10
 -16  -4 -16    5.70   11.00
  16   4  16    1.20    8.90
  26  -6 -16   12.30   21.80
  24  -6 -16   14.20   18.70
  22  -6 -16  -18.60   16.00
  20  -6 -16  141.29   28.50
  18  -6 -16  363.66   39.50
  16  -6 -16  261.67   33.30
  14  -6 -16  673.03   46.00
 -12   6  16    4.20   10.20
  10  -6 -16    6.80   16.60
 -10   6  16   37.50   14.00
   8  -6 -16  322.97   32.80
  -8   6  16  399.76   35.40
   6  -6 -16  529.25   42.40
  -6   6  16  520.75   36.20
   4  -6 -16   21.90   17.10
  -4   6  16   25.10   14.90
   2  -6 -16  132.49   21.30
  -2   6  16  159.58   23.50
   0  -6 -16 1583.54   62.79
   0   6  16 1343.97   57.49
  -2  -6 -16  138.89   20.60
   2   6  16  116.09   21.20
  -4  -6 -16   18.60   15.10
   4   6  16   20.10   13.40
  -6  -6 -16  520.55   33.50
   6   6  16  449.56   30.80
  -8  -6 -16  340.97   29.70
   8   6  16  313.97   32.60
 -10  -6 -16   29.00   13.00
  10   6  16   35.10   13.70
 -12  -6 -16  -12.70   11.90
  12   6  16   22.20   12.20
 -14  -6 -16  657.93   35.20
  14   6  16  577.14   32.20
  16   6  16  258.77   22.80
  18   6  16  396.76   24.60
  20   6  16  126.39   15.10
  22   6  16    1.50    7.30
  26  -8 -16   61.69   22.60
  24  -8 -16    5.10   18.20
  22  -8 -16   65.69   23.00
  20  -8 -16    6.40   19.10
  18  -8 -16    2.90   18.00
 -18   8  16   40.30   16.90
  16  -8 -16  172.38   29.30
 -16   8  16  161.78   24.20
  14  -8 -16  229.38   31.90
 -14   8  16  228.58   29.80
  12  -8 -16   -3.30   16.00
 -12   8  16   25.40   16.20
  10  -8 -16  374.06   35.50
 -10   8  16  323.57   33.10
   8  -8 -16  384.06   36.70
  -8   8  16  348.37   34.00
   6  -8 -16   86.29   21.60
  -6   8  16   92.29   22.00
   4  -8 -16   22.30   17.40
  -4   8  16    7.60   12.10
   2  -8 -16  318.97   30.80
  -2   8  16  308.97   31.20
   0  -8 -16 1897.21   72.09
   0   8  16 1729.53   69.89
  -2  -8 -16  366.06   31.90
   2   8  16  321.47   31.20
  -4  -8 -16   -7.30   14.10
   4   8  16    1.90   13.90
  -6  -8 -16  103.69   20.20
   6   8  16  124.19   21.10
  -8  -8 -16  421.76   33.70
   8   8  16  388.96   33.10
 -10  -8 -16  395.46   32.60
  10   8  16  433.56   30.40
 -12  -8 -16   22.10   13.60
  12   8  16   25.40   13.90
 -14  -8 -16  291.57   28.50
  14   8  16  356.46   30.10
  16   8  16  176.58   21.70
  18   8  16   37.80   13.50
  20   8  16    6.60   11.60
  22   8  16   49.00   12.80
  24   8  16    1.70    9.20
  26 -10 -16   -1.60   19.70
  24 -10 -16   57.49   23.50
  22 -10 -16   17.60   19.00
  20 -10 -16   47.70   21.30
 -20  10  16   39.80   17.90
  18 -10 -16   45.30   20.00
 -18  10  16   29.70   17.60
  16 -10 -16   -6.10   17.20
 -16  10  16   11.80   16.40
  14 -10 -16   57.29   22.60
 -14  10  16   54.59   17.00
  12 -10 -16   17.20   18.20
 -12  10  16   41.60   21.30
  10 -10 -16   11.60   13.60
 -10  10  16   31.90   17.10
   8 -10 -16  139.89   24.50
  -8  10  16   66.59   19.90
   6 -10 -16  951.80   51.59
  -6  10  16 1027.70   52.49
   4 -10 -16  107.09   20.70
  -4  10  16   84.29   21.40
   2 -10 -16  218.48   28.90
  -2  10  16  220.68   26.30
   0 -10 -16  420.86   35.70
   0  10  16  418.66   37.20
  -2 -10 -16  172.08   25.00
   2  10  16  157.78   22.80
  -4 -10 -16   89.69   20.80
   4  10  16  116.39   20.00
  -6 -10 -16  969.70   49.10
   6  10  16 1060.59   49.20
  -8 -10 -16   80.19   19.30
   8  10  16   74.69   19.30
 -10 -10 -16   -6.30   12.70
  10  10  16   -5.30   13.40
 -12 -10 -16    6.80   14.50
  12  10  16   27.10   14.30
  14  10  16   35.90   17.80
  16  10  16  -19.30   11.70
  18  10  16   25.90   14.90
  20  10  16   51.69   16.20
  22  10  16   47.60   15.20
  24  10  16   33.00   13.10
  26  10  16   11.90   11.00
  24 -12 -16  -25.10   16.60
  22 -12 -16  -21.90   16.50
 -22  12  16   10.70   17.40
  20 -12 -16  113.79   28.30
 -20  12  16   93.59   24.00
  18 -12 -16   -2.80   18.50
 -18  12  16   -5.60   15.10
  16 -12 -16   27.80   19.80
 -16  12  16   39.10   20.00
  14 -12 -16   -4.80   16.70
 -14  12  16   13.60   18.00
  12 -12 -16  -10.60   14.50
 -12  12  16   21.70   14.40
  10 -12 -16   -5.50   12.10
   8 -12 -16   15.90   17.80
  -8  12  16  -40.20   12.10
   6 -12 -16  817.12   49.20
  -6  12  16  966.90   51.69
   4 -12 -16   50.89   17.00
  -4  12  16   52.09   16.90
   2 -12 -16   -6.20   15.80
  -2  12  16  -38.60   11.80
   0 -12 -16   79.39   18.50
   0  12  16   48.80   19.60
  -2 -12 -16    4.50   12.40
   2  12  16  -13.20   13.40
  -4 -12 -16   96.89   21.50
   4  12  16   64.29   19.70
  -6 -12 -16  819.22   44.80
   6  12  16  963.90   49.50
  -8 -12 -16    8.10   16.30
   8  12  16   32.70   16.10
 -10 -12 -16    1.70   15.80
  10  12  16   18.20   15.20
  12  12  16   -1.10   14.20
  14  12  16    1.90   14.20
  16  12  16   29.80   17.50
  18  12  16   12.10   14.30
  20  12  16  111.69   22.20
  22  12  16   11.30   14.90
  24  12  16   27.20   15.70
 -24  14  16    0.30   17.00
  22 -14 -16   -7.00   15.50
 -22  14  16   35.60   19.80
  20 -14 -16   21.10   20.20
 -20  14  16    4.90   18.00
  18 -14 -16  292.17   34.30
 -18  14  16  200.08   30.30
  16 -14 -16   58.49   22.10
 -16  14  16    9.80   17.30
  14 -14 -16    2.90   17.80
 -14  14  16   28.40   18.00
  12 -14 -16  131.79   26.60
 -12  14  16  127.49   23.60
  10 -14 -16   15.90   18.10
 -10  14  16    2.30   16.70
   8 -14 -16  361.56   37.70
  -8  14  16  382.26   47.30
   6 -14 -16  950.20   52.89
  -6  14  16  811.52   50.79
   4 -14 -16   21.10   18.90
  -4  14  16   22.60   19.00
   2 -14 -16   56.99   17.70
  -2  14  16   81.99   19.20
   0 -14 -16  168.28   27.30
   0  14  16  163.58   26.80
  -2 -14 -16   49.70   20.70
   2  14  16   72.09   22.10
  -4 -14 -16  -23.90   16.00
   4  14  16   20.90   13.40
  -6 -14 -16  936.41   49.40
   6  14  16  892.81   50.39
  -8 -14 -16  441.16   39.80
   8  14  16  440.16   40.30
  10  14  16    0.80   15.30
  12  14  16  136.19   25.00
  14  14  16   -7.70   15.70
  16  14  16   45.70   19.00
  18  14  16  273.67   33.10
  20  14  16  -12.30   18.70
  22  14  16  -30.90   13.10
  24  14  16   27.70   17.70
  22 -16 -16  -20.80   21.30
 -22  16  16    8.20   18.10
  20 -16 -16   46.50   23.20
 -20  16  16  -10.90   16.40
  18 -16 -16  270.57   35.80
 -18  16  16  335.07   38.40
  16 -16 -16  251.47   34.00
 -16  16  16  278.67   34.80
  14 -16 -16    8.60   17.70
 -14  16  16   59.59   21.90
  12 -16 -16   79.99   23.30
 -12  16  16  107.89   24.30
  10 -16 -16  -11.30   12.10
 -10  16  16   -3.80   11.40
   8 -16 -16  144.59   27.70
  -8  16  16  189.08   27.50
   6 -16 -16  236.48   33.20
  -6  16  16  176.28   27.90
   4 -16 -16  -17.70   16.10
  -4  16  16    3.10   17.00
   2 -16 -16  -13.00   12.20
  -2  16  16  -31.20   15.10
   0 -16 -16  348.27   38.70
   0  16  16  353.96   36.90
  -2 -16 -16   22.50   19.30
   2  16  16    4.70   17.00
  -4 -16 -16  -11.90   17.30
   4  16  16   18.70   18.10
   6  16  16  255.47   33.40
   8  16  16  250.37   33.00
  10  16  16   -7.30   17.10
  12  16  16   39.70   20.20
  14  16  16   13.70   17.10
  16  16  16  397.06   40.90
  18  16  16  395.06   39.70
  20  16  16   72.19   22.70
  22  16  16    8.80   20.40
  20 -18 -16  -10.40   22.10
 -20  18  16    8.80   18.90
  18 -18 -16    1.00   18.30
 -18  18  16   18.80   19.80
  16 -18 -16  352.06   40.80
 -16  18  16  373.16   40.50
  14 -18 -16  207.28   32.10
 -14  18  16  191.68   30.50
  12 -18 -16    9.80   18.70
 -12  18  16  -16.30   17.30
  10 -18 -16   11.20   14.40
 -10  18  16   16.60   19.30
   8 -18 -16   15.30   20.10
  -8  18  16   42.40   21.00
   6 -18 -16   29.50   21.90
  -6  18  16   20.30   20.80
   4 -18 -16  -17.10   17.90
  -4  18  16   -2.30   14.50
   2 -18 -16   59.59   20.40
  -2  18  16   83.99   25.60
   0 -18 -16   55.49   23.50
   0  18  16   80.39   21.50
  -2 -18 -16  101.89   24.10
   2  18  16  106.99   26.40
   4  18  16   20.20   20.00
   6  18  16  -14.50   15.80
   8  18  16   20.10   19.50
  10  18  16  -18.10   16.80
  12  18  16   10.60   17.00
  14  18  16  231.08   33.80
  16  18  16  331.57   39.60
  18  18  16   12.00   19.40
  20  18  16   13.70   19.80
 -18  20  16   69.89   26.20
  16 -20 -16   -8.90   19.40
 -16  20  16   18.40   21.50
  14 -20 -16   54.99   20.30
 -14  20  16   47.50   19.70
  12 -20 -16   49.99   22.70
 -12  20  16   54.09   24.40
  10 -20 -16    6.10   21.70
 -10  20  16   26.00   22.40
   8 -20 -16  104.99   27.30
  -8  20  16  155.38   31.40
   6 -20 -16  243.88   35.90
  -6  20  16  195.88   31.40
   4 -20 -16   76.69   25.50
  -4  20  16   88.99   25.90
  -2  20  16  -13.00   18.10
   0  20  16   89.49   26.10
   2  20  16  -17.90   12.70
   4  20  16   79.89   22.50
   6  20  16  228.98   33.20
   8  20  16  124.69   30.00
  10  20  16   42.30   22.80
  12  20  16   33.30   21.40
  14  20  16   35.80   22.10
  16  20  16   29.90   19.90
  18  20  16  108.39   27.50
  16 -22 -16   69.59   26.20
 -16  22  16  -35.20   16.00
  14 -22 -16   -3.70   21.00
 -14  22  16  -27.80   17.20
  12 -22 -16   72.79   27.10
 -12  22  16   70.29   24.10
 -10  22  16   28.70   19.00
  -8  22  16   35.40   22.60
  -6  22  16    0.10   19.30
  -4  22  16   17.30   22.20
  -2  22  16   -5.30   21.40
   0  22  16   64.79   20.90
   2  22  16    9.90   19.50
   4  22  16   43.60   23.10
   6  22  16   38.70   19.10
   8  22  16   23.40   25.50
  10  22  16   80.09   26.50
  12  22  16  109.59   28.30
  14  22  16   38.90   22.50
  16  22  16  -15.80   18.90
 -12  24  16   13.40   24.40
 -10  24  16   -7.70   21.00
  -8  24  16   15.70   19.70
  -6  24  16   33.80   25.20
  -4  24  16  -28.70   18.90
  -2  24  16   23.80   21.10
   0  24  16   75.79   24.00
   2  24  16  -19.60   18.90
   4  24  16   -2.00   20.00
   6  24  16   14.70   17.60
   8  24  16   10.30   20.70
  10  24  16   17.20   21.40
  12  24  16   40.30   23.70
  14  24  16   22.40   22.40
 -10  26  16  -17.00   25.30
  -8  26  16   51.69   23.30
  -6  26  16  237.78   42.50
  -4  26  16   28.20   26.80
  -2  26  16   -5.10   21.00
   0  26  16   13.10   24.20
   2  26  16  -11.00   14.20
   4  26  16   32.40   24.10
   6  26  16  251.47   40.00
   8  26  16   18.80   23.70
  10  26  16   13.70   20.70
 -19  11 -17   12.30    9.20
 -21  11 -17  145.69   13.90
 -23  11 -17    5.30    5.40
  25   9 -17  -10.90   18.10
 -15   9 -17   54.49   12.10
 -19   9 -17   49.70   10.90
 -21   9 -17   13.00    7.80
  25   7 -17   24.30   18.00
  23   7 -17   40.30   18.70
  21   7 -17   31.40   18.80
  19   7 -17   -9.20   15.00
 -11   7 -17   57.29   12.80
 -13   7 -17   61.69   13.40
 -15   7 -17  134.79   15.10
 -17   7 -17    1.70    8.50
 -19   7 -17   26.50    9.50
 -21   7 -17   27.40    7.80
  25   5 -17   73.39   23.10
  23   5 -17    7.60   15.60
  21   5 -17  135.99   25.80
  19   5 -17   25.10   18.20
  17   5 -17   54.79   16.80
  15   5 -17  284.77   32.70
  13   5 -17   79.29   20.70
  11   5 -17    1.00   10.60
  -3   5 -17   -6.30   10.70
  -5   5 -17  -17.40    9.80
  -7   5 -17   58.59   14.20
  -9   5 -17  124.49   17.80
 -11   5 -17  -32.40   10.00
 -13   5 -17   86.49   14.30
 -15   5 -17  125.39   16.10
 -17   5 -17   50.39   12.20
 -19   5 -17   26.60    9.30
 -21   5 -17  160.38   12.30
  27   3 -17   23.00   22.20
  25   3 -17   56.49   22.20
  23   3 -17   -7.70   16.60
  21   3 -17  165.78   28.90
  19   3 -17  -22.80   15.50
  17   3 -17  101.09   22.70
  15   3 -17  236.38   30.90
  13   3 -17  132.29   24.60
  11   3 -17   47.20   18.10
   9   3 -17  406.36   35.70
   7   3 -17  144.99   24.10
   5   3 -17   74.19   19.30
   3   3 -17   58.69   15.40
   1   3 -17    6.30   14.70
  -1   3 -17   11.50   13.80
  -3   3 -17   79.69   17.20
  -5   3 -17  116.19   18.70
  -7   3 -17  152.58   20.20
  -9   3 -17  362.16   28.60
 -11   3 -17   17.60   11.20
 -13   3 -17  141.59   17.50
 -15   3 -17  218.38   19.40
 -19   3 -17   -3.70    7.50
  25   1 -17    7.30   18.40
  23   1 -17   -2.20   17.80
  21   1 -17   -1.90   12.80
  19   1 -17   25.10   19.10
  17   1 -17  -15.00   15.10
  15   1 -17  324.27   35.60
  13   1 -17  205.68   30.40
  11   1 -17  483.05   41.90
   9   1 -17   26.70   17.80
   7   1 -17   61.69   20.00
   5   1 -17 1347.07   60.09
   3   1 -17 1602.04   64.39
   1   1 -17  506.55   39.00
  -1   1 -17  455.15   30.30
  -3   1 -17 1592.44   61.59
  -5   1 -17 1156.18   48.90
  -7   1 -17   69.09   14.90
  -9   1 -17   38.30   14.20
 -11   1 -17  446.76   27.80
 -13   1 -17  194.48   20.60
 -15   1 -17  266.87   22.60
 -19   1 -17   42.50   10.50
  27  -1 -17   35.40   25.40
  25  -1 -17   25.80   19.50
  23  -1 -17  -32.50   15.40
  21  -1 -17  -15.00   17.00
  19  -1 -17   75.09   24.20
  17  -1 -17  -22.30   15.10
  15  -1 -17  235.58   33.50
  13  -1 -17  270.17   34.90
  11  -1 -17  472.65   40.70
   9  -1 -17   54.39   19.50
   7  -1 -17   99.59   20.70
   5  -1 -17 1323.07   60.39
   3  -1 -17 1617.24   65.29
   1  -1 -17  481.85   32.10
  -1  -1 -17  432.16   34.80
  -3  -1 -17 1502.65   59.69
  -5  -1 -17 1107.19   48.10
  -7  -1 -17   65.29   16.30
  -9  -1 -17   37.10   13.30
 -11  -1 -17  422.56   28.40
 -13  -1 -17  191.48   20.60
 -15  -1 -17  339.77   25.70
 -17  -1 -17   19.70   10.80
  25  -3 -17   68.19   24.40
  23  -3 -17   13.80   19.40
  21  -3 -17  166.48   29.90
  19  -3 -17   -1.70   17.80
  17  -3 -17   91.79   25.30
  15  -3 -17  222.38   32.20
  13  -3 -17  121.39   26.10
  11  -3 -17   31.90   18.60
   9  -3 -17  377.56   37.30
   7  -3 -17  135.79   25.70
   5  -3 -17   90.89   22.30
  -5   3  17   77.09   17.50
   3  -3 -17   58.19   16.70
  -3   3  17   35.70   15.50
   1  -3 -17  -12.60   14.30
  -1   3  17   -6.80   12.20
  -1  -3 -17   -1.90    9.80
   1   3  17   -0.20   12.10
  -3  -3 -17   51.79   17.20
   3   3  17   74.99   16.60
  -5  -3 -17   99.69   19.10
   5   3  17   85.09   15.60
  -7  -3 -17  110.99   20.70
   7   3  17  111.69   18.10
  -9  -3 -17  395.26   27.70
   9   3  17  325.87   23.30
 -11  -3 -17   19.40   13.60
  11   3  17   38.00   11.00
 -13  -3 -17  158.78   20.50
  13   3  17  148.99   17.00
 -15  -3 -17  234.78   22.80
 -17  -3 -17   93.39   16.10
  25  -5 -17   87.09   26.80
  23  -5 -17   16.20   19.60
  21  -5 -17  190.98   31.30
  19  -5 -17   13.80   18.70
  17  -5 -17   87.49   24.80
  15  -5 -17  249.58   33.50
  13  -5 -17   75.99   23.80
  11  -5 -17    8.80   20.30
 -11   5  17   -6.30   12.50
   9  -5 -17   77.39   22.00
  -9   5  17  106.59   21.20
   7  -5 -17   42.30   19.70
  -7   5  17   27.80   12.60
   5  -5 -17   20.60   13.60
  -5   5  17    8.60   14.20
   3  -5 -17  -13.00   10.50
  -3   5  17    4.20   10.80
   1  -5 -17  337.37   33.40
  -1   5  17  300.37   28.80
  -1  -5 -17  231.88   28.20
   1   5  17  327.27   30.30
  -3  -5 -17  -10.10   12.60
   3   5  17   -5.40    8.50
  -5  -5 -17    5.00   13.80
   5   5  17   -9.10   11.00
  -7  -5 -17   -6.00   12.50
   7   5  17   26.40   13.00
  -9  -5 -17   95.09   19.60
   9   5  17   59.49   15.00
 -11  -5 -17   12.70   12.90
  11   5  17   -4.10    8.90
 -13  -5 -17   84.99   17.50
  13   5  17  105.79   16.70
 -15  -5 -17  284.27   26.10
  15   5  17  335.57   25.30
  17   5  17   85.49   14.60
  19   5  17    3.80    8.80
  25  -7 -17  -44.20   15.70
  23  -7 -17  -10.00   17.10
  21  -7 -17   44.60   20.60
  19  -7 -17   37.50   22.00
  17  -7 -17   -0.60   17.10
  15  -7 -17  153.18   28.00
 -15   7  17  147.59   24.10
  13  -7 -17   29.10   20.40
 -13   7  17   66.79   18.70
  11  -7 -17  116.59   24.60
 -11   7  17   41.60   16.50
   9  -7 -17  259.17   32.50
  -9   7  17  298.17   30.90
   7  -7 -17  305.57   34.50
  -7   7  17  278.87   29.70
   5  -7 -17   -1.00   16.00
  -5   7  17   -7.60   14.60
   3  -7 -17  158.38   24.00
  -3   7  17  203.48   24.90
   1  -7 -17  242.68   29.30
  -1   7  17  190.68   26.00
  -1  -7 -17  229.98   28.30
   1   7  17  284.37   28.80
  -3  -7 -17  163.58   23.80
   3   7  17  198.58   25.90
  -5  -7 -17   15.50   14.80
   5   7  17    6.00   13.20
  -7  -7 -17  254.67   28.00
   7   7  17  286.77   28.30
  -9  -7 -17  292.17   29.10
   9   7  17  316.67   30.50
 -11  -7 -17   60.59   16.50
  11   7  17   42.60   16.20
 -13  -7 -17   67.79   18.00
  13   7  17   65.39   15.10
  15   7  17  163.48   20.20
  17   7  17   -4.60   10.90
  19   7  17   17.70   11.90
  21   7  17   32.70   11.10
  23   7  17   24.60    9.80
  25  -9 -17   -4.30   18.30
  23  -9 -17    4.80   18.00
  21  -9 -17   25.30   23.50
  19  -9 -17   42.70   21.60
 -19   9  17   81.79   21.80
  17  -9 -17   16.30   15.30
 -17   9  17   -9.10   13.60
  15  -9 -17   29.00   20.10
 -15   9  17   42.40   16.20
  13  -9 -17   19.50   17.40
 -13   9  17   15.40   15.10
  11  -9 -17   13.50   14.80
 -11   9  17   -5.10   16.90
  -9   9  17  107.19   22.30
   7  -9 -17  354.26   35.60
  -7   9  17  363.36   34.60
   5  -9 -17   30.10   14.80
  -5   9  17   26.00   13.90
   3  -9 -17  115.39   23.90
  -3   9  17  109.99   22.30
   1  -9 -17   99.39   22.10
  -1   9  17  137.59   21.70
  -1  -9 -17   90.09   20.90
   1   9  17  131.79   23.20
  -3  -9 -17  111.69   20.10
   3   9  17   97.49   21.00
  -5  -9 -17   28.30   16.90
   5   9  17   44.90   16.90
  -7  -9 -17  348.97   32.90
   7   9  17  359.26   32.90
  -9  -9 -17  107.59   21.00
   9   9  17  113.99   20.50
 -11  -9 -17   16.30   14.10
  11   9  17   18.30   14.20
 -13  -9 -17  -15.00   12.90
  15   9  17   43.10   16.60
  17   9  17    0.20   13.60
  19   9  17   25.50   14.50
  21   9  17   45.70   14.80
  23   9  17   11.80   11.80
  25   9  17   -1.10    9.60
  23 -11 -17   -1.10   18.30
  21 -11 -17  204.38   32.80
 -21  11  17  167.98   27.90
  19 -11 -17    4.00   18.60
 -19  11  17   17.40   14.80
  17 -11 -17   88.39   25.10
 -17  11  17   55.49   21.30
  15 -11 -17   -1.80   18.00
 -15  11  17    7.60   17.10
  13 -11 -17   21.60   19.40
 -13  11  17   49.10   15.80
  11 -11 -17   -0.20   17.30
 -11  11  17    0.90   12.80
   9 -11 -17   35.70   20.20
  -9  11  17    3.20   11.70
  -7  11  17  162.78   24.90
   5 -11 -17  326.37   33.70
  -5  11  17  284.17   33.10
   3 -11 -17   26.70   18.30
  -3  11  17   21.10   17.80
   1 -11 -17  131.09   22.50
  -1  11  17  144.49   23.20
  -1 -11 -17  110.39   23.50
   1  11  17  121.09   23.60
  -3 -11 -17   33.90   17.50
   3  11  17   24.00   17.30
  -5 -11 -17  326.37   33.50
   5  11  17  362.56   35.70
  -7 -11 -17  178.68   24.40
   7  11  17  197.98   26.80
  -9 -11 -17    5.90   15.80
   9  11  17   13.60   15.80
 -11 -11 -17    3.50   14.40
  11  11  17   -1.50   15.70
  13  11  17   52.19   18.30
  15  11  17   11.70   14.30
  17  11  17   51.59   19.10
  19  11  17   24.20   15.60
  21  11  17  164.18   23.10
  23  11  17    4.90   12.60
  25  11  17   18.00   12.60
  23 -13 -17   15.60   18.70
 -23  13  17    7.10   16.90
  21 -13 -17   40.00   22.10
 -21  13  17    9.70   18.60
  19 -13 -17  -26.10   17.00
 -19  13  17  -13.80   15.20
  17 -13 -17   12.50   14.40
 -17  13  17   21.40   17.70
  15 -13 -17   17.90   15.70
 -15  13  17   21.20   14.90
  13 -13 -17   -8.80   12.10
 -13  13  17  -14.90   14.80
  11 -13 -17   -6.00   16.50
 -11  13  17  -33.20   12.70
   9 -13 -17  -12.00   12.30
  -9  13  17   18.90   17.60
   7 -13 -17  177.88   28.80
  -7  13  17  230.28   32.00
  -5  13  17  123.99   23.60
   3 -13 -17   42.60   16.60
  -3  13  17   18.20   16.90
   1 -13 -17   73.79   22.80
  -1  13  17   47.30   19.70
  -1 -13 -17   46.70   19.80
   1  13  17   16.00   17.20
  -3 -13 -17   37.30   19.10
   3  13  17   35.60   17.60
  -5 -13 -17  139.49   26.00
   5  13  17  193.98   28.00
  -7 -13 -17  258.67   31.70
   7  13  17  249.88   30.90
  -9 -13 -17   10.60   16.10
   9  13  17    9.90   15.30
  11  13  17    0.10   15.90
  13  13  17   31.20   16.60
  15  13  17   25.50   16.60
  17  13  17    7.20   17.60
  21  13  17   31.70   16.70
  23  13  17    2.90   15.10
  21 -15 -17   48.90   23.60
 -21  15  17   67.09   22.50
  19 -15 -17   21.70   19.80
 -19  15  17   22.50   15.40
  17 -15 -17  261.07   34.50
 -17  15  17  208.08   31.80
  15 -15 -17  181.58   31.40
 -15  15  17  181.78   29.80
  13 -15 -17   11.20   18.40
 -13  15  17   12.60   14.10
  11 -15 -17  151.08   28.40
 -11  15  17  149.59   27.50
   9 -15 -17  -21.70   15.70
  -9  15  17   10.30   17.60
   7 -15 -17   22.70   16.40
  -7  15  17   39.00   17.00
   5 -15 -17   96.79   22.60
   3 -15 -17  246.98   33.10
  -3  15  17  222.88   32.40
   1 -15 -17  134.49   26.90
  -1  15  17  132.29   23.60
  -1 -15 -17   99.89   25.40
   1  15  17  120.79   25.80
  -3 -15 -17  214.88   31.10
   3  15  17  241.38   32.50
  -5 -15 -17   91.49   24.80
   5  15  17   94.59   24.30
  -7 -15 -17   -1.10   12.60
   7  15  17    1.70   16.30
   9  15  17   13.20   13.60
  11  15  17  160.98   27.80
  13  15  17   12.80   16.00
  15  15  17  307.57   36.10
  17  15  17  289.27   34.80
  19  15  17   12.90   16.90
  21  15  17    8.20   17.90
  21 -17 -17   21.10   20.90
 -21  17  17   -1.90   17.30
  19 -17 -17   -2.10   19.40
 -19  17  17    1.10   19.30
  17 -17 -17  191.28   32.10
 -17  17  17  217.88   31.20
  15 -17 -17  265.37   36.30
 -15  17  17  250.67   34.50
  13 -17 -17    2.50   19.00
 -13  17  17   -5.20   19.00
  11 -17 -17   96.49   25.90
 -11  17  17   60.19   22.40
   9 -17 -17   -6.90   17.80
  -9  17  17  -16.20   16.90
   7 -17 -17   11.80   16.00
  -7  17  17  -15.20   17.20
   5 -17 -17   27.70   17.00
  -5  17  17   65.39   23.30
   3 -17 -17  119.69   27.70
  -3  17  17   52.69   19.90
   1 -17 -17   -3.30   18.00
  -1  17  17    5.10   18.10
  -1 -17 -17   -4.40   19.70
   1  17  17   -6.00   16.80
  -3 -17 -17   74.19   20.90
   3  17  17   79.09   21.20
   5  17  17   76.09   22.90
   7  17  17    2.20   18.70
   9  17  17  -41.30   13.70
  11  17  17   78.99   23.70
  13  17  17   24.00   19.20
  15  17  17  335.27   38.60
  17  17  17  274.57   35.40
  19  17  17   -1.80   19.70
  21  17  17   -3.30   16.70
  19 -19 -17   40.40   23.10
 -19  19  17   27.30   20.70
  17 -19 -17   -6.50   17.70
 -17  19  17  -44.10   15.90
  15 -19 -17   54.59   24.00
 -15  19  17   56.89   24.60
  13 -19 -17   32.20   21.70
 -13  19  17   23.30   21.60
  11 -19 -17   67.19   24.70
 -11  19  17   66.19   24.10
   9 -19 -17   40.80   22.50
  -9  19  17   65.89   24.80
   7 -19 -17    8.70   16.40
  -7  19  17   24.70   20.80
   5 -19 -17    1.10   14.70
  -5  19  17  -24.90   17.30
   3 -19 -17   22.80   19.20
  -3  19  17   27.80   16.50
   1 -19 -17   44.90   26.00
  -1  19  17   85.39   25.20
  -1 -19 -17   74.19   25.20
   1  19  17  136.69   29.10
   3  19  17    9.40   19.70
   5  19  17   30.00   20.80
   7  19  17  -16.10   17.30
   9  19  17   58.89   23.30
  11  19  17   81.09   24.90
  13  19  17  -10.10   17.70
  15  19  17   76.79   24.20
  17  19  17  -38.50   16.10
  19  19  17   68.59   25.60
  17 -21 -17  -16.70   21.00
 -17  21  17   -1.40   24.00
  15 -21 -17   26.10   25.20
 -15  21  17   -3.90   21.30
  13 -21 -17    7.90   21.10
 -13  21  17   49.00   25.10
  11 -21 -17   61.39   26.60
 -11  21  17   49.20   25.90
   9 -21 -17  -10.90   20.90
  -9  21  17    2.50   20.10
   7 -21 -17   22.20   24.20
  -7  21  17   44.60   25.10
   5 -21 -17   21.10   23.10
  -5  21  17   -5.60   14.60
  -3  21  17   -3.70   19.40
  -1  21  17   -6.00   14.60
   1  21  17  -21.30   10.70
   3  21  17   22.10   21.30
   5  21  17   18.70   21.10
   9  21  17   15.70   21.00
  11  21  17   72.59   24.90
  13  21  17    7.30   18.70
  15  21  17  115.69   29.70
  17  21  17  -19.60   20.50
 -13  23  17   12.50   22.30
 -11  23  17  127.19   31.50
  -9  23  17   20.10   18.20
  -7  23  17   28.90   23.90
  -5  23  17  -11.20   21.50
  -3  23  17   83.59   24.30
  -1  23  17   16.10   21.30
   1  23  17    7.90   23.10
   3  23  17   23.80   23.70
   5  23  17  -18.40   18.40
   7  23  17   25.80   19.90
   9  23  17    4.40   21.20
  11  23  17  171.18   30.20
  -9  25  17   45.90   26.10
  -7  25  17   -5.20   17.10
  -5  25  17  -14.50   21.30
  -3  25  17   37.50   21.10
  -1  25  17   10.90   18.40
   1  25  17   15.70   26.20
   3  25  17   51.29   27.20
   5  25  17    7.00   22.40
   7  25  17   -8.10   19.90
   9  25  17   46.30   25.70
  11  25  17   18.60   22.60
  -3  27  17    1.70   24.20
  -1  27  17  -34.10   13.20
   1  27  17   -6.50   17.50
   3  27  17  -30.20   14.10
 -22  14 -18   -1.90    8.40
 -20  12 -18   60.09   11.10
 -22  12 -18   92.29   12.70
  24  10 -18   -4.30   15.70
 -16  10 -18   39.40   11.50
 -20  10 -18    7.70    8.80
 -22  10 -18    4.70    7.30
  24   8 -18    2.60   18.70
  22   8 -18  -11.00   14.90
  20   8 -18  -16.50   13.90
 -12   8 -18  340.97   26.30
 -14   8 -18   52.99   13.60
 -16   8 -18    3.50   10.70
 -18   8 -18   15.20    9.50
 -20   8 -18  -11.70    7.50
  24   6 -18   -5.90   16.00
  22   6 -18   98.59   24.10
  20   6 -18  164.58   27.90
  18   6 -18   24.10   18.50
  16   6 -18   24.20   17.90
  14   6 -18   42.30   17.80
  -6   6 -18  755.42   37.70
  -8   6 -18  469.95   28.70
 -10   6 -18    8.70   10.80
 -12   6 -18  109.59   17.40
 -14   6 -18   40.30   12.60
 -18   6 -18   27.50   11.30
 -20   6 -18  152.68   15.00
  26   4 -18   22.20   19.90
  24   4 -18   -9.20   17.20
  22   4 -18   31.20   16.70
  20   4 -18  166.38   28.80
  18   4 -18   38.60   19.90
  16   4 -18    7.50   16.50
  14   4 -18  223.38   30.80
  12   4 -18  243.08   30.30
  10   4 -18   -1.20   10.60
   8   4 -18  243.58   30.10
   6   4 -18   15.60   16.30
   4   4 -18  -10.90   12.60
   2   4 -18   55.29   17.80
   0   4 -18  261.77   27.90
  -2   4 -18   71.29   17.30
  -4   4 -18    0.70   12.40
  -6   4 -18   36.70   14.00
  -8   4 -18  247.98   24.70
 -10   4 -18    4.90   11.30
 -12   4 -18  261.97   23.60
 -14   4 -18  263.17   22.90
 -18   4 -18   42.50   11.60
 -20   4 -18  133.69   14.40
  24   2 -18   -5.50   16.80
  22   2 -18  -13.50   10.40
  20   2 -18   34.10   20.30
  18   2 -18  162.78   28.70
  16   2 -18   68.69   22.80
  14   2 -18  178.18   29.00
  12   2 -18   15.90   17.10
  10   2 -18   32.80   19.10
   8   2 -18  500.85   41.10
   6   2 -18 1219.68   57.89
   4   2 -18  975.00   50.29
   2   2 -18   16.90   15.20
   0   2 -18  504.45   32.70
  -2   2 -18   11.50   14.30
  -4   2 -18  904.41   43.90
  -6   2 -18 1119.59   48.60
  -8   2 -18  425.66   29.40
 -10   2 -18    2.40   10.00
 -12   2 -18    7.00   10.60
 -14   2 -18  206.98   21.50
 -16   2 -18   89.49   15.10
 -20   2 -18   18.90    9.50
  24   0 -18    9.00   18.00
  22   0 -18   48.30   18.60
  20   0 -18  306.17   38.60
  18   0 -18  344.97   39.10
  16   0 -18   38.60   21.70
  14   0 -18   15.70   18.90
  12   0 -18  770.32   47.00
  10   0 -18   68.69   22.50
   8   0 -18  342.17   36.50
   6   0 -18 3151.28  107.89
   4   0 -18 3157.68  107.49
   2   0 -18  295.37   31.30
   0   0 -18  795.02   43.90
  -2   0 -18  252.87   27.60
  -4   0 -18 2810.32   92.69
  -6   0 -18 2830.92   92.49
  -8   0 -18  275.77   26.60
 -10   0 -18   96.89   18.00
 -12   0 -18  718.73   36.70
 -14   0 -18    3.60   11.40
 -16   0 -18   51.99   13.80
 -20   0 -18  316.87   22.10
  24  -2 -18   32.70   20.50
  22  -2 -18   -2.60   19.90
  20  -2 -18   36.60   22.50
  18  -2 -18  207.28   33.50
  16  -2 -18  105.29   25.00
  14  -2 -18  275.37   35.40
  12  -2 -18   -9.70   12.30
  10  -2 -18    4.10   12.90
   8  -2 -18  408.26   37.90
   6  -2 -18 1176.28   58.69
   4  -2 -18  965.30   49.40
   2  -2 -18   30.20   14.50
   0  -2 -18  452.55   37.10
  -2  -2 -18   13.30   11.60
  -4  -2 -18  929.01   45.50
  -6  -2 -18 1080.69   48.80
  -8  -2 -18  427.16   33.80
 -10  -2 -18   -1.40   12.60
 -12  -2 -18  -11.50   11.00
 -14  -2 -18  192.08   21.90
 -16  -2 -18   80.89   15.50
 -18  -2 -18  154.28   18.60
  24  -4 -18   29.50   21.00
  22  -4 -18   37.40   22.20
  20  -4 -18  122.29   25.50
  18  -4 -18   40.20   21.20
  16  -4 -18    9.10   19.30
  14  -4 -18  273.57   35.90
  12  -4 -18  242.98   31.60
  10  -4 -18   22.80   15.40
   8  -4 -18  193.98   31.10
  -8   4  18  327.47   30.70
   6  -4 -18   21.70   14.60
  -6   4  18   36.90   16.10
   4  -4 -18    5.90   17.10
  -4   4  18   -5.90   12.30
   2  -4 -18   63.89   20.10
  -2   4  18   66.39   17.60
   0  -4 -18  226.28   28.30
   0   4  18  191.48   24.00
  -2  -4 -18   49.99   16.40
   2   4  18   56.69   16.70
  -4  -4 -18   12.50   14.20
   4   4  18   -4.80   11.50
  -6  -4 -18   -1.30   12.90
   6   4  18   25.80   13.10
  -8  -4 -18  254.17   26.90
   8   4  18  269.07   29.70
 -10  -4 -18   13.60   14.30
  10   4  18   -8.90   10.20
 -12  -4 -18  234.38   28.90
  12   4  18  249.28   22.70
 -14  -4 -18  251.67   24.40
  14   4  18  296.67   23.60
 -16  -4 -18   13.00   12.70
 -18  -4 -18   39.00   14.80
  24  -6 -18  -25.90   16.80
  22  -6 -18  160.78   30.60
  20  -6 -18  164.28   31.40
  18  -6 -18   34.40   22.40
  16  -6 -18   22.90   20.10
  14  -6 -18   19.00   21.40
  12  -6 -18  183.98   29.10
  10  -6 -18  -15.60   17.40
 -10   6  18  -20.60    7.80
   8  -6 -18  436.46   41.40
  -8   6  18  354.26   34.90
   6  -6 -18  744.83   46.60
  -6   6  18  694.83   40.40
   4  -6 -18   25.70   18.10
  -4   6  18  -26.80   11.40
   2  -6 -18  193.58   28.00
  -2   6  18  191.48   25.90
   0  -6 -18   30.20   13.80
   0   6  18   26.30   15.70
  -2  -6 -18  179.48   24.20
   2   6  18  181.28   24.50
  -4  -6 -18  -11.80   12.60
   4   6  18   10.60   13.60
  -6  -6 -18  655.33   39.30
   6   6  18  721.53   39.40
  -8  -6 -18  365.76   32.80
   8   6  18  366.36   32.00
 -10  -6 -18    9.20   14.10
 -12  -6 -18  128.89   22.10
  12   6  18  126.79   18.90
 -14  -6 -18   51.19   15.00
  14   6  18   33.10   13.40
 -16  -6 -18    3.60   13.40
  16   6  18   13.00   11.00
  18   6  18   27.50   11.60
  20   6  18  176.38   17.80
  24  -8 -18   27.80   22.40
  22  -8 -18   21.60   21.40
  20  -8 -18    8.10   20.40
  18  -8 -18    5.80   19.00
  16  -8 -18   67.69   23.60
 -16   8  18   31.60   17.50
  14  -8 -18   69.29   21.40
 -14   8  18  117.09   22.90
  12  -8 -18  300.57   35.50
 -12   8  18  299.17   33.60
  10  -8 -18   10.00   18.70
 -10   8  18   11.10   12.50
   8  -8 -18  273.57   34.50
  -8   8  18  241.48   28.70
   6  -8 -18  250.27   32.70
  -6   8  18  205.58   28.60
   4  -8 -18  255.17   32.60
  -4   8  18  218.48   27.20
   2  -8 -18  532.25   36.70
  -2   8  18  566.24   38.90
   0  -8 -18   -0.20   15.30
   0   8  18   14.20   14.40
  -2  -8 -18  478.95   39.50
   2   8  18  532.55   36.70
  -4  -8 -18  290.47   30.90
   4   8  18  271.67   29.90
  -6  -8 -18  227.48   27.60
   6   8  18  200.58   25.90
  -8  -8 -18  255.27   28.40
   8   8  18  175.78   25.10
 -10  -8 -18   14.90   13.90
  10   8  18   -2.70   11.80
 -12  -8 -18  290.77   29.50
  12   8  18  309.97   34.80
 -14  -8 -18   63.49   18.80
  14   8  18   34.80   15.60
  16   8  18    9.30   13.80
  18   8  18   -6.00   12.00
  20   8  18   -7.70   10.70
  22   8  18   -2.20   10.20
  24   8  18   -4.00    8.90
  22 -10 -18   15.40   20.00
  20 -10 -18   29.00   22.00
 -20  10  18   14.10   16.90
  18 -10 -18  225.28   32.10
 -18  10  18  236.48   32.00
  16 -10 -18    2.90   19.00
 -16  10  18   -7.30   15.00
  14 -10 -18   43.70   21.80
 -14  10  18   33.70   15.70
  12 -10 -18    3.80   18.00
 -12  10  18    0.80   11.90
  10 -10 -18   30.90   16.40
 -10  10  18   66.19   17.90
   8 -10 -18   18.50   18.60
  -8  10  18   42.00   19.90
   6 -10 -18   -7.20   16.60
  -6  10  18    2.30   16.70
   4 -10 -18  -12.80   16.20
  -4  10  18   11.50   12.80
   2 -10 -18   24.20   14.20
  -2  10  18   16.80   16.80
   0 -10 -18   17.60   17.50
   0  10  18   40.40   17.90
  -2 -10 -18   16.20   17.10
   2  10  18    6.40   11.30
  -4 -10 -18   -2.90   15.60
   4  10  18    1.00   14.30
  -6 -10 -18   37.80   18.30
   6  10  18   26.00   17.00
  -8 -10 -18   -5.70   14.90
   8  10  18   17.80   15.90
 -10 -10 -18   59.99   19.20
  10  10  18  108.69   21.60
 -12 -10 -18  -14.20   14.50
  12  10  18   21.10   14.40
  14  10  18   49.00   17.60
  16  10  18    9.20   13.60
  18  10  18  174.48   23.80
  20  10  18  -19.40   12.10
  22  10  18    5.50   12.80
  24  10  18    5.90   11.60
  22 -12 -18   79.29   26.10
 -22  12  18  129.59   25.80
  20 -12 -18   21.10   18.80
 -20  12  18   62.09   21.30
  18 -12 -18   42.30   20.80
 -18  12  18   50.69   20.60
  16 -12 -18   -0.60   17.60
 -16  12  18   10.10   16.50
  14 -12 -18   11.00   19.00
 -14  12  18   16.00   18.40
  12 -12 -18   44.60   21.50
 -12  12  18   51.19   21.10
  10 -12 -18    6.10   18.40
 -10  12  18   -0.50   17.00
   8 -12 -18   21.10   18.80
  -8  12  18   -3.70   16.90
   6 -12 -18  150.78   28.60
  -6  12  18  205.28   28.50
   4 -12 -18  205.18   31.60
  -4  12  18  234.78   31.90
   2 -12 -18  119.89   25.50
  -2  12  18  139.49   23.90
   0 -12 -18   32.40   19.40
   0  12  18   25.60   17.30
  -2 -12 -18  126.69   23.60
   2  12  18  123.49   24.60
  -4 -12 -18  205.88   29.40
   4  12  18  201.38   29.20
  -6 -12 -18  235.58   30.20
   6  12  18  241.08   30.90
  -8 -12 -18   33.10   19.00
   8  12  18   25.40   16.70
 -10 -12 -18   33.20   18.30
  10  12  18   36.20   17.90
 -12 -12 -18   14.00   17.00
  12  12  18    7.60   16.60
  14  12  18   13.30   15.40
  16  12  18   15.60   17.30
  18  12  18   22.80   18.90
  20  12  18   47.00   17.60
  22  12  18  121.79   22.20
 -22  14  18   -6.10   16.70
  20 -14 -18  140.79   28.70
 -20  14  18   92.19   25.00
  18 -14 -18   -0.30   19.20
 -18  14  18   -1.00   16.50
  16 -14 -18  185.28   31.50
 -16  14  18  199.78   31.80
  14 -14 -18   94.49   26.00
 -14  14  18   78.69   23.40
  12 -14 -18   33.80   21.20
 -12  14  18   32.10   19.60
  10 -14 -18   13.30   15.10
 -10  14  18   -0.40   16.80
   8 -14 -18  -25.40   15.50
  -8  14  18   45.50   20.80
   6 -14 -18  280.17   34.80
  -6  14  18  243.78   31.70
   4 -14 -18   44.10   21.30
  -4  14  18  155.88   28.50
  -2  14  18   13.60   14.70
   0 -14 -18  175.28   28.60
   0  14  18  180.18   28.50
  -2 -14 -18    3.10   17.50
   2  14  18    6.50   17.40
  -4 -14 -18  143.39   27.00
   4  14  18  109.19   25.30
  -6 -14 -18  219.48   31.40
   6  14  18  233.08   32.10
  -8 -14 -18    5.20   18.00
   8  14  18   11.10   15.90
  10  14  18  -10.50   15.70
  12  14  18   42.50   19.00
  14  14  18  120.79   24.20
  16  14  18  191.18   29.10
  18  14  18  -10.20   16.50
  20  14  18  113.99   25.20
  22  14  18    9.30   15.90
 -20  16  18  117.49   27.70
  18 -16 -18   -2.10   20.70
 -18  16  18   20.40   21.50
  16 -16 -18  217.68   34.80
 -16  16  18  318.87   38.00
  14 -16 -18  220.58   34.50
 -14  16  18  288.87   34.60
  12 -16 -18   -0.10   19.70
 -12  16  18   23.30   16.60
  10 -16 -18   51.19   23.70
 -10  16  18   12.80   14.20
   8 -16 -18   23.90   17.00
  -8  16  18   76.89   20.60
   6 -16 -18  397.46   42.10
  -6  16  18  405.86   42.20
   4 -16 -18  232.78   34.10
  -4  16  18  300.47   37.70
   2 -16 -18  -10.40   12.60
  -2  16  18  -11.50   18.90
   0 -16 -18  226.78   33.00
   0  16  18  186.08   28.50
   2  16  18  -54.29   13.20
  -4 -16 -18  340.07   39.60
   4  16  18  336.87   38.40
  -6 -16 -18  443.36   43.40
   6  16  18  412.26   42.10
   8  16  18   43.60   21.10
  10  16  18   11.30   17.60
  12  16  18  -16.30   14.90
  14  16  18  240.68   32.70
  16  16  18  327.27   37.40
  18  16  18   42.20   21.80
  20  16  18  138.19   28.00
 -18  18  18   41.50   20.90
  16 -18 -18   43.20   23.50
 -16  18  18   16.40   17.70
  14 -18 -18  -15.80   18.70
 -14  18  18   16.60   20.80
  12 -18 -18   86.69   25.90
 -12  18  18   -2.00   19.90
  10 -18 -18  168.18   31.90
 -10  18  18  142.89   30.70
   8 -18 -18  -30.00   17.20
  -8  18  18   31.40   21.50
   6 -18 -18  -10.80   19.00
  -6  18  18   -1.80   14.50
   4 -18 -18    8.10   20.20
  -4  18  18   30.30   21.30
   2 -18 -18  192.68   30.90
  -2  18  18  154.68   27.90
   0 -18 -18  313.37   40.50
   0  18  18  374.26   42.40
  -2 -18 -18  157.88   28.20
   2  18  18  180.08   31.40
  -4 -18 -18   29.80   23.70
   4  18  18   54.29   22.50
   6  18  18   29.40   21.10
   8  18  18    4.70   17.60
  10  18  18  175.68   30.50
  12  18  18   69.09   24.50
  14  18  18    3.90   19.10
  16  18  18    9.30   19.40
  18  18  18   37.80   24.60
  16 -20 -18   19.90   19.10
 -16  20  18   18.90   20.80
  14 -20 -18   15.70   21.00
 -14  20  18    4.70   22.40
  12 -20 -18   28.50   23.40
 -12  20  18    7.50   19.80
  10 -20 -18   35.30   24.40
 -10  20  18  -12.60   20.90
   8 -20 -18   78.59   27.00
  -8  20  18   68.99   22.30
   6 -20 -18  112.19   29.40
  -6  20  18  111.79   29.30
   4 -20 -18   31.10   23.10
  -4  20  18   10.80   19.80
   2 -20 -18   46.10   25.90
  -2  20  18   34.60   23.60
   0 -20 -18   58.09   26.30
   0  20  18   62.09   21.50
   2  20  18   30.60   19.50
   4  20  18   13.60   16.50
   6  20  18  160.68   36.50
   8  20  18  140.49   30.40
  10  20  18   27.00   18.60
  12  20  18   -9.90   17.50
  14  20  18   34.30   22.20
  16  20  18   23.30   20.60
  14 -22 -18  -41.10   17.90
 -14  22  18   21.60   19.40
  12 -22 -18   58.09   23.90
 -12  22  18   49.20   20.80
  10 -22 -18   43.80   26.10
 -10  22  18  110.09   27.70
   8 -22 -18   12.60   17.40
  -8  22  18   74.69   26.20
   6 -22 -18   56.59   25.70
  -6  22  18   57.39   25.90
  -4  22  18   -7.90   19.40
  -2  22  18    5.60   20.50
   0  22  18   41.70   24.50
   2  22  18   -3.90   20.90
   4  22  18   35.90   23.70
   6  22  18    8.50   22.60
   8  22  18   13.30   22.40
  10  22  18   38.30   28.80
  12  22  18   44.70   24.30
  14  22  18  -29.60   18.30
 -10  24  18   24.80   24.50
  -8  24  18    3.00   16.60
  -6  24  18   17.60   24.80
  -4  24  18   66.69   24.80
  -2  24  18  162.98   34.90
   0  24  18  173.98   36.10
   2  24  18  144.49   34.10
   4  24  18  130.39   32.90
   6  24  18   46.10   26.80
   8  24  18   -4.30   20.80
  10  24  18   77.59   27.90
  -4  26  18    0.30   18.70
  -2  26  18   12.90   25.80
   0  26  18   20.70   26.90
   2  26  18   14.60   25.20
   4  26  18   30.40   25.40
 -21  13 -19   25.90   10.70
 -17  11 -19   54.19   12.20
 -19  11 -19   -1.70   10.90
 -21  11 -19   74.19   13.10
  21   9 -19   30.30   19.40
 -13   9 -19    1.00   11.10
 -15   9 -19   96.69   16.30
 -19   9 -19   14.50   10.00
 -21   9 -19   30.00   10.20
 -23   9 -19   -3.90    5.90
  25   7 -19   12.60   17.20
  23   7 -19   -8.40   11.70
  21   7 -19   -3.00   17.90
  19   7 -19  162.98   27.10
  17   7 -19   19.90   15.00
  -7   7 -19  665.53   36.00
  -9   7 -19   47.60   15.10
 -11   7 -19   23.60   13.10
 -13   7 -19  165.18   19.90
 -15   7 -19  360.96   25.90
 -19   7 -19  219.98   19.80
 -21   7 -19   13.00    8.90
 -23   7 -19    2.70    5.60
  25   5 -19   15.80   17.50
  23   5 -19   13.30   18.20
  21   5 -19   37.10   19.20
  19   5 -19   83.59   23.50
  17   5 -19  -23.60   15.10
  15   5 -19  133.89   26.00
  13   5 -19  -14.00   13.70
  11   5 -19   88.99   20.10
   9   5 -19   19.00   18.40
   7   5 -19   77.19   21.20
   5   5 -19  227.28   26.40
   3   5 -19    9.10   11.00
   1   5 -19   -4.30   12.40
  -1   5 -19    6.90   13.20
  -3   5 -19   17.50   13.40
  -5   5 -19  168.78   22.10
  -7   5 -19   73.39   16.80
  -9   5 -19   20.30   13.50
 -11   5 -19  110.59   18.40
 -13   5 -19    2.40   10.80
 -15   5 -19  135.99   18.10
 -19   5 -19  104.09   14.60
 -21   5 -19   29.40   10.00
  25   3 -19   20.30   22.50
  23   3 -19    2.80   19.10
  21   3 -19   18.80   16.30
  19   3 -19   79.29   24.70
  17   3 -19   43.60   20.70
  15   3 -19  126.59   26.10
  13   3 -19  405.36   38.40
  11   3 -19  593.04   47.90
   9   3 -19   59.99   17.30
   7   3 -19  866.41   47.00
   5   3 -19  216.78   27.40
   3   3 -19   15.30   16.00
   1   3 -19  136.29   22.70
  -1   3 -19  159.58   23.10
  -3   3 -19   30.40   14.50
  -5   3 -19  164.98   22.60
  -7   3 -19  819.42   42.30
  -9   3 -19   61.69   15.10
 -11   3 -19  490.55   30.70
 -13   3 -19  377.66   27.20
 -15   3 -19  162.08   19.90
 -19   3 -19   35.10   12.10
 -21   3 -19   -0.50    8.40
  23   1 -19   12.40   18.00
  21   1 -19   -9.10   13.30
  19   1 -19  306.27   38.60
  17   1 -19   73.09   21.50
  15   1 -19   11.10   18.20
  13   1 -19  165.68   29.20
  11   1 -19    4.50   13.10
   9   1 -19   39.80   17.60
   7   1 -19  920.81   50.09
   5   1 -19  891.31   48.20
   3   1 -19   57.39   19.20
   1   1 -19   35.80   17.30
  -1   1 -19   31.70   16.40
  -3   1 -19   81.99   17.10
  -5   1 -19  855.11   44.60
  -7   1 -19  889.51   43.30
  -9   1 -19    9.30   12.90
 -11   1 -19   -7.40   11.30
 -13   1 -19   62.79   16.00
 -15   1 -19   30.70   13.60
 -17   1 -19   87.79   15.40
 -21   1 -19  -20.20    8.20
  23  -1 -19   -4.80   20.20
  21  -1 -19   25.10   21.30
  19  -1 -19  341.57   41.20
  17  -1 -19  123.69   28.10
  15  -1 -19   36.70   21.70
  13  -1 -19   65.69   22.80
  11  -1 -19    6.50   15.10
   9  -1 -19   18.40   15.10
   7  -1 -19  902.91   50.19
   5  -1 -19  911.11   51.69
   3  -1 -19   62.69   17.30
   1  -1 -19   38.20   15.00
  -1  -1 -19    1.80   14.90
  -3  -1 -19   27.20   15.70
  -5  -1 -19  825.02   43.10
  -7  -1 -19  894.51   45.20
  -9  -1 -19   47.40   15.30
 -13  -1 -19   68.19   16.90
 -15  -1 -19   43.90   14.30
 -17  -1 -19   72.19   15.60
 -19  -1 -19  274.47   25.00
  23  -3 -19  -17.80   17.30
  21  -3 -19  -26.10   17.30
  19  -3 -19   63.19   25.40
  17  -3 -19   26.30   22.20
  15  -3 -19  149.49   31.00
  13  -3 -19  446.16   43.40
  11  -3 -19  597.04   50.29
   9  -3 -19   95.99   22.30
   7  -3 -19  732.23   45.50
   5  -3 -19  142.49   27.30
   3  -3 -19   25.10   17.50
   1  -3 -19   95.19   21.80
  -1   3  19  136.39   21.70
  -1  -3 -19  141.19   23.60
   1   3  19  113.89   20.20
  -3  -3 -19    3.50   13.90
   3   3  19   24.40   13.30
  -5  -3 -19  210.88   26.00
   5   3  19  210.18   23.40
  -7  -3 -19  729.23   40.90
   7   3  19  783.12   39.40
  -9  -3 -19   35.20   15.70
   9   3  19   76.69   15.20
 -11  -3 -19  420.16   32.90
 -13  -3 -19  433.26   33.70
 -15  -3 -19  132.89   19.70
 -17  -3 -19   14.80   12.20
 -19  -3 -19   39.90   14.00
  23  -5 -19    0.50   20.10
  21  -5 -19   35.10   22.40
  19  -5 -19  115.89   25.90
  17  -5 -19   50.19   22.90
  15  -5 -19  177.28   29.00
  13  -5 -19    1.30   18.20
  11  -5 -19  114.19   26.60
  -9   5  19   15.60   16.30
   7  -5 -19   87.39   23.90
  -7   5  19   55.89   15.70
   5  -5 -19  216.68   29.80
  -5   5  19  192.68   26.50
   3  -5 -19    2.50   13.60
  -3   5  19    3.70   13.90
   1  -5 -19   20.60   16.60
  -1   5  19   -1.40   12.90
  -1  -5 -19    8.50   12.50
   1   5  19    6.10   13.60
  -3  -5 -19   23.80   13.40
   3   5  19    3.40   13.00
  -5  -5 -19  170.08   25.30
   5   5  19  198.98   24.00
  -7  -5 -19   73.39   19.00
   7   5  19   47.10   15.60
  -9  -5 -19   16.90   14.20
   9   5  19   20.20   13.70
 -11  -5 -19  107.79   20.90
  11   5  19   96.29   16.90
 -13  -5 -19   -7.70   11.80
  13   5  19   36.40   13.20
 -15  -5 -19  111.89   20.00
  15   5  19  139.59   18.40
 -17  -5 -19   19.00   13.40
  17   5  19   10.50    9.80
  25  -7 -19   21.80   22.40
  23  -7 -19   -7.60   19.20
  21  -7 -19   23.40   18.80
  19  -7 -19  244.08   37.00
  17  -7 -19   -9.80   18.90
  15  -7 -19  348.67   40.90
  13  -7 -19  181.28   31.60
 -13   7  19  142.89   24.90
  11  -7 -19   32.20   22.00
 -11   7  19   29.80   16.90
   9  -7 -19    7.30   14.90
  -9   7  19   35.60   15.90
   7  -7 -19  732.43   48.40
  -7   7  19  656.23   43.10
   5  -7 -19  277.17   34.90
  -5   7  19  328.97   33.70
   3  -7 -19  371.66   38.40
  -3   7  19  381.56   34.80
   1  -7 -19  159.98   26.70
  -1   7  19  156.18   25.00
  -1  -7 -19  210.38   28.80
   1   7  19  193.28   26.50
  -3  -7 -19  339.77   34.10
   3   7  19  329.97   31.30
  -5  -7 -19  373.26   35.10
   5   7  19  343.87   33.10
  -7  -7 -19  780.72   43.40
   7   7  19  685.93   40.60
  -9  -7 -19   24.40   15.90
   9   7  19   54.09   18.80
 -11  -7 -19   29.20   15.50
  11   7  19   41.00   14.00
 -13  -7 -19  157.28   23.20
  13   7  19  144.69   21.60
 -15  -7 -19  385.66   33.00
  15   7  19  367.96   30.20
  17   7  19   10.10   12.90
  19   7  19  191.78   20.60
  21   7  19    6.60    9.90
  23  -9 -19   19.70   22.20
  21  -9 -19   40.90   22.70
  19  -9 -19   75.89   26.00
  17  -9 -19  110.39   29.00
 -17   9  19   78.09   21.40
  15  -9 -19  117.39   25.10
 -15   9  19  120.89   23.80
  13  -9 -19   31.60   17.90
 -13   9  19   21.20   17.30
  11  -9 -19   27.00   21.20
 -11   9  19   33.50   14.60
   9  -9 -19  234.18   33.20
   7  -9 -19  125.39   26.90
  -7   9  19   83.99   22.80
   5  -9 -19   24.00   15.00
  -5   9  19   -9.50   11.60
   3  -9 -19   13.70   18.60
  -3   9  19   29.40   17.30
   1  -9 -19  -33.50   14.70
  -1   9  19   -9.30   13.60
  -1  -9 -19   -2.20   15.00
   1   9  19   -4.90   13.20
  -3  -9 -19    3.60   15.30
   3   9  19   27.90   16.10
  -5  -9 -19    7.00   16.10
   5   9  19   15.80   15.00
  -7  -9 -19  103.49   22.50
   7   9  19   84.09   20.30
  -9  -9 -19  233.08   28.80
   9   9  19  195.58   26.90
 -11  -9 -19   23.90   15.80
  11   9  19   25.60   16.80
 -13  -9 -19   17.50   15.40
  13   9  19  -14.30   11.80
 -15  -9 -19  135.39   23.20
  15   9  19   93.89   21.30
  17   9  19   93.89   19.30
  19   9  19   52.99   16.90
  21   9  19   -3.50   11.90
  23   9  19    4.00   11.10
  23 -11 -19   12.80   21.30
  21 -11 -19   55.19   23.20
 -21  11  19   73.49   22.30
  19 -11 -19   -4.30   13.40
 -19  11  19    5.20   15.80
  17 -11 -19   28.90   21.00
 -17  11  19   29.70   19.10
  15 -11 -19   14.30   20.40
 -15  11  19  -11.00   14.70
  13 -11 -19   32.70   21.60
 -13  11  19   74.49   22.90
  11 -11 -19  245.68   34.60
 -11  11  19  234.88   32.40
   9 -11 -19   -7.10   17.50
  -9  11  19   -5.40   17.20
   7 -11 -19  -15.40   10.70
  -7  11  19   -7.30   11.90
   5 -11 -19  164.38   26.80
  -5  11  19  191.68   29.20
   3 -11 -19  707.73   43.70
  -3  11  19  612.54   41.00
   1 -11 -19   25.30   18.50
  -1  11  19   47.50   20.20
  -1 -11 -19   50.29   21.00
   1  11  19   14.60   17.70
  -3 -11 -19  684.43   44.60
   3  11  19  726.63   45.30
  -5 -11 -19  230.58   30.90
   5  11  19  198.68   28.60
  -7 -11 -19  -13.40   14.40
   7  11  19    7.50   15.80
  -9 -11 -19  -16.00   15.20
   9  11  19    1.60   14.40
 -11 -11 -19  221.58   31.10
  11  11  19  261.97   30.10
 -13 -11 -19   34.70   18.90
  13  11  19   70.89   21.50
  15  11  19   -9.30   14.80
  19  11  19   11.90   15.80
  21  11  19   86.59   18.80
  23  11  19   -0.20   13.40
  21 -13 -19   60.09   29.40
 -21  13  19   45.60   16.80
  19 -13 -19   -0.50   19.80
 -19  13  19   34.60   20.30
  17 -13 -19    9.20   20.10
 -17  13  19   19.40   19.20
  15 -13 -19  -36.80   15.30
 -15  13  19  -18.00   16.30
  13 -13 -19   67.29   22.70
 -13  13  19   54.59   20.90
  11 -13 -19  -35.80   15.10
 -11  13  19    4.10   18.40
   9 -13 -19   67.69   24.90
  -9  13  19  121.79   26.10
   7 -13 -19   18.20   19.20
  -7  13  19   22.60   19.10
   5 -13 -19   -5.00   18.60
   3 -13 -19  170.28   29.60
  -3  13  19  150.18   28.10
   1 -13 -19    0.40   13.10
  -1  13  19   32.10   18.20
  -1 -13 -19   -8.00   17.40
   1  13  19    8.80   17.20
  -3 -13 -19  155.88   28.30
   3  13  19  147.49   27.10
  -5 -13 -19   30.70   19.40
   5  13  19   -5.50   15.80
  -7 -13 -19   -3.80   12.40
   7  13  19   -6.20   13.90
  -9 -13 -19   57.69   21.20
   9  13  19   82.09   22.50
 -11 -13 -19    8.80   18.10
  11  13  19   -2.40   15.00
  13  13  19   51.19   21.60
  15  13  19    5.00   15.10
  17  13  19  -10.80   16.40
  19  13  19   37.60   19.30
  21  13  19   43.00   17.50
  21 -15 -19  117.59   28.10
 -21  15  19  100.79   30.10
  19 -15 -19  164.98   30.50
 -19  15  19  164.98   28.10
  17 -15 -19   92.59   27.00
 -17  15  19   68.99   24.90
  15 -15 -19  298.57   38.40
 -15  15  19  310.97   38.40
  13 -15 -19  100.69   24.30
 -13  15  19   80.39   24.80
  11 -15 -19    6.90   19.50
 -11  15  19   -4.20   18.40
   9 -15 -19   17.20   16.90
  -9  15  19   20.40   19.50
   7 -15 -19  397.46   41.70
  -7  15  19  351.06   38.40
   5 -15 -19  504.25   45.90
  -5  15  19  443.96   43.10
   3 -15 -19   28.50   21.40
  -3  15  19   16.90   16.40
   1 -15 -19  257.47   33.00
  -1  15  19  265.17   34.70
   1  15  19  208.78   31.20
  -3 -15 -19   -7.70   17.30
   3  15  19   -3.60   17.40
  -5 -15 -19  475.15   45.50
   5  15  19  500.55   45.10
  -7 -15 -19  439.86   42.50
   7  15  19  320.77   37.10
  -9 -15 -19   49.70   22.70
   9  15  19    9.10   17.10
  11  15  19  -20.80   13.90
  13  15  19   91.09   25.20
  15  15  19  277.47   35.40
  17  15  19  127.49   26.10
  19  15  19  143.69   27.80
  21  15  19   63.09   21.90
  19 -17 -19    0.90   14.90
 -19  17  19    2.80   20.10
  17 -17 -19    9.50   20.90
 -17  17  19   21.70   18.70
  15 -17 -19   19.30   21.20
 -15  17  19    0.90   17.10
  13 -17 -19    5.60   15.60
 -13  17  19  -21.80   10.40
  11 -17 -19   18.80   21.30
 -11  17  19    9.70   19.30
   9 -17 -19   49.99   22.60
  -9  17  19   12.80   20.20
   7 -17 -19   26.40   22.10
  -7  17  19  -18.00   18.60
   5 -17 -19   35.60   22.80
  -5  17  19   20.70   16.20
   3 -17 -19  -28.40   18.70
  -3  17  19   -0.30   18.80
   1 -17 -19   37.80   19.10
  -1  17  19    7.40   21.20
  -1 -17 -19   19.90   22.30
   1  17  19   26.80   17.40
  -3 -17 -19   13.30   16.30
   3  17  19    7.60   15.30
  -5 -17 -19    5.00   18.50
   5  17  19   -4.60   16.30
   7  17  19    3.60   19.40
   9  17  19   65.39   20.90
  11  17  19   42.60   20.10
  13  17  19   -0.70   17.20
  15  17  19   -3.20   16.60
  17  17  19   -9.20   19.30
  19  17  19   14.10   17.10
  17 -19 -19  -19.10   19.90
 -17  19  19   10.50   20.20
  15 -19 -19   64.79   25.50
 -15  19  19  115.89   25.10
  13 -19 -19  -11.30   19.00
 -13  19  19  -26.60   12.20
  11 -19 -19  -18.30   13.40
 -11  19  19    2.20   14.70
   9 -19 -19   48.30   23.30
  -9  19  19   -6.50   20.30
   7 -19 -19  225.48   36.40
  -7  19  19  195.38   34.20
   5 -19 -19   48.40   21.20
  -5  19  19   89.69   23.30
   3 -19 -19   54.29   25.60
  -3  19  19   36.80   21.30
   1 -19 -19  328.77   42.30
  -1  19  19  356.46   43.30
  -1 -19 -19  312.77   38.40
   1  19  19  374.16   41.40
  -3 -19 -19   43.90   25.50
   3  19  19   56.49   21.40
   5  19  19  101.99   27.50
   7  19  19  229.68   34.60
   9  19  19   32.10   17.30
  11  19  19   -3.30   18.30
  13  19  19   65.49   23.60
  15  19  19  122.09   27.30
  17  19  19   59.79   24.30
  15 -21 -19  -10.70   15.40
 -15  21  19   21.00   20.20
 -13  21  19   18.80   18.40
  11 -21 -19  -35.70   18.70
 -11  21  19   22.90   23.30
   9 -21 -19   -7.40   14.60
  -9  21  19  -35.00   17.40
   7 -21 -19   59.49   27.50
  -7  21  19   47.50   25.50
   5 -21 -19  -38.60   18.80
  -5  21  19    3.00   18.80
   3 -21 -19    7.10   24.80
  -3  21  19   -8.30   12.90
  -1  21  19   19.60   22.50
   1  21  19    8.30   23.20
   3  21  19   25.60   22.80
   5  21  19   -6.00   19.90
   7  21  19   93.19   25.20
  11  21  19   25.00   20.20
  13  21  19   -6.80   18.00
  15  21  19   23.90   25.10
  11 -23 -19   66.99   23.90
 -11  23  19   92.09   30.60
  -9  23  19   -1.10   16.60
   7 -23 -19   -9.90   16.80
  -7  23  19   25.90   24.00
  -5  23  19   -5.30   22.20
  -3  23  19   11.10   24.60
  -1  23  19   49.00   27.60
   1  23  19  113.09   26.60
   3  23  19   13.50   21.20
   5  23  19   -2.40   23.80
   7  23  19   13.10   22.20
   9  23  19   33.10   24.50
  11  23  19   52.09   25.50
  -7  25  19    6.50   17.60
  -5  25  19   17.30   24.50
  -3  25  19  -34.70   18.50
  -1  25  19  206.68   38.00
   1  25  19  141.69   31.30
   3  25  19   -2.10   21.90
   5  25  19    3.00   23.60
   7  25  19   35.90   24.30
 -18  12 -20    5.10    9.20
 -20  12 -20  106.29   15.50
 -22  12 -20   61.49   11.70
  22  10 -20  -11.10   17.00
 -14  10 -20   13.60   11.80
 -16  10 -20   47.30   13.80
 -20  10 -20   -6.20    9.70
 -22  10 -20   15.50    9.00
  22   8 -20   52.29   21.60
  20   8 -20   -3.60   12.50
  18   8 -20   64.89   21.70
 -10   8 -20   -4.70   12.00
 -12   8 -20  206.18   23.30
 -14   8 -20   29.40   14.20
 -16   8 -20   96.79   16.60
 -20   8 -20    5.40    9.90
 -22   8 -20   54.59   11.50
  24   6 -20    8.60   17.40
  22   6 -20   12.90   20.30
  20   6 -20   69.39   23.10
  18   6 -20  198.18   31.20
  16   6 -20  195.58   29.90
  14   6 -20  300.17   34.60
  12   6 -20  110.09   24.10
  10   6 -20  -10.30   10.30
   8   6 -20   -1.70   15.20
   6   6 -20  359.26   33.90
   4   6 -20    9.70   12.80
   2   6 -20  159.18   24.20
   0   6 -20   22.00   15.60
  -2   6 -20  131.39   21.80
  -4   6 -20   13.20   14.30
  -6   6 -20  262.87   26.70
  -8   6 -20  -12.30   11.00
 -10   6 -20  -20.70   10.10
 -12   6 -20   97.59   17.10
 -14   6 -20  213.78   22.80
 -16   6 -20  197.78   21.10
 -20   6 -20   23.00   11.50
 -22   6 -20   21.50    9.60
  24   4 -20  -12.10   18.80
  22   4 -20  105.49   26.50
  20   4 -20  -14.60   16.00
  18   4 -20   34.10   17.20
  14   4 -20  -11.20   16.80
  12   4 -20  614.24   49.30
  10   4 -20   94.89   20.90
   8   4 -20  617.24   43.50
   6   4 -20  266.97   32.00
   4   4 -20   20.00   17.20
   2   4 -20   41.40   15.60
   0   4 -20   -6.20   13.50
  -2   4 -20   56.29   18.30
  -4   4 -20   22.70   14.70
  -6   4 -20  201.28   24.70
  -8   4 -20  502.95   34.20
 -10   4 -20  102.49   19.00
 -12   4 -20  622.54   34.70
 -14   4 -20  -20.70   10.10
 -16   4 -20   69.49   15.80
 -20   4 -20   -2.70    9.30
 -22   4 -20   69.29   11.50
  22   2 -20   19.40   19.80
  20   2 -20    6.40   14.20
  18   2 -20   16.20   16.30
  16   2 -20   23.50   18.00
  14   2 -20    8.90   19.10
  12   2 -20  342.17   38.50
  10   2 -20  696.03   47.80
   8   2 -20   53.29   21.60
   6   2 -20  220.88   31.10
   4   2 -20  279.37   32.60
   2   2 -20  190.88   25.90
   0   2 -20   47.90   15.80
  -2   2 -20  175.18   25.70
  -4   2 -20  353.96   32.70
  -6   2 -20  229.78   26.50
  -8   2 -20   26.80   14.10
 -10   2 -20  657.63   36.60
 -12   2 -20  294.67   27.60
 -14   2 -20    1.30   11.70
 -16   2 -20   -6.50   11.60
 -18   2 -20   41.20   12.80
 -20   2 -20   -7.90    8.90
 -22   2 -20   23.10   10.50
  22   0 -20   72.09   23.30
  20   0 -20  -13.30   11.40
  18   0 -20   57.69   20.70
  16   0 -20  133.79   29.50
  14   0 -20  217.48   33.80
  12   0 -20   76.69   24.50
  10   0 -20 1047.10   56.99
   8   0 -20  319.87   35.80
   6   0 -20   43.00   21.00
   4   0 -20  597.64   43.10
   2   0 -20   20.50   18.10
   0   0 -20  140.79   24.60
  -2   0 -20   66.99   18.90
  -4   0 -20  510.95   35.70
  -6   0 -20   14.00   14.90
  -8   0 -20  268.07   27.80
 -10   0 -20  977.70   47.20
 -12   0 -20   82.59   18.90
 -14   0 -20  167.58   22.90
 -16   0 -20   86.69   17.50
 -18   0 -20   74.59   16.00
  22  -2 -20  -21.30   12.50
  20  -2 -20   30.80   17.30
  18  -2 -20   37.00   23.00
  16  -2 -20  -32.20   16.90
  14  -2 -20   27.20   16.70
  12  -2 -20  312.27   39.30
  10  -2 -20  781.22   52.49
   8  -2 -20   26.80   16.00
   6  -2 -20  162.68   29.50
   4  -2 -20  347.77   35.60
   2  -2 -20  175.88   28.40
   0  -2 -20   66.29   17.60
  -2  -2 -20  183.68   26.50
  -4  -2 -20  309.47   31.60
  -6  -2 -20  250.87   28.20
  -8  -2 -20   15.10   13.90
 -10  -2 -20  738.53   42.20
 -12  -2 -20  296.77   29.90
 -14  -2 -20   29.30   15.10
 -16  -2 -20    3.80   12.20
 -18  -2 -20   42.60   14.30
 -20  -2 -20  -24.60    9.20
  22  -4 -20   58.49   26.00
  20  -4 -20    7.70   22.20
  18  -4 -20   -1.40   18.40
  16  -4 -20   57.79   21.00
  14  -4 -20    3.20   20.60
  12  -4 -20  778.02   53.69
  10  -4 -20  117.39   27.50
   6  -4 -20  237.98   33.70
   4  -4 -20   49.70   17.70
  -4   4  20   14.70   14.60
   2  -4 -20   47.90   17.40
  -2   4  20   54.49   16.30
   0  -4 -20   -4.00   15.20
   0   4  20   10.80   10.50
  -2  -4 -20   79.29   18.10
   2   4  20   51.49   16.90
  -4  -4 -20   -2.50   14.00
   4   4  20   10.70   13.20
  -6  -4 -20  194.38   26.10
   6   4  20  174.98   22.80
  -8  -4 -20  537.85   36.50
   8   4  20  502.35   32.10
 -10  -4 -20  129.79   22.30
 -12  -4 -20  651.53   39.40
  12   4  20  651.53   34.80
 -14  -4 -20  -15.80   11.90
 -16  -4 -20   93.79   18.70
 -18  -4 -20    7.00   12.30
  24  -6 -20  -16.50   18.50
  22  -6 -20   19.80   22.00
  20  -6 -20   34.00   23.20
  18  -6 -20  190.08   33.10
  16  -6 -20  266.07   39.00
  14  -6 -20  292.67   39.50
  12  -6 -20   93.99   23.90
  10  -6 -20   10.80   19.90
 -10   6  20   -2.40   11.50
   8  -6 -20    6.20   19.70
  -8   6  20    3.40   15.40
   6  -6 -20  238.58   33.90
  -6   6  20  230.78   27.70
   4  -6 -20   18.50   15.60
  -4   6  20   15.00   12.80
   2  -6 -20  145.09   27.20
  -2   6  20  120.99   20.90
   0  -6 -20  -30.90   14.70
   0   6  20  -10.90    8.70
  -2  -6 -20  168.28   26.60
   2   6  20  168.98   24.90
  -4  -6 -20   20.80   16.80
   4   6  20   23.80   15.50
  -6  -6 -20  268.27   29.40
   6   6  20  232.68   27.50
  -8  -6 -20  -26.60   13.10
   8   6  20  -16.40   11.80
 -10  -6 -20   -0.90   13.40
  10   6  20   -4.20   10.70
 -12  -6 -20   95.79   21.20
  12   6  20   91.39   17.40
 -14  -6 -20  285.17   29.50
  14   6  20  233.88   24.20
 -16  -6 -20  209.78   25.60
  16   6  20  213.38   22.60
 -18  -6 -20  196.68   25.20
  18   6  20  165.78   19.50
  22  -8 -20   22.70   24.70
  20  -8 -20   45.00   23.20
  18  -8 -20   76.09   24.60
  16  -8 -20   80.29   24.80
  14  -8 -20   44.60   24.90
 -14   8  20   32.40   18.30
  12  -8 -20  238.88   35.80
 -12   8  20  173.68   27.50
  10  -8 -20   -4.30   13.40
 -10   8  20   -9.10   11.10
   8  -8 -20  138.49   28.40
  -8   8  20  184.18   28.70
   6  -8 -20  -29.90   11.90
  -6   8  20    4.20   11.60
   4  -8 -20    0.90   13.60
  -4   8  20   15.10   16.50
   2  -8 -20    9.10   16.90
  -2   8  20    3.70   15.70
   0  -8 -20  327.67   35.40
   0   8  20  298.47   33.00
  -2  -8 -20    0.00   16.00
   2   8  20   -5.90   12.90
  -4  -8 -20   11.40   17.50
   4   8  20   15.70   15.50
  -6  -8 -20   -2.40   11.60
   6   8  20  -31.10   10.90
  -8  -8 -20  157.18   25.20
   8   8  20  183.68   25.40
 -10  -8 -20    1.10   16.90
  10   8  20   19.40   14.60
 -12  -8 -20  199.48   27.00
  12   8  20  201.78   25.80
 -14  -8 -20   19.10   15.10
  14   8  20   27.10   14.30
 -16  -8 -20  100.49   21.60
  16   8  20   87.89   19.50
  18   8  20   71.99   16.90
  20   8  20    3.30   11.10
  22   8  20   60.59   13.40
  20 -10 -20    0.30   19.90
  18 -10 -20   78.79   27.00
 -18  10  20   31.30   15.60
  16 -10 -20    0.70   18.40
 -16  10  20   12.70   13.50
  14 -10 -20   11.10   16.80
 -14  10  20   -6.60   11.60
  12 -10 -20  468.45   47.20
 -12  10  20  547.75   46.60
  10 -10 -20   49.10   23.10
 -10  10  20   10.90   17.80
   8 -10 -20  370.96   39.90
  -8  10  20  424.46   40.00
   6 -10 -20  107.99   26.60
  -6  10  20  111.39   25.70
  -4  10  20  408.76   38.90
   2 -10 -20  320.97   34.80
  -2  10  20  297.77   34.60
   0 -10 -20   12.90   18.00
   0  10  20   23.00   17.10
  -2 -10 -20  314.47   34.60
   2  10  20  265.87   32.70
  -4 -10 -20  393.46   38.70
   4  10  20  448.76   40.00
  -6 -10 -20  137.09   24.50
   6  10  20   89.29   21.90
  -8 -10 -20  368.86   36.90
   8  10  20  401.16   38.10
 -10 -10 -20   29.60   18.10
  10  10  20    9.30   15.40
 -12 -10 -20  546.05   39.10
  12  10  20  577.74   44.20
 -14 -10 -20    4.20   15.70
  14  10  20   14.90   15.70
  18  10  20    2.50   13.40
  20  10  20    5.30   13.60
  22  10  20    8.00   13.30
  22 -12 -20   18.10   21.20
  20 -12 -20   64.29   26.20
 -20  12  20  121.49   26.60
  18 -12 -20  -45.40   18.40
 -18  12  20  -20.70   10.30
  16 -12 -20    8.60   22.40
 -16  12  20   71.69   20.30
  14 -12 -20  457.15   46.50
 -14  12  20  341.27   38.10
  12 -12 -20  -15.70   17.80
 -12  12  20    7.50   12.60
  10 -12 -20  284.47   36.90
 -10  12  20  303.27   36.90
   8 -12 -20  112.19   27.90
  -8  12  20  178.18   30.00
   6 -12 -20   24.50   16.10
  -6  12  20   45.50   18.00
   4 -12 -20  481.65   45.50
  -4  12  20  426.56   41.60
  -2  12  20   29.10   19.60
   0 -12 -20  469.55   42.10
   0  12  20  506.35   43.40
  -2 -12 -20   51.99   20.80
   2  12  20   72.99   22.60
  -4 -12 -20  520.65   45.30
   4  12  20  482.35   43.40
  -6 -12 -20   17.00   18.20
   6  12  20   72.99   20.70
  -8 -12 -20  151.18   27.70
   8  12  20  159.28   27.10
 -10 -12 -20  250.37   33.40
  10  12  20  301.27   35.10
 -12 -12 -20  -11.50   16.10
  12  12  20   16.10   18.20
  14  12  20  306.47   33.40
  16  12  20   58.59   20.50
  18  12  20  -22.50   13.50
  20  12  20   82.99   20.80
  22  12  20   93.89   20.10
  20 -14 -20   -5.90   20.10
 -20  14  20   21.00   21.20
  18 -14 -20   -5.30   19.70
 -18  14  20   15.60   17.70
  16 -14 -20   19.50   22.20
 -16  14  20   59.99   19.70
  14 -14 -20   52.49   23.20
 -14  14  20   59.09   20.30
  12 -14 -20   34.30   23.90
 -12  14  20   31.80   20.90
  10 -14 -20  205.98   31.50
 -10  14  20  199.18   32.80
   8 -14 -20   23.00   22.10
  -8  14  20   68.89   23.50
   6 -14 -20  142.29   30.10
  -6  14  20  136.69   25.70
   4 -14 -20   26.20   20.80
  -4  14  20   40.40   22.30
   2 -14 -20   10.60   19.50
  -2  14  20    0.70   17.90
   0 -14 -20   19.40   16.30
   0  14  20   12.40   14.90
  -2 -14 -20   -4.90   18.50
   2  14  20   38.30   16.80
  -4 -14 -20   -2.10   17.90
   4  14  20   -5.50   16.50
  -6 -14 -20  159.18   28.80
   6  14  20  121.59   25.40
  -8 -14 -20  112.19   27.50
   8  14  20   50.09   20.10
 -10 -14 -20  190.88   30.20
  10  14  20  215.98   31.00
  12  14  20   56.49   21.30
  14  14  20   76.99   22.30
  16  14  20   42.90   21.90
  18  14  20   -8.80   17.00
  20  14  20   36.30   19.00
  18 -16 -20    5.80   22.80
 -18  16  20   14.50   20.90
  16 -16 -20   -9.40   18.60
 -16  16  20  -28.00   17.00
  14 -16 -20  -14.50   17.40
 -14  16  20   18.60   19.60
  12 -16 -20  152.18   30.80
 -12  16  20   56.09   25.00
  10 -16 -20   54.29   21.10
 -10  16  20   40.70   22.20
   8 -16 -20   13.30   21.80
  -8  16  20   15.30   14.40
   6 -16 -20  175.38   31.20
  -6  16  20  128.39   28.90
   4 -16 -20  100.29   26.80
  -4  16  20   71.39   22.00
   2 -16 -20  186.98   32.10
  -2  16  20  129.49   28.20
   0 -16 -20   30.90   18.20
  -2 -16 -20  137.89   29.30
   2  16  20  172.88   31.40
  -4 -16 -20   69.09   25.70
   4  16  20   99.69   26.20
  -6 -16 -20  200.18   33.20
   6  16  20  170.68   30.40
  -8 -16 -20   50.19   24.50
   8  16  20   14.20   19.90
  10  16  20   79.89   22.60
  12  16  20  139.49   27.30
  14  16  20   23.40   22.60
  16  16  20   21.70   20.00
  18  16  20   14.90   19.50
  16 -18 -20  116.99   27.30
 -16  18  20  106.19   27.90
  14 -18 -20  139.09   29.20
 -14  18  20  103.29   27.90
  12 -18 -20   71.39   25.80
 -12  18  20    8.70   21.50
  10 -18 -20   17.10   22.30
 -10  18  20  -28.10   17.30
   8 -18 -20    4.20   21.30
  -8  18  20    5.90   14.30
   6 -18 -20  143.39   28.10
  -6  18  20  220.58   35.90
   4 -18 -20   99.39   24.10
  -4  18  20  121.89   29.60
   2 -18 -20   41.40   24.10
  -2  18  20   20.90   21.20
   0 -18 -20  313.97   39.50
   0  18  20  279.67   38.00
  -2 -18 -20   40.10   24.20
   2  18  20   66.79   25.40
  -4 -18 -20   95.49   24.80
   4  18  20  124.69   33.80
  -6 -18 -20  196.78   33.80
   6  18  20  145.69   29.90
   8  18  20    1.00   17.60
  10  18  20   -2.00   17.70
  12  18  20    3.50   18.60
  14  18  20  133.19   27.80
  16  18  20   85.69   24.40
  14 -20 -20   29.60   24.00
 -14  20  20   65.49   25.80
  12 -20 -20  138.79   28.90
 -12  20  20  105.29   29.70
  10 -20 -20   24.00   22.20
 -10  20  20   -2.60   19.90
   8 -20 -20   40.90   20.80
  -8  20  20   -6.10   14.90
   6 -20 -20   83.09   27.90
  -6  20  20   56.89   25.20
   4 -20 -20    3.20   21.70
  -4  20  20  -22.60   12.70
   2 -20 -20  -18.10   19.00
  -2  20  20  -38.20   16.90
   0 -20 -20   17.90   18.20
   0  20  20    4.80   22.80
  -2 -20 -20  -20.00   21.60
   2  20  20    6.50   19.80
   4  20  20   21.70   21.70
   6  20  20   22.10   18.60
  10  20  20   -2.90   12.20
  12  20  20   75.69   25.70
  14  20  20   43.20   22.40
  12 -22 -20    3.70   21.70
 -12  22  20   10.50   21.90
 -10  22  20  -12.50   14.30
   8 -22 -20   19.40   25.60
  -8  22  20   40.10   23.90
   6 -22 -20   32.10   20.60
  -6  22  20    5.50   21.40
   4 -22 -20   21.90   21.00
  -4  22  20   11.10   23.00
   2 -22 -20   26.20   19.90
  -2  22  20   21.00   19.30
   0  22  20   18.30   17.40
   2  22  20   46.20   20.90
   4  22  20    2.90   21.00
   6  22  20   21.40   20.50
   8  22  20   13.40   21.20
  10  22  20    1.60   20.90
  12  22  20   16.00   22.40
  -6  24  20  117.39   33.90
  -4  24  20  179.18   32.60
  -2  24  20    1.50   16.90
   0  24  20  186.68   37.70
   2  24  20   25.80   25.50
   4  24  20  163.48   31.20
   6  24  20   69.79   28.00
 -15  11 -21  178.48   22.30
 -17  11 -21   36.80   13.60
 -21  11 -21   45.80   12.30
  19   9 -21  -11.70   16.10
 -11   9 -21  722.63   39.10
 -13   9 -21  834.82   41.50
 -15   9 -21   -6.00   12.30
 -17   9 -21    9.00   11.30
 -21   9 -21   57.79   13.50
  23   7 -21    0.40   17.90
  21   7 -21  139.49   29.80
  19   7 -21   98.29   23.00
  17   7 -21   54.09   18.00
  15   7 -21  142.79   25.10
  13   7 -21  203.68   27.90
  11   7 -21  411.26   39.90
  -1   7 -21  257.37   27.80
  -3   7 -21    5.20   14.70
  -5   7 -21   29.60   15.10
  -7   7 -21    5.90   13.10
  -9   7 -21   49.30   15.40
 -11   7 -21  336.07   30.00
 -13   7 -21  174.88   22.30
 -15   7 -21  104.89   17.90
 -17   7 -21   47.50   14.70
 -21   7 -21   75.69   14.10
 -23   7 -21   -1.90    7.70
  23   5 -21   21.70   21.30
  21   5 -21   58.99   22.80
  19   5 -21   -6.70   15.90
  17   5 -21   12.30   18.40
  15   5 -21  259.77   35.60
  13   5 -21   97.29   24.50
  11   5 -21  347.37   38.20
   9   5 -21  121.89   25.60
   7   5 -21  204.08   29.70
   5   5 -21   26.80   17.40
   3   5 -21   55.69   19.40
   1   5 -21   10.40   12.10
  -1   5 -21   20.10   15.90
  -3   5 -21    9.60   14.20
  -5   5 -21   11.20   14.90
  -7   5 -21  220.98   27.10
  -9   5 -21  129.69   21.10
 -11   5 -21  360.96   31.30
 -13   5 -21   53.69   15.30
 -15   5 -21  194.68   22.70
 -17   5 -21   31.40   13.60
 -21   5 -21   54.79   12.50
 -23   5 -21    8.40    8.80
  23   3 -21    8.80   24.40
  21   3 -21    1.70   20.00
  19   3 -21    1.50   18.00
  17   3 -21   47.50   22.00
  15   3 -21   23.20   20.50
  13   3 -21   18.70   20.30
  11   3 -21  765.62   49.90
   9   3 -21   -6.70   13.00
   7   3 -21  440.26   40.80
   5   3 -21    6.60   13.20
   3   3 -21  213.38   29.80
   1   3 -21  -12.20    9.80
  -1   3 -21   -0.90   15.00
  -3   3 -21  215.48   25.90
  -5   3 -21  -18.00   11.70
  -7   3 -21  420.26   34.80
  -9   3 -21   -8.50   12.10
 -11   3 -21  697.93   37.90
 -13   3 -21   39.80   15.30
 -15   3 -21   28.90   15.40
 -17   3 -21   -0.40   12.60
 -21   3 -21   16.40   10.60
  21   1 -21  181.18   29.70
  19   1 -21   44.50   18.70
  17   1 -21  -18.80   18.50
  15   1 -21  138.39   29.80
  13   1 -21  164.08   29.10
  11   1 -21  418.76   44.20
   9   1 -21 1751.32   79.29
   7   1 -21  252.17   34.30
   5   1 -21  630.04   49.70
   3   1 -21  940.81   53.49
   1   1 -21   97.49   21.40
  -1   1 -21   88.79   19.40
  -3   1 -21  882.01   47.90
  -5   1 -21  534.25   37.00
  -7   1 -21  182.58   24.50
  -9   1 -21 1607.04   63.99
 -11   1 -21  347.07   31.60
 -13   1 -21  153.98   21.90
 -15   1 -21  154.98   21.40
 -17   1 -21   -2.30   11.10
 -19   1 -21   19.70   11.20
 -21   1 -21  168.78   27.00
  21  -1 -21  178.48   33.30
  19  -1 -21   31.10   18.30
  17  -1 -21   13.60   19.90
  15  -1 -21  100.59   27.70
  13  -1 -21  107.29   27.70
  11  -1 -21  376.56   41.60
   9  -1 -21 1746.13   77.59
   7  -1 -21  182.58   28.40
   5  -1 -21  779.72   50.59
   3  -1 -21  820.02   50.49
   1  -1 -21   51.29   17.60
  -1  -1 -21   63.19   19.40
  -3  -1 -21  696.13   40.90
  -5  -1 -21  601.34   39.00
  -7  -1 -21  140.59   23.80
  -9  -1 -21 1595.94   64.39
 -11  -1 -21  408.16   35.20
 -15  -1 -21  107.89   19.00
 -17  -1 -21   15.10   13.20
 -19  -1 -21   25.20   13.20
  21  -3 -21   34.80   23.30
  19  -3 -21   -7.40   14.40
  17  -3 -21   -0.90   20.60
  15  -3 -21   38.50   19.10
  13  -3 -21   91.49   28.20
  11  -3 -21  709.83   58.69
   9  -3 -21  -19.70   19.10
   5  -3 -21  -12.40   18.50
   3  -3 -21  251.57   33.40
   1  -3 -21   -6.90   16.70
  -1  -3 -21   21.30   17.70
  -3  -3 -21  173.48   26.40
  -5  -3 -21   -7.20   14.80
  -7  -3 -21  428.46   37.80
  -9  -3 -21   -9.30   16.00
 -11  -3 -21  681.43   40.20
 -13  -3 -21   24.20   14.00
 -15  -3 -21   30.60   16.10
 -17  -3 -21    1.50   12.90
 -19  -3 -21   15.40   14.00
  23  -5 -21   49.10   26.20
  21  -5 -21   85.39   27.20
  19  -5 -21   -9.80   19.70
  17  -5 -21   -9.60   20.80
  15  -5 -21  206.58   36.20
  13  -5 -21  114.89   26.30
  11  -5 -21  328.77   38.70
   9  -5 -21  146.89   30.60
   7  -5 -21  154.18   30.60
  -7   5  21  235.28   27.80
   5  -5 -21   20.40   21.10
  -5   5  21   41.30   17.50
   3  -5 -21   -9.00   16.30
  -3   5  21   15.50   15.40
   1  -5 -21   27.50   19.70
  -1   5  21   10.30   12.00
  -1  -5 -21   22.70   18.70
   1   5  21   46.20   15.90
  -3  -5 -21   43.90   19.40
   3   5  21    0.10   12.80
  -5  -5 -21    4.50   14.80
   5   5  21   -7.20   13.00
  -7  -5 -21  227.98   28.60
   7   5  21  235.48   26.40
  -9  -5 -21  131.49   23.20
   9   5  21  146.39   22.50
 -11  -5 -21  348.57   33.20
  11   5  21  380.66   30.90
 -13  -5 -21   39.50   16.80
  13   5  21   32.00   13.60
 -15  -5 -21  236.68   27.70
  15   5  21  199.48   21.60
 -17  -5 -21   30.40   16.00
 -19  -5 -21   23.90   15.70
  23  -7 -21  -19.30   19.10
  21  -7 -21  109.79   29.40
  19  -7 -21   83.69   28.40
  17  -7 -21   72.09   24.90
  15  -7 -21  127.99   30.50
  13  -7 -21  196.08   33.50
  11  -7 -21  308.87   40.40
 -11   7  21  341.77   35.60
   9  -7 -21   46.80   23.50
  -9   7  21   75.79   21.80
   7  -7 -21   40.90   22.00
  -7   7  21   36.20   16.20
  -5   7  21   -6.70   15.20
   3  -7 -21    9.20   15.30
  -3   7  21   23.70   16.80
   1  -7 -21  242.28   33.00
  -1   7  21  278.67   31.80
  -1  -7 -21  220.08   30.50
   1   7  21  216.58   28.90
  -3  -7 -21   13.10   17.00
   3   7  21    1.60   15.30
  -5  -7 -21   37.90   18.80
   5   7  21   40.90   17.70
  -7  -7 -21    3.20   15.10
   7   7  21   48.80   17.60
  -9  -7 -21   38.90   18.60
   9   7  21   73.89   18.20
 -11  -7 -21  327.27   33.40
  11   7  21  371.56   33.80
 -13  -7 -21  169.18   24.20
  13   7  21  202.68   30.10
 -15  -7 -21   92.99   20.60
  15   7  21  118.59   19.60
 -17  -7 -21   84.69   21.60
  17   7  21   24.40   13.30
  19   7  21   45.60   13.80
  21  -9 -21   20.50   29.80
  19  -9 -21    6.50   22.80
  17  -9 -21  -13.20   14.10
  15  -9 -21  -17.40   20.10
 -15   9  21   -7.10   16.00
  13  -9 -21  644.04   55.99
 -13   9  21  742.33   48.30
  11  -9 -21  586.14   50.59
 -11   9  21  578.14   41.00
   9  -9 -21  186.48   32.60
  -9   9  21  138.09   26.80
   7  -9 -21  591.44   49.80
  -7   9  21  504.85   44.40
   5  -9 -21    4.60   20.70
  -5   9  21   -4.40   16.00
   3  -9 -21  196.98   31.60
  -3   9  21  202.68   29.30
   1  -9 -21  306.37   34.40
  -1   9  21  376.66   37.60
  -1  -9 -21  311.37   35.30
   1   9  21  311.27   35.20
  -3  -9 -21  172.88   28.10
   3   9  21  202.18   27.40
  -5  -9 -21   21.40   18.50
   5   9  21    9.60   16.10
  -7  -9 -21  596.84   41.20
   7   9  21  571.54   39.70
  -9  -9 -21  126.69   24.10
   9   9  21  146.89   26.30
 -11  -9 -21  681.63   44.90
  11   9  21  629.74   42.30
 -13  -9 -21  740.03   44.60
  13   9  21  729.93   42.80
 -15  -9 -21   11.60   15.90
  15   9  21   16.60   16.30
  17   9  21   20.80   14.20
  19   9  21   -2.90   12.70
  21   9  21   49.99   15.30
  21 -11 -21   17.20   22.90
  19 -11 -21  -21.20   19.10
 -19  11  21   18.30   19.60
  17 -11 -21   58.29   21.40
 -17  11  21   66.19   22.10
  15 -11 -21  185.68   31.10
 -15  11  21  222.58   33.00
  13 -11 -21   64.69   22.20
 -13  11  21   94.89   24.40
  11 -11 -21  143.89   30.80
 -11  11  21  122.89   24.00
   9 -11 -21  -13.00   19.30
  -9  11  21    7.40   19.20
   7 -11 -21   61.69   23.40
  -7  11  21   77.49   23.10
   5 -11 -21   36.80   17.60
   3 -11 -21  210.08   30.10
  -3  11  21  266.57   32.70
   1 -11 -21  280.37   36.00
  -1  11  21  272.17   31.90
  -1 -11 -21  280.37   32.80
   1  11  21  244.98   30.70
  -3 -11 -21  172.28   29.30
   3  11  21  173.88   28.20
  -5 -11 -21   36.10   16.70
   5  11  21   43.10   19.20
  -7 -11 -21   70.69   22.40
   7  11  21   26.50   17.80
  -9 -11 -21    7.30   17.00
   9  11  21   -4.80   15.40
 -11 -11 -21  115.49   26.20
  11  11  21  151.08   25.10
 -13 -11 -21   43.00   20.10
  13  11  21   40.00   19.50
  15  11  21  150.18   24.00
  17  11  21   53.99   17.10
  19  11  21   -3.60   14.50
  21  11  21   65.69   17.80
 -19  13  21    3.90   18.20
  17 -13 -21    1.40   15.60
 -17  13  21  -18.70   16.30
  15 -13 -21  139.69   28.20
 -15  13  21  165.78   30.70
  13 -13 -21  741.93   51.69
 -13  13  21  832.22   54.79
  11 -13 -21  -18.90   19.10
 -11  13  21    2.10   14.00
   9 -13 -21  302.17   39.30
  -9  13  21  265.17   36.00
   7 -13 -21   42.20   24.90
  -7  13  21   46.10   23.00
   5 -13 -21   45.70   23.40
  -5  13  21    6.70   16.90
   3 -13 -21   12.20   21.30
  -3  13  21   -6.70   12.40
   1 -13 -21  751.42   50.39
  -1  13  21  689.43   48.40
   1  13  21  788.92   50.99
  -3 -13 -21    5.60   14.20
   3  13  21   69.19   19.20
  -5 -13 -21    9.10   14.40
   5  13  21  -13.20   16.80
  -7 -13 -21   51.99   22.00
   7  13  21   63.39   21.60
  -9 -13 -21  472.15   43.90
   9  13  21  416.76   40.70
 -11 -13 -21   32.00   19.50
  11  13  21    7.20   16.20
 -13 -13 -21  717.03   48.50
  13  13  21  907.71   51.59
  15  13  21  212.08   31.00
  17  13  21   17.40   16.30
  19  13  21   23.90   16.50
  19 -15 -21  -18.90   18.90
  17 -15 -21   29.10   20.00
 -17  15  21   39.10   22.20
  15 -15 -21  -22.40   18.70
 -15  15  21    6.50   20.00
  13 -15 -21    4.40   14.20
 -13  15  21  -19.50   12.90
  11 -15 -21   88.29   25.90
 -11  15  21   55.89   23.60
   9 -15 -21  230.28   35.50
  -9  15  21  217.68   34.60
   7 -15 -21    7.70   22.00
  -7  15  21   15.10   15.70
   5 -15 -21  -14.40   18.40
  -5  15  21   47.30   23.50
   3 -15 -21  157.98   30.50
  -3  15  21  241.08   33.10
   1 -15 -21  -17.90   18.80
  -1  15  21   10.30   14.10
  -1 -15 -21   -7.90   18.60
   1  15  21   -5.50   13.90
  -3 -15 -21  157.48   26.90
   3  15  21  131.49   25.70
  -5 -15 -21  -15.60   18.10
   5  15  21  -14.40   16.80
  -7 -15 -21   -6.30   14.50
   7  15  21   -0.70   16.60
  -9 -15 -21  195.28   32.40
   9  15  21  158.88   28.40
  11  15  21   51.09   21.00
  13  15  21  -17.00   15.20
  15  15  21    4.60   18.20
  17  15  21   66.89   23.30
  19  15  21   24.50   19.80
  17 -17 -21   -0.70   22.80
 -17  17  21   -2.30   21.60
  15 -17 -21   14.10   26.30
 -15  17  21  -10.60   19.60
  13 -17 -21    9.20   22.90
 -13  17  21   72.29   26.10
  11 -17 -21  152.28   29.40
 -11  17  21  123.39   28.90
   9 -17 -21   15.50   23.60
  -9  17  21   31.10   21.90
   7 -17 -21   35.40   23.90
  -7  17  21   46.30   23.30
   5 -17 -21  154.08   28.00
  -5  17  21  151.68   28.70
   3 -17 -21  129.99   26.50
  -3  17  21  192.48   33.50
   1 -17 -21   -5.50   20.00
  -1  17  21   16.60   19.70
  -1 -17 -21  -13.30   14.20
   1  17  21    3.70   18.60
  -3 -17 -21  143.49   30.60
  -5 -17 -21  202.88   34.30
   5  17  21  192.88   31.00
  -7 -17 -21   46.10   25.70
   7  17  21   41.60   22.60
   9  17  21   52.89   21.90
  11  17  21  123.99   27.00
  13  17  21   47.60   21.10
  15  17  21   56.29   24.20
  17  17  21   -3.10   18.40
  15 -19 -21   59.99   27.60
 -15  19  21   90.59   30.40
 -13  19  21   31.10   22.80
  11 -19 -21   49.10   26.50
 -11  19  21   58.09   25.10
   9 -19 -21   -1.40   20.70
  -9  19  21   14.50   16.60
   7 -19 -21   23.50   19.50
  -7  19  21   27.80   24.30
   5 -19 -21   63.29   26.00
  -5  19  21   35.40   19.80
   3 -19 -21   -8.20   19.80
  -3  19  21    6.30   19.00
   1 -19 -21   -0.70   17.20
  -1  19  21   19.40   23.20
  -1 -19 -21    2.00   23.10
   1  19  21  -35.80   17.50
  -3 -19 -21  -11.10   15.30
   3  19  21   -0.50   18.90
  -5 -19 -21   34.60   25.30
   5  19  21   58.89   21.30
   9  19  21   -9.40   18.00
  11  19  21   60.49   24.80
  13  19  21    5.40   18.90
  15  19  21  128.19   29.60
  11 -21 -21   45.70   27.30
 -11  21  21   69.49   24.30
   9 -21 -21   57.89   26.60
  -9  21  21   27.60   24.30
   7 -21 -21   49.99   27.00
  -7  21  21   96.19   28.70
   5 -21 -21  135.59   29.00
  -5  21  21  124.79   30.90
   3 -21 -21   49.40   23.00
  -3  21  21   41.60   19.60
   1 -21 -21  141.39   33.60
  -1  21  21  202.28   32.70
  -1 -21 -21  192.18   36.60
   1  21  21  258.67   36.40
   3  21  21   20.00   18.60
   5  21  21  113.59   29.70
   7  21  21   71.19   26.30
   9  21  21   65.39   26.30
   7 -23 -21   -4.70   26.80
  -7  23  21   -0.10   23.40
   5 -23 -21   51.29   27.20
  -5  23  21   28.20   18.50
  -3  23  21   46.30   27.00
  -1  23  21   -4.20   20.40
   1  23  21   -4.90   22.60
   3  23  21   28.90   24.20
   5  23  21   59.59   26.20
   7  23  21   10.70   22.90
 -18  14 -22    2.00   11.60
 -16  12 -22   94.39   17.40
 -18  12 -22   37.90   14.40
  20  10 -22   -1.50   14.10
 -12  10 -22  235.38   25.60
 -14  10 -22   28.40   14.90
 -16  10 -22   33.10   14.60
 -18  10 -22   35.70   14.60
  22   8 -22  -26.30   17.60
  20   8 -22    3.30   14.90
  18   8 -22   15.20   18.90
  16   8 -22   -7.10   17.00
  14   8 -22  177.38   27.30
  12   8 -22  726.83   45.70
  -4   8 -22   46.80   17.70
  -6   8 -22   38.70   16.50
  -8   8 -22   83.19   18.90
 -10   8 -22   51.99   15.90
 -12   8 -22  599.34   37.10
 -14   8 -22  172.38   22.80
 -16   8 -22   36.10   14.30
 -18   8 -22   45.20   13.40
 -20   8 -22    7.60   12.40
 -22   8 -22    9.20   10.20
  22   6 -22  -24.60   15.90
  20   6 -22   16.20   19.30
  18   6 -22   40.30   17.10
  16   6 -22    9.70   15.50
  14   6 -22   10.80   18.70
  12   6 -22  297.47   36.00
  10   6 -22   25.60   15.10
   8   6 -22   74.69   22.30
   6   6 -22   -4.90   17.20
   4   6 -22  122.59   24.40
   2   6 -22   34.50   17.70
   0   6 -22  397.26   36.10
  -2   6 -22   14.30   15.10
  -4   6 -22  118.79   22.00
  -6   6 -22   11.40   14.50
  -8   6 -22   64.69   17.90
 -10   6 -22   44.30   16.50
 -12   6 -22  335.27   36.30
 -14   6 -22    8.30   14.30
 -16   6 -22   29.70   13.90
 -18   6 -22   17.10   12.60
 -20   6 -22   -4.00   12.50
 -22   6 -22   -0.10    9.90
  22   4 -22   32.00   23.50
  20   4 -22    2.80   19.60
  18   4 -22   -5.00   19.70
  16   4 -22   26.70   20.10
  14   4 -22  -12.10   12.90
  12   4 -22  247.58   34.70
  10   4 -22   38.20   17.70
   8   4 -22  210.38   31.30
   6   4 -22  166.58   27.80
   4   4 -22  106.09   22.80
   2   4 -22   36.50   17.80
   0   4 -22  121.19   23.20
  -2   4 -22   -0.30   15.00
  -4   4 -22  100.09   21.90
  -6   4 -22  124.29   21.70
  -8   4 -22  265.47   30.40
 -10   4 -22   18.80   13.10
 -12   4 -22  252.07   27.00
 -14   4 -22    3.50   12.70
 -16   4 -22   39.40   15.00
 -18   4 -22   29.10   14.00
 -22   4 -22   21.70   11.10
  20   2 -22    6.20   19.20
  18   2 -22    8.50   19.90
  16   2 -22   -5.30   19.60
  14   2 -22   94.49   28.50
  12   2 -22   -2.70   19.70
  10   2 -22  376.86   40.10
   8   2 -22   63.59   20.20
   6   2 -22   13.30   15.60
   4   2 -22   81.79   23.60
   2   2 -22   39.80   16.50
   0   2 -22    1.80   15.50
  -2   2 -22   14.10   16.60
  -4   2 -22   42.50   18.30
  -6   2 -22   10.90   14.90
  -8   2 -22   50.59   17.80
 -10   2 -22  277.97   28.70
 -12   2 -22    8.40   13.60
 -14   2 -22   89.39   19.50
 -16   2 -22    7.10   14.30
 -18   2 -22   29.20   14.20
 -22   2 -22   31.30   11.90
  20   0 -22   21.70   22.10
  18   0 -22   -0.60   14.70
  16   0 -22   20.80   21.90
  14   0 -22  397.26   45.80
  12   0 -22  141.09   31.00
  10   0 -22 1111.09   63.49
   8   0 -22 1140.29   63.59
   6   0 -22  406.16   41.90
   4   0 -22  430.86   40.50
   2   0 -22   35.40   20.00
   0   0 -22  -13.70   15.40
  -2   0 -22    7.70   12.70
  -4   0 -22  355.46   36.00
  -6   0 -22  420.26   37.10
  -8   0 -22 1078.49   52.19
 -10   0 -22 1084.89   51.49
 -12   0 -22  150.78   22.90
 -14   0 -22  438.16   36.00
 -16   0 -22   -9.10   12.50
 -18   0 -22   42.90   15.40
 -20   0 -22   50.49   14.00
  20  -2 -22   30.70   23.20
  18  -2 -22  -19.70   15.50
  16  -2 -22  -16.70   18.10
  14  -2 -22  139.59   28.20
  12  -2 -22   -2.00   21.20
  10  -2 -22  351.26   42.20
   8  -2 -22   70.39   25.50
   4  -2 -22  124.79   26.10
   2  -2 -22    1.70   17.50
   0  -2 -22   33.20   18.60
  -2  -2 -22   15.10   16.10
  -4  -2 -22   52.89   17.00
  -6  -2 -22    0.80   14.70
  -8  -2 -22   64.39   19.40
 -10  -2 -22  348.67   32.90
 -12  -2 -22  -14.40   11.90
 -14  -2 -22   84.89   19.60
 -16  -2 -22  -21.60   10.90
 -18  -2 -22   -1.30   12.60
 -20  -2 -22   -2.60   11.80
  22  -4 -22  -29.20   24.10
  20  -4 -22  -25.20   20.70
  18  -4 -22    7.20   17.10
  16  -4 -22   56.39   26.30
  14  -4 -22    6.00   21.50
  12  -4 -22  240.78   34.70
  10  -4 -22   17.70   17.40
   8  -4 -22  254.07   37.10
   6  -4 -22  134.59   30.60
   4  -4 -22   86.79   26.20
   2  -4 -22  -10.50   18.10
   0  -4 -22  110.19   25.30
  -2  -4 -22    5.20   16.70
   2   4  22   20.50   14.50
  -4  -4 -22  101.89   22.80
   4   4  22  139.09   22.30
  -6  -4 -22  149.79   25.10
   6   4  22  142.89   22.20
  -8  -4 -22  181.38   27.90
 -10  -4 -22  -14.70   15.50
 -12  -4 -22  217.78   27.10
 -14  -4 -22   19.70   13.60
 -16  -4 -22   26.90   17.00
 -18  -4 -22   37.10   15.80
 -20  -4 -22   -3.10   13.00
  22  -6 -22   12.80   23.20
  20  -6 -22   40.80   26.50
  18  -6 -22   51.19   22.20
  16  -6 -22    2.30   22.50
  14  -6 -22   15.90   23.30
  12  -6 -22  262.47   39.20
  10  -6 -22   47.10   24.80
   8  -6 -22   73.29   26.30
  -8   6  22   73.59   22.20
   6  -6 -22   47.00   23.10
  -6   6  22    5.00   16.00
   4  -6 -22  169.68   28.40
  -4   6  22  108.79   23.10
   2  -6 -22   17.10   20.40
  -2   6  22   -7.70   14.10
   0  -6 -22  419.96   40.90
   0   6  22  360.86   35.30
  -2  -6 -22   12.10   17.20
   2   6  22  -14.00    9.30
  -4  -6 -22  184.88   28.00
   4   6  22  157.68   24.50
  -6  -6 -22   41.30   19.10
   6   6  22  -10.40   13.50
  -8  -6 -22   45.90   19.10
   8   6  22   78.99   19.10
 -10  -6 -22   51.69   21.20
  10   6  22   50.99   17.80
 -12  -6 -22  330.97   32.20
  12   6  22  220.38   25.90
 -14  -6 -22    8.30   15.90
  14   6  22  -30.00   10.80
 -16  -6 -22  -31.60    9.60
  16   6  22   -9.70   11.00
 -18  -6 -22   69.29   19.00
  22  -8 -22  -27.50   20.00
  20  -8 -22  -12.30   21.70
  18  -8 -22   25.00   18.40
  16  -8 -22   19.80   23.60
  14  -8 -22  193.38   35.40
  12  -8 -22  634.04   55.29
 -12   8  22  646.04   46.40
  10  -8 -22   69.49   27.40
 -10   8  22   39.50   16.90
   8  -8 -22   84.49   27.30
  -8   8  22  105.79   24.00
   6  -8 -22   75.19   22.30
   4  -8 -22   26.50   21.90
  -4   8  22    1.30   15.90
   2  -8 -22   33.60   21.60
  -2   8  22    4.30   15.70
   0  -8 -22  787.52   50.19
   0   8  22  828.02   49.00
  -2  -8 -22   20.20   18.80
   2   8  22   25.50   18.50
  -4  -8 -22   66.39   21.30
   4   8  22    9.00   16.20
  -6  -8 -22  116.99   24.70
   6   8  22   68.69   20.00
  -8  -8 -22   87.39   22.30
   8   8  22   74.89   20.40
 -10  -8 -22   45.50   20.00
  10   8  22   48.00   19.50
 -12  -8 -22  682.53   43.30
  12   8  22  630.94   39.80
 -14  -8 -22  147.99   24.70
  14   8  22  176.08   23.90
 -16  -8 -22   31.30   17.40
  16   8  22   37.70   14.10
  18   8  22   40.50   14.70
  20   8  22   -2.50   12.10
  20 -10 -22   18.10   24.40
  18 -10 -22   52.49   22.10
  16 -10 -22   48.10   25.80
 -16  10  22   24.60   20.20
  14 -10 -22   -9.40   20.10
 -14  10  22   19.80   16.10
  12 -10 -22  263.97   38.30
 -12  10  22  276.17   36.40
  10 -10 -22   10.20   16.30
 -10  10  22  -15.60   16.50
   8 -10 -22  237.58   36.50
  -8  10  22  275.57   35.30
   6 -10 -22  165.78   30.50
  -6  10  22  150.78   27.30
   4 -10 -22   16.40   15.90
  -4  10  22    2.40   17.10
   2 -10 -22  -23.30   17.30
  -2  10  22   12.70   19.60
   0 -10 -22   24.00   20.70
   0  10  22   59.29   21.60
  -2 -10 -22  -35.60   15.80
   2  10  22   -1.90   11.60
  -4 -10 -22   -8.60   16.60
   4  10  22  -11.90   15.70
  -6 -10 -22  123.99   26.40
   6  10  22  154.68   26.80
  -8 -10 -22  226.58   31.40
   8  10  22  213.18   29.50
 -10 -10 -22    2.80   16.80
  10  10  22   17.30   17.40
 -12 -10 -22  242.48   31.00
  12  10  22  256.77   31.00
 -14 -10 -22   42.00   19.70
  14  10  22   18.30   16.20
 -16 -10 -22   18.20   19.20
  16  10  22    8.10   13.70
  18  10  22   39.70   16.50
  20  10  22  -13.00   13.30
  20 -12 -22  -24.60   20.30
  18 -12 -22   30.20   23.90
 -18  12  22   83.89   25.30
  16 -12 -22   84.29   28.60
 -16  12  22   94.89   25.80
  14 -12 -22  446.86   48.10
 -14  12  22  438.46   43.30
  12 -12 -22  284.07   40.00
 -12  12  22  376.46   42.00
  10 -12 -22    8.00   21.10
 -10  12  22   38.80   21.00
   8 -12 -22    3.00   20.30
  -8  12  22   20.70   19.40
   6 -12 -22   52.59   24.40
  -6  12  22  -10.20   17.10
   4 -12 -22   -3.90   21.00
  -4  12  22   25.60   19.30
   2 -12 -22  320.07   39.20
  -2  12  22  360.86   40.30
   0 -12 -22 1611.24   73.19
   0  12  22 1619.04   74.49
  -2 -12 -22  362.26   40.20
   2  12  22  269.07   34.40
  -4 -12 -22   15.00   20.60
   4  12  22    4.80   17.30
  -6 -12 -22   38.40   22.20
   6  12  22   71.69   22.60
  -8 -12 -22   21.10   20.30
   8  12  22   -3.40   14.90
 -10 -12 -22   17.20   18.50
  10  12  22   21.10   19.00
 -12 -12 -22  262.67   33.60
  12  12  22  234.48   32.70
 -14 -12 -22  457.35   43.10
  14  12  22  476.05   41.50
  16  12  22   66.59   21.60
  18  12  22   49.99   21.40
  20  12  22    6.70   15.70
  18 -14 -22   11.40   22.10
 -18  14  22    5.20   13.70
  16 -14 -22    4.10   22.50
 -16  14  22   28.80   21.40
  14 -14 -22  105.39   29.70
 -14  14  22  152.18   30.20
  12 -14 -22  150.58   30.90
 -12  14  22  189.08   33.70
  10 -14 -22   54.19   25.80
 -10  14  22   58.69   19.30
   8 -14 -22  177.78   33.00
  -8  14  22  119.59   27.70
   6 -14 -22  -11.50   19.90
  -6  14  22    5.70   14.50
   4 -14 -22   12.60   21.30
  -4  14  22   44.50   21.40
   2 -14 -22   47.80   22.90
  -2  14  22   49.30   22.60
   0 -14 -22  294.87   35.40
   0  14  22  287.57   41.80
  -2 -14 -22    8.40   20.90
   2  14  22   93.39   26.00
   4  14  22  -27.20   15.30
  -6 -14 -22    0.20   19.00
   6  14  22   29.60   19.20
  -8 -14 -22  118.09   27.80
   8  14  22  165.78   28.50
 -10 -14 -22    9.80   20.60
  10  14  22   57.49   20.60
 -12 -14 -22  189.28   34.00
  12  14  22  253.57   32.70
  14  14  22   98.19   26.40
  16  14  22    8.90   17.60
  18  14  22   -8.50   15.80
  16 -16 -22   10.40   20.60
 -16  16  22   17.10   20.70
  14 -16 -22  -23.40   19.60
 -14  16  22   25.20   22.20
  12 -16 -22    9.20   22.90
 -12  16  22    5.90   14.40
  10 -16 -22   38.10   18.30
 -10  16  22   47.10   24.20
   8 -16 -22   71.39   26.10
  -8  16  22   67.79   21.10
   6 -16 -22  -17.70   20.40
  -6  16  22  -20.30   16.40
   4 -16 -22   -2.00   18.40
  -4  16  22  -17.40   11.40
   2 -16 -22   -0.50   20.30
  -2  16  22    5.90   14.70
   0 -16 -22    8.10   21.50
   0  16  22    6.90   14.20
  -2 -16 -22   14.10   22.30
   2  16  22   11.70   15.60
  -4 -16 -22   -7.10   14.10
   4  16  22    0.20   17.60
  -6 -16 -22   -4.10   15.90
   6  16  22    8.70   20.30
   8  16  22   66.29   22.90
 -10 -16 -22   24.30   22.90
  10  16  22   62.69   22.60
  12  16  22   22.60   19.60
  14  16  22    0.40   19.40
  16  16  22    0.70   18.20
  14 -18 -22  -23.20   14.90
 -14  18  22  -14.40   20.40
  12 -18 -22   53.99   25.90
 -12  18  22   66.59   22.10
  10 -18 -22   22.10   24.10
 -10  18  22    3.10   19.10
   8 -18 -22    3.00   21.40
  -8  18  22    2.50   20.30
   6 -18 -22  134.69   29.10
  -6  18  22   50.49   23.10
   4 -18 -22   39.40   24.20
  -4  18  22   46.50   19.70
   2 -18 -22  -36.30   10.50
  -2  18  22  -10.10   19.10
   0 -18 -22   -4.90   20.40
   0  18  22    6.40   18.60
  -2 -18 -22   -6.00   20.70
   2  18  22  -26.40   17.30
  -4 -18 -22   23.00   24.70
   4  18  22   46.20   20.00
  -6 -18 -22   90.09   30.90
   8  18  22  -20.10   16.20
  10  18  22   -4.30   19.50
  12  18  22   80.19   27.10
  14  18  22   59.79   23.40
  12 -20 -22   50.89   26.10
 -12  20  22   23.80   18.70
 -10  20  22  -15.50   20.80
   8 -20 -22   51.89   27.60
  -8  20  22   34.30   25.10
   6 -20 -22   24.40   23.30
  -6  20  22   60.39   24.70
   4 -20 -22   69.69   29.60
  -4  20  22   66.79   22.30
   2 -20 -22    0.90   21.70
  -2  20  22    5.20   16.40
   0 -20 -22  133.79   33.70
   0  20  22   95.89   27.50
  -2 -20 -22  -18.40   14.40
   2  20  22    0.50   15.60
  -4 -20 -22   61.59   28.10
   4  20  22   75.99   28.20
   6  20  22   42.00   23.80
   8  20  22   31.30   22.10
  12  20  22   41.50   22.20
   8 -22 -22  -11.50   15.40
  -8  22  22  -23.30   18.60
   6 -22 -22   38.00   27.80
  -6  22  22  -13.20   19.30
   4 -22 -22    7.40   25.10
  -4  22  22    2.40   21.80
   2 -22 -22   59.49   29.20
  -2  22  22   52.09   27.30
   0 -22 -22  219.58   39.90
   0  22  22  189.78   37.00
   2  22  22   29.50   24.40
   4  22  22   55.49   24.90
   6  22  22  -12.80   13.70
   8  22  22  -38.70   14.20
 -15  13 -23  -24.30   12.80
 -17  13 -23   20.50   14.30
  19  11 -23   60.99   20.80
 -11  11 -23   11.90   12.90
 -13  11 -23   38.80   16.20
 -15  11 -23   13.00   14.70
 -17  11 -23  135.59   20.80
 -19  11 -23   74.99   15.90
  17   9 -23  -12.00   17.50
  15   9 -23   33.60   19.60
  13   9 -23   66.49   19.20
  -5   9 -23   51.99   18.00
  -7   9 -23   64.79   18.90
  -9   9 -23   -2.90   12.70
 -11   9 -23   21.60   14.90
 -13   9 -23   80.99   19.10
 -15   9 -23   27.20   16.00
 -17   9 -23   -2.60   13.10
 -19   9 -23    1.90   10.90
  21   7 -23   30.60   17.80
  19   7 -23   41.60   21.80
  17   7 -23   27.70   18.80
  15   7 -23   47.60   18.70
  13   7 -23   -2.80   18.60
  11   7 -23  -13.60   17.50
   9   7 -23   17.40   19.70
   7   7 -23    9.90   14.20
   3   7 -23  361.16   36.90
   1   7 -23   89.99   21.90
  -1   7 -23   93.89   21.70
  -3   7 -23  336.17   33.50
  -5   7 -23   66.39   19.70
  -7   7 -23  -19.10   12.00
  -9   7 -23   -6.90   12.00
 -11   7 -23   27.50   14.20
 -13   7 -23  -16.90   15.30
 -15   7 -23   64.29   17.50
 -17   7 -23    4.30   12.70
 -19   7 -23    1.70    9.70
 -21   7 -23    4.20   10.50
  21   5 -23   38.40   22.40
  19   5 -23    1.80   14.50
  17   5 -23    8.70   18.00
  15   5 -23   44.90   22.50
  13   5 -23   52.29   23.00
  11   5 -23   93.09   23.70
   9   5 -23  -12.90   12.60
   7   5 -23    5.40   17.00
   5   5 -23   28.30   22.70
   3   5 -23   92.79   21.10
   1   5 -23   22.50   18.90
  -1   5 -23   31.90   18.10
  -3   5 -23   71.29   20.60
  -5   5 -23    4.80   15.10
  -7   5 -23  -27.80   11.20
  -9   5 -23    2.60   14.10
 -11   5 -23  110.89   21.30
 -13   5 -23   25.60   18.30
 -15   5 -23   16.70   15.00
 -17   5 -23    8.70   14.40
 -19   5 -23    4.00   11.30
 -21   5 -23   33.60   12.60
  21   3 -23   -6.20   23.70
  19   3 -23   11.30   21.30
  17   3 -23   45.40   24.20
  15   3 -23  -13.90   10.30
  13   3 -23   36.00   21.70
  11   3 -23   -4.90   14.00
   9   3 -23   -6.70   19.70
   7   3 -23  -21.60   17.40
   5   3 -23   28.50   17.00
   3   3 -23   -8.60   17.20
   1   3 -23   60.99   22.00
  -1   3 -23   41.80   19.50
  -3   3 -23   70.29   20.90
  -5   3 -23   13.20   17.20
  -7   3 -23   41.50   17.80
  -9   3 -23   -2.10   16.20
 -11   3 -23  -17.80   12.20
 -13   3 -23    7.10   15.60
 -15   3 -23    1.60   14.70
 -17   3 -23   35.90   15.90
 -19   3 -23   17.30   14.00
  21   1 -23   27.30   23.10
  19   1 -23   73.19   26.70
  17   1 -23  -38.00   16.90
  15   1 -23   13.70   22.40
  13   1 -23  224.88   35.80
  11   1 -23    4.70   16.70
   9   1 -23  319.07   38.60
   7   1 -23   22.60   17.30
   5   1 -23    5.60   17.50
   3   1 -23   22.20   19.40
   1   1 -23  179.28   30.30
  -1   1 -23  142.89   26.80
  -3   1 -23   38.50   19.10
  -5   1 -23  -15.20   14.10
  -7   1 -23   -7.30   14.20
  -9   1 -23  304.97   32.10
 -11   1 -23    6.90   13.90
 -13   1 -23  203.48   26.90
 -15   1 -23   10.70   14.60
 -17   1 -23   11.90   14.60
 -19   1 -23   64.39   17.10
  19  -1 -23   74.29   28.20
  17  -1 -23  -21.50   18.00
  15  -1 -23   23.00   21.90
  13  -1 -23  339.57   44.00
  11  -1 -23    1.20   17.10
   9  -1 -23  266.87   35.10
   7  -1 -23  -13.50   17.80
   3  -1 -23   40.30   22.40
   1  -1 -23  149.99   28.20
  -1  -1 -23  159.38   28.50
  -3  -1 -23   -5.00   14.90
  -5  -1 -23   22.60   16.70
  -7  -1 -23   13.20   18.00
  -9  -1 -23  281.67   31.30
 -11  -1 -23    5.10   15.00
 -13  -1 -23  235.58   27.90
 -17  -1 -23   -5.60   12.90
 -19  -1 -23   85.99   18.90
 -21  -1 -23    9.50   13.20
  21  -3 -23   42.40   28.90
  19  -3 -23   44.50   25.60
  17  -3 -23   57.19   22.70
  15  -3 -23    9.90   22.50
  13  -3 -23  -29.40   18.40
  11  -3 -23   36.60   24.90
   9  -3 -23    2.50   21.90
   7  -3 -23   34.50   22.90
   5  -3 -23   19.80   17.00
   3  -3 -23   25.20   17.00
   1  -3 -23   21.90   15.40
  -1  -3 -23   18.60   19.70
  -3  -3 -23   86.49   23.10
  -5  -3 -23   24.10   17.50
  -7  -3 -23   10.70   16.10
  -9  -3 -23    1.60   15.90
 -11  -3 -23  -16.70   15.30
 -13  -3 -23   -6.70   13.50
 -15  -3 -23    0.90   14.50
 -17  -3 -23   57.49   19.20
 -19  -3 -23   39.10   16.00
 -21  -3 -23   64.69   17.60
  21  -5 -23   27.80   23.90
  19  -5 -23  -33.40   20.00
  17  -5 -23    2.80   17.60
  15  -5 -23  -19.10   23.60
  13  -5 -23   10.70   23.20
  11  -5 -23  152.48   34.40
   9  -5 -23  -18.90   19.60
   7  -5 -23  -16.40   12.90
   5  -5 -23   12.60   21.20
   3  -5 -23  130.09   29.20
  -3   5  23  129.49   22.40
   1  -5 -23   34.80   21.20
  -1   5  23   43.50   18.20
  -1  -5 -23   59.19   19.60
   1   5  23   29.70   17.40
  -3  -5 -23  115.39   25.00
   3   5  23  107.89   22.10
  -5  -5 -23   39.60   21.00
   5   5  23   20.20   15.40
  -7  -5 -23   29.10   19.90
   7   5  23  -24.30   10.50
  -9  -5 -23   -0.10   16.00
   9   5  23  -27.90   12.20
 -11  -5 -23   80.89   20.00
  11   5  23  110.19   19.40
 -13  -5 -23   39.50   18.10
 -15  -5 -23    6.10   14.20
 -17  -5 -23    3.20   15.20
 -19  -5 -23   34.30   16.90
  21  -7 -23   10.10   24.50
  19  -7 -23   24.30   23.10
  17  -7 -23   10.00   19.40
  15  -7 -23   21.00   22.90
  13  -7 -23   16.70   23.50
  11  -7 -23   -3.90   22.80
   9  -7 -23  -18.80   15.00
  -9   7  23   10.10   16.20
   7  -7 -23   15.30   21.70
  -7   7  23    0.10   12.10
   5  -7 -23  132.49   26.60
  -5   7  23   97.99   21.60
   3  -7 -23  286.87   35.80
  -3   7  23  289.07   32.90
   1  -7 -23   61.89   24.00
  -1   7  23  104.09   23.60
  -1  -7 -23  133.19   28.50
   1   7  23  118.19   23.80
  -3  -7 -23  320.87   36.70
   3   7  23  302.97   31.60
  -5  -7 -23  104.19   24.60
   5   7  23   94.69   22.20
  -7  -7 -23   17.30   18.50
   7   7  23   -0.70   15.00
  -9  -7 -23   -4.70   17.30
   9   7  23   18.90   15.40
 -11  -7 -23  -18.50   15.30
  11   7  23   11.40   14.30
 -13  -7 -23   20.80   17.60
  13   7  23  -25.60   12.80
 -15  -7 -23   12.70   15.40
  15   7  23   46.30   17.90
 -17  -7 -23   15.30   16.50
  17   7  23   22.90   14.20
  17  -9 -23   44.70   26.60
  15  -9 -23   44.60   25.50
  13  -9 -23   49.40   28.80
 -13   9  23   94.49   24.40
  11  -9 -23   26.30   24.40
 -11   9  23    8.60   17.80
   9  -9 -23   -4.50   15.50
  -9   9  23   -3.10   17.00
   7  -9 -23   52.19   25.60
  -7   9  23   55.69   22.10
   5  -9 -23  141.49   29.80
  -5   9  23   98.79   24.90
   3  -9 -23   57.19   24.60
  -3   9  23  121.59   26.20
  -1   9  23    1.60   17.30
  -1  -9 -23   -2.60   13.80
   1   9  23   10.20   15.80
  -3  -9 -23  128.29   27.10
   3   9  23   98.29   20.60
  -5  -9 -23   63.79   22.90
   5   9  23   79.89   22.10
  -7  -9 -23   38.80   20.70
   7   9  23   88.59   21.90
  -9  -9 -23   18.10   18.10
   9   9  23    9.00   14.60
 -11  -9 -23   39.30   20.30
  11   9  23   43.60   17.80
 -13  -9 -23   53.99   21.10
  13   9  23   91.29   21.60
 -15  -9 -23   18.60   18.30
  15   9  23   60.29   18.40
 -17  -9 -23    9.00   16.50
  17   9  23    5.10   12.90
  19   9  23   -6.80   12.90
  19 -11 -23   47.70   21.30
  17 -11 -23  139.99   33.50
 -17  11  23  106.69   23.20
  15 -11 -23   -0.70   22.00
 -15  11  23   25.20   21.50
  13 -11 -23   14.50   23.80
 -13  11  23   27.30   22.20
  11 -11 -23    3.50   24.90
 -11  11  23   33.90   16.90
   9 -11 -23   86.39   26.70
  -9  11  23   81.69   25.50
   7 -11 -23  143.89   31.40
  -7  11  23  121.49   28.00
   5 -11 -23  118.19   28.80
  -5  11  23  151.58   27.20
   3 -11 -23  102.59   27.60
  -3  11  23   94.09   22.30
   1 -11 -23  275.87   37.40
  -1  11  23  303.17   36.00
  -1 -11 -23  223.58   40.90
   1  11  23  292.07   35.50
  -3 -11 -23  122.79   25.30
   3  11  23   75.39   23.80
  -5 -11 -23   89.09   25.60
   5  11  23  124.19   24.10
  -7 -11 -23  132.49   28.20
   7  11  23  114.59   25.80
  -9 -11 -23   60.09   22.30
   9  11  23   73.09   21.20
 -11 -11 -23   -9.80   17.70
  11  11  23   -9.00   15.30
 -13 -11 -23   60.29   21.70
  13  11  23   -6.10   18.20
 -15 -11 -23   44.00   23.50
  15  11  23   20.20   18.50
  17  11  23  173.98   26.90
  19  11  23   86.69   21.20
  17 -13 -23  -16.10   19.10
 -17  13  23   22.10   20.30
  15 -13 -23    1.40   22.50
 -15  13  23  -14.10   19.00
  13 -13 -23   81.09   29.00
 -13  13  23  105.59   26.70
  11 -13 -23   24.40   23.60
 -11  13  23   22.40   21.90
   9 -13 -23   21.20   19.40
  -9  13  23   17.10   19.10
   7 -13 -23   -3.10   21.50
  -7  13  23  -31.00   15.90
   5 -13 -23  132.09   30.50
  -5  13  23  176.38   29.00
   3 -13 -23   69.39   25.80
  -3  13  23  108.09   23.30
   1 -13 -23  147.79   30.30
  -1  13  23  180.08   28.50
  -1 -13 -23  219.38   33.70
   1  13  23  193.48   29.40
  -3 -13 -23  103.99   24.50
   3  13  23   77.49   24.10
  -5 -13 -23  151.18   28.70
   5  13  23  130.89   26.70
  -7 -13 -23   -1.60   15.10
   7  13  23    9.80   17.70
  -9 -13 -23    5.80   20.00
   9  13  23   25.70   18.30
 -11 -13 -23   12.20   20.70
  11  13  23   69.09   22.50
 -13 -13 -23   84.69   25.90
  13  13  23  111.19   25.10
  15  13  23  -13.20   17.00
  17  13  23   36.10   19.90
  15 -15 -23    1.60   23.40
 -15  15  23   11.90   15.80
  13 -15 -23   24.60   24.40
 -13  15  23   -4.90   19.20
  11 -15 -23   25.40   24.40
 -11  15  23   36.80   22.80
   9 -15 -23    8.60   17.30
  -9  15  23   -4.90   13.80
   7 -15 -23   17.70   22.00
  -7  15  23  -29.60   16.20
   5 -15 -23  196.78   34.60
  -5  15  23  200.58   33.40
   3 -15 -23   78.09   25.50
  -3  15  23  108.29   27.70
   1 -15 -23   18.20   23.10
  -1  15  23    0.50   18.10
  -1 -15 -23    8.10   17.10
   1  15  23   -8.20   17.90
  -3 -15 -23   62.29   26.30
   3  15  23   80.39   25.20
  -5 -15 -23  206.38   34.50
   5  15  23  172.18   31.10
  -7 -15 -23    7.40   25.20
   7  15  23   13.70   18.10
  -9 -15 -23  -25.30   18.50
   9  15  23   22.70   19.00
 -11 -15 -23   -5.10   20.50
  11  15  23    6.10   18.20
  13  15  23   12.80   17.70
  15  15  23  -11.30   16.20
  13 -17 -23  -60.09   17.80
 -13  17  23    2.00   15.10
  11 -17 -23  -37.90   19.30
 -11  17  23   17.80   22.60
   9 -17 -23   22.50   24.70
  -9  17  23   -6.80   19.90
   7 -17 -23    6.80   21.40
  -7  17  23   10.80   21.90
   5 -17 -23  -33.30   12.00
  -5  17  23    9.30   15.30
   3 -17 -23    1.00   14.80
  -3  17  23  -10.60   13.20
   1 -17 -23  -21.10   19.70
  -1  17  23   13.50   21.40
  -1 -17 -23  -44.20   19.80
   1  17  23   -9.00   14.90
  -3 -17 -23   -6.90   21.30
   3  17  23  -14.00   17.60
  -5 -17 -23   -5.50   17.10
   5  17  23  -14.40   19.40
  -7 -17 -23   17.30   18.90
   7  17  23   15.10   15.60
  -9 -17 -23    6.60   21.90
   9  17  23   27.30   21.10
  11  17  23  -23.50   17.20
  13  17  23  -23.30   15.50
  11 -19 -23    9.00   23.90
 -11  19  23    4.70   20.50
   9 -19 -23   -5.70   18.30
  -9  19  23   36.20   25.80
   7 -19 -23  -28.60   20.80
  -7  19  23    5.30   21.20
   5 -19 -23  -18.70   20.30
  -5  19  23  -16.30   13.30
   3 -19 -23   37.20   24.10
  -3  19  23    9.30   16.30
   1 -19 -23   10.90   22.80
  -1  19  23   35.20   23.00
  -1 -19 -23  -31.90   14.40
   1  19  23  -18.20   13.90
  -3 -19 -23    0.30   23.00
   3  19  23   -6.80   15.20
  -5 -19 -23  -15.90   20.80
   5  19  23    1.90   20.10
   7  19  23    2.40   15.40
  11  19  23  -20.80   17.00
  -7  21  23  -30.80   18.00
   5 -21 -23    2.30   16.70
  -5  21  23   10.80   23.90
   3 -21 -23   60.69   27.50
  -3  21  23  -13.50   21.20
   1 -21 -23   94.49   26.70
  -1  21  23  142.89   30.50
  -1 -21 -23  124.39   34.50
   1  21  23  176.98   35.20
  -3 -21 -23  -13.10   23.10
   3  21  23   67.09   25.60
   5  21  23   28.50   25.70
   7  21  23  -38.10   16.50
 -16  14 -24   -0.30   14.80
 -12  12 -24   68.99   19.60
 -14  12 -24   90.79   20.20
 -16  12 -24    5.00   13.80
  18  10 -24   85.69   30.10
  16  10 -24    0.70   20.10
  14  10 -24   -4.00   13.80
  -6  10 -24   95.49   22.00
  -8  10 -24   99.79   21.70
 -10  10 -24   36.20   15.90
 -12  10 -24   22.60   16.70
 -14  10 -24   -3.90   14.20
 -16  10 -24   -8.00   13.80
 -18  10 -24  105.49   18.80
  18   8 -24  -44.20   16.30
  16   8 -24   25.50   20.20
  14   8 -24   29.30   16.20
  12   8 -24  157.58   28.80
  10   8 -24  -10.10   16.80
   8   8 -24   -1.20   16.60
   6   8 -24   75.89   22.90
   4   8 -24  272.47   33.90
   2   8 -24  213.28   30.60
   0   8 -24   -9.40   16.40
  -2   8 -24  249.68   32.00
  -4   8 -24  275.37   31.70
  -6   8 -24   75.39   20.30
  -8   8 -24  -18.10   14.90
 -10   8 -24  -19.10   13.30
 -12   8 -24  240.48   28.20
 -16   8 -24   35.30   15.10
 -18   8 -24   -2.90   13.50
  20   6 -24   42.00   23.50
  18   6 -24   47.00   22.90
  16   6 -24   49.60   20.90
  14   6 -24   19.40   20.60
  12   6 -24   41.50   22.40
  10   6 -24   -9.20   16.60
   8   6 -24    1.50   13.20
   6   6 -24   12.90   19.10
   2   6 -24   -2.20   17.50
   0   6 -24   30.90   19.20
  -2   6 -24   65.29   21.60
  -4   6 -24   50.59   20.00
  -6   6 -24   -0.80   14.90
  -8   6 -24   21.40   18.10
 -10   6 -24   -2.80   16.10
 -12   6 -24   19.60   16.30
 -16   6 -24   30.70   16.10
 -18   6 -24    4.90   14.90
  20   4 -24  117.69   27.60
  18   4 -24   71.39   22.50
  16   4 -24    9.50   19.50
  14   4 -24  105.79   28.30
  12   4 -24   52.79   22.00
  10   4 -24   19.00   21.60
   8   4 -24  -22.20   17.50
   6   4 -24  140.99   27.80
   4   4 -24   35.00   19.80
   2   4 -24    2.20   18.90
   0   4 -24   21.50   15.10
  -2   4 -24   15.10   14.20
  -4   4 -24   21.00   18.00
  -6   4 -24  135.29   25.40
  -8   4 -24   45.30   18.50
 -10   4 -24   41.50   16.90
 -12   4 -24   28.70   16.90
 -14   4 -24   27.10   19.20
 -16   4 -24  -25.10   11.90
 -18   4 -24   38.10   16.20
 -20   4 -24  128.99   18.90
  20   2 -24    6.90   24.00
  18   2 -24  186.38   34.40
  16   2 -24  -16.20   19.50
  14   2 -24    7.60   21.80
  12   2 -24   10.80   16.30
  10   2 -24    9.30   20.90
   8   2 -24   29.60   22.70
   6   2 -24   28.80   22.60
   4   2 -24   -3.20   15.70
   2   2 -24   18.30   21.30
   0   2 -24  335.07   38.60
  -2   2 -24   65.19   22.00
  -4   2 -24   -6.10   11.60
  -6   2 -24   -1.10   15.70
  -8   2 -24   26.30   19.00
 -10   2 -24   -8.10   13.70
 -12   2 -24   23.80   17.10
 -14   2 -24   20.10   16.00
 -16   2 -24  -11.70   14.50
 -18   2 -24  165.38   22.80
 -20   2 -24    4.60   12.40
  18   0 -24  194.48   33.40
  16   0 -24  114.79   30.40
  14   0 -24  134.09   29.00
  12   0 -24   26.10   23.50
  10   0 -24   -3.90   18.40
   8   0 -24   -8.70   18.90
   6   0 -24  104.99   24.20
   2   0 -24   45.00   18.50
   0   0 -24 1692.43   74.09
  -2   0 -24  109.89   25.20
  -4   0 -24  140.49   25.30
  -6   0 -24  129.69   24.50
  -8   0 -24   14.30   18.90
 -10   0 -24    7.40   15.20
 -12   0 -24   52.29   19.60
 -14   0 -24   78.99   21.20
 -16   0 -24   43.20   18.40
 -18   0 -24  184.98   25.30
 -20   0 -24  183.18   23.60
  20  -2 -24   18.10   27.10
  18  -2 -24  183.58   37.00
  16  -2 -24   24.80   24.90
  14  -2 -24   10.50   19.00
  12  -2 -24    7.80   21.50
  10  -2 -24    0.20   21.20
   8  -2 -24  -11.00   20.80
   6  -2 -24  -19.90   12.20
   4  -2 -24  -17.50   19.80
   2  -2 -24   30.70   22.30
   0  -2 -24  316.17   37.80
  -2  -2 -24   16.10   14.90
  -4  -2 -24   -3.20   17.50
  -6  -2 -24    3.70   16.70
  -8  -2 -24  -15.10   16.00
 -10  -2 -24   31.90   16.90
 -12  -2 -24   21.60   18.30
 -14  -2 -24  -14.90   14.80
 -16  -2 -24   11.80   16.30
 -18  -2 -24  185.68   25.00
 -20  -2 -24   -9.90   14.40
  20  -4 -24  139.99   33.60
  18  -4 -24    4.30   25.00
  16  -4 -24    6.70   18.60
  14  -4 -24   48.30   25.70
  12  -4 -24   67.99   27.50
  10  -4 -24   27.80   22.80
   8  -4 -24    2.80   15.50
   6  -4 -24  136.49   31.40
   4  -4 -24   17.50   16.50
   2  -4 -24   15.80   16.20
   0  -4 -24   18.80   20.80
  -2  -4 -24   13.50   19.30
  -4  -4 -24   26.70   19.40
  -6  -4 -24  108.99   25.30
  -8  -4 -24    9.50   17.40
 -10  -4 -24   32.80   18.20
 -12  -4 -24   24.00   19.20
 -14  -4 -24   50.69   18.70
 -16  -4 -24   -4.40   15.30
 -18  -4 -24   27.30   20.00
 -20  -4 -24  102.59   21.20
  20  -6 -24   45.30   28.80
  18  -6 -24   24.40   25.00
  16  -6 -24   24.60   19.60
  14  -6 -24   12.70   23.90
  12  -6 -24    8.50   24.00
  10  -6 -24  -14.20   20.40
   8  -6 -24  -22.60   13.10
   6  -6 -24  -12.80   20.70
   4  -6 -24   38.90   24.40
  -4   6  24   46.50   19.70
   2  -6 -24   30.20   25.70
  -2   6  24   69.69   21.80
   0  -6 -24    4.10   19.70
   0   6  24   21.00   14.00
  -2  -6 -24   47.30   23.00
   2   6  24   13.50   15.70
  -4  -6 -24   64.59   22.80
   4   6  24   42.20   17.60
  -6  -6 -24    3.40   16.50
   6   6  24  -18.80   14.10
  -8  -6 -24  -12.10   16.40
   8   6  24  -20.00   12.20
 -10  -6 -24   33.80   17.80
  10   6  24  -18.50   13.70
 -12  -6 -24   43.70   18.80
  12   6  24  -10.00   13.20
 -14  -6 -24  -36.30   14.70
 -16  -6 -24   62.19   21.50
 -18  -6 -24  -17.20   15.50
  16  -8 -24   -0.70   24.90
  14  -8 -24   20.00   25.50
  12  -8 -24  280.37   41.50
  10  -8 -24  -26.20   14.30
 -10   8  24   -1.20   12.00
   8  -8 -24  -31.80   18.80
  -8   8  24    5.80   13.20
   6  -8 -24   55.19   21.60
  -6   8  24   86.09   23.40
   4  -8 -24  276.37   39.00
  -4   8  24  238.68   34.00
   2  -8 -24  190.88   33.40
  -2   8  24  245.88   33.10
   0  -8 -24   28.50   21.10
   0   8  24   -9.60   14.30
  -2  -8 -24  239.68   35.00
   2   8  24  244.18   31.90
  -4  -8 -24  213.78   32.60
   4   8  24  243.98   31.60
  -6  -8 -24   35.90   20.80
   6   8  24   59.29   20.70
  -8  -8 -24  -22.90   17.00
   8   8  24    8.60   15.40
 -10  -8 -24  -12.20   17.10
  10   8  24   -5.60   14.70
 -12  -8 -24  189.48   29.70
  12   8  24  187.18   27.40
 -14  -8 -24   21.10   20.60
  14   8  24   -4.10   14.60
 -16  -8 -24   -0.90   17.20
 -18  -8 -24   33.80   19.90
  18   8  24   21.30   14.20
  18 -10 -24   82.09   29.30
  16 -10 -24   -6.00   23.30
  14 -10 -24  -20.10   21.80
 -14  10  24   47.90   21.10
  12 -10 -24  -11.30   22.10
 -12  10  24   -3.20   17.80
  10 -10 -24   34.20   21.30
 -10  10  24   55.39   20.30
   8 -10 -24  145.49   32.60
  -8  10  24  142.59   29.10
   6 -10 -24   49.30   21.40
  -6  10  24   46.20   21.10
   4 -10 -24   99.49   27.90
  -4  10  24   88.59   24.60
   2 -10 -24   32.90   19.00
   0 -10 -24   17.50   22.20
   0  10  24   20.10   18.50
  -2 -10 -24   71.99   28.80
   2  10  24   60.89   18.30
  -4 -10 -24   81.09   25.70
   4  10  24   77.89   22.20
  -6 -10 -24   49.99   23.20
   6  10  24   82.59   21.70
  -8 -10 -24  105.79   25.90
   8  10  24  108.39   24.00
 -10 -10 -24   33.90   20.00
  10  10  24    1.40   14.80
 -12 -10 -24   56.69   22.60
  12  10  24  -12.20   15.80
 -14 -10 -24   -0.60   17.40
  14  10  24    6.60   15.10
 -16 -10 -24   21.30   20.00
  16  10  24   30.70   17.80
 -16  12  24    1.30   18.70
  14 -12 -24   78.79   30.10
 -14  12  24   49.10   19.20
  12 -12 -24   64.39   28.20
 -12  12  24   84.99   26.60
  10 -12 -24   15.60   23.20
 -10  12  24   -7.30   11.90
   8 -12 -24   98.19   29.60
  -8  12  24  203.08   33.70
   6 -12 -24   17.00   18.00
  -6  12  24   25.40   18.40
   4 -12 -24   41.30   24.60
  -4  12  24   40.50   20.90
   2 -12 -24   11.00   16.10
  -2  12  24   -5.60   17.20
   0 -12 -24   20.30   22.40
  -2 -12 -24   16.00   22.30
   2  12  24   -5.00   18.20
   4  12  24  -21.70   15.30
  -6 -12 -24    5.90   20.90
   6  12  24   69.89   22.40
  -8 -12 -24  109.29   27.30
   8  12  24  113.29   26.00
 -10 -12 -24  -17.90   17.10
  10  12  24  -30.50   13.80
 -12 -12 -24   56.89   24.40
  12  12  24   50.19   20.30
 -14 -12 -24   86.59   25.30
  14  12  24   49.50   19.90
  16  12  24   39.30   19.00
  16 -14 -24    9.40   17.80
 -16  14  24   37.00   24.80
  14 -14 -24   20.60   21.40
 -14  14  24   49.20   23.20
  12 -14 -24   11.30   23.40
 -12  14  24   31.20   17.20
  10 -14 -24   13.20   24.50
 -10  14  24   17.60   21.80
   8 -14 -24   47.80   22.20
  -8  14  24   -1.90   14.20
   6 -14 -24   51.29   24.90
  -6  14  24  143.99   30.80
   4 -14 -24   97.59   28.80
  -4  14  24  155.48   29.80
   2 -14 -24  -10.70   19.70
  -2  14  24   69.79   25.00
   0 -14 -24  258.37   34.80
   0  14  24  300.67   38.40
  -2 -14 -24   56.89   23.30
  -4 -14 -24   93.39   26.90
   4  14  24   89.19   25.00
  -6 -14 -24  136.99   29.90
   6  14  24   97.89   23.50
  -8 -14 -24   10.80   20.70
   8  14  24   -6.60   16.50
 -10 -14 -24  -48.20   16.60
  10  14  24   -6.50   16.10
 -12 -14 -24  -26.40   19.10
  12  14  24   49.90   20.60
  14  14  24   33.20   23.10
  16  14  24   12.30   17.10
  14 -16 -24  -20.00   20.00
 -14  16  24   17.30   18.10
  12 -16 -24   15.60   27.90
 -12  16  24   49.30   23.90
  10 -16 -24    0.00   23.10
 -10  16  24   10.70   16.70
   8 -16 -24    7.70   21.50
  -8  16  24    5.90   21.50
   6 -16 -24   58.59   25.90
  -6  16  24   66.39   25.10
   4 -16 -24  144.49   32.80
  -4  16  24  184.88   31.00
   2 -16 -24   21.40   23.80
  -2  16  24   -0.30   13.70
   0 -16 -24  132.99   30.70
   0  16  24  146.29   27.90
  -2 -16 -24   -0.90   17.00
   2  16  24    7.10   19.00
  -4 -16 -24  169.68   33.90
   4  16  24  159.98   30.60
  -6 -16 -24   62.99   25.00
   6  16  24   38.40   21.80
  -8 -16 -24   -4.40   21.80
   8  16  24   20.60   19.40
 -10 -16 -24  -19.50   20.90
  10  16  24   20.60   19.90
  12  16  24   55.69   21.80
  14  16  24  -19.60   18.30
 -10  18  24    2.70   21.80
   8 -18 -24  -41.50   19.10
  -8  18  24    7.00   21.70
   6 -18 -24   -8.10   16.00
  -6  18  24    7.40   15.90
   4 -18 -24  -16.30   20.70
  -4  18  24   26.10   19.10
   2 -18 -24   -2.20   16.90
  -2  18  24   14.30   21.30
   0 -18 -24  -15.70   15.00
   0  18  24   -4.30   14.40
  -2 -18 -24   -2.30   21.90
   2  18  24    8.00   16.00
  -4 -18 -24  -20.60   21.60
   4  18  24   25.20   20.30
  -6 -18 -24  -30.70   13.80
   6  18  24    0.60   18.30
  -8 -18 -24   -8.30   22.90
   8  18  24    9.80   24.90
  10  18  24  -21.30   17.70
   6 -20 -24   -5.50   23.60
  -6  20  24   55.59   26.50
   4 -20 -24   -5.70   22.90
  -4  20  24   26.60   19.90
   2 -20 -24    4.20   24.10
  -2  20  24   24.10   20.20
   0 -20 -24   18.60   24.70
   0  20  24   45.90   20.00
  -2 -20 -24    1.70   23.60
   2  20  24    3.00   21.50
  -4 -20 -24   38.90   26.80
   4  20  24   -1.00   18.90
  -6 -20 -24   24.50   20.30
   6  20  24   11.20   16.70
 -13  13 -25  312.67   33.40
 -15  13 -25  123.59   23.40
  17  11 -25   54.49   21.70
  15  11 -25   38.30   19.60
  -7  11 -25   61.89   19.30
  -9  11 -25   58.49   21.10
 -11  11 -25   63.69   20.90
 -13  11 -25  158.78   25.10
 -15  11 -25   77.79   20.30
 -17  11 -25   46.40   18.00
  15   9 -25    3.30   14.90
  13   9 -25  216.88   33.50
  11   9 -25  216.08   33.30
   9   9 -25   -0.90   18.20
   7   9 -25   32.90   16.30
   5   9 -25   70.69   23.90
   3   9 -25  251.87   33.60
   1   9 -25  100.19   22.90
  -1   9 -25   88.29   23.20
  -3   9 -25  341.37   36.60
  -5   9 -25   69.19   21.50
  -7   9 -25   55.99   20.90
  -9   9 -25  -27.90   13.20
 -11   9 -25  200.48   26.80
 -13   9 -25  164.88   26.40
 -17   9 -25   20.00   15.20
  19   7 -25   -1.70   20.30
  17   7 -25  -19.00   18.60
  15   7 -25   30.80   18.80
  13   7 -25  114.69   27.90
  11   7 -25  151.78   30.10
   9   7 -25   17.90   19.80
   7   7 -25   10.40   19.30
   5   7 -25  140.99   28.70
   3   7 -25  176.88   30.50
   1   7 -25   -8.40   17.40
  -1   7 -25    3.30   16.20
  -3   7 -25  183.88   28.00
  -5   7 -25   93.69   23.30
  -7   7 -25   39.20   18.20
  -9   7 -25    8.40   15.90
 -11   7 -25  176.58   27.70
 -13   7 -25  212.28   27.10
 -17   7 -25   -0.70   14.30
 -19   7 -25    2.20   13.00
  19   5 -25   -3.20   19.90
  17   5 -25   -8.20   19.60
  15   5 -25  213.98   32.90
  13   5 -25   12.30   21.20
  11   5 -25   24.80   17.50
   9   5 -25   -9.00   15.30
   7   5 -25   33.80   22.90
   5   5 -25  174.68   30.50
   1   5 -25   41.20   22.70
  -1   5 -25   70.79   23.90
  -3   5 -25   21.10   20.40
  -5   5 -25  236.38   32.00
  -7   5 -25   37.20   18.10
  -9   5 -25  -22.00   12.90
 -11   5 -25   52.79   20.20
 -13   5 -25    4.30   16.50
 -17   5 -25  -16.10   12.90
 -19   5 -25   43.10   16.10
  19   3 -25   12.80   16.60
  17   3 -25   59.29   22.30
  15   3 -25   83.69   28.20
  13   3 -25    2.10   15.20
  11   3 -25   70.49   26.00
   9   3 -25   32.90   23.60
   7   3 -25  173.28   32.80
   5   3 -25  459.55   45.80
   1   3 -25   65.29   25.00
  -1   3 -25   77.79   24.90
  -3   3 -25   28.10   19.20
  -5   3 -25  481.75   42.70
  -7   3 -25  187.68   27.90
  -9   3 -25    1.90   15.80
 -11   3 -25   56.39   20.80
 -13   3 -25   -0.20   14.70
 -15   3 -25   25.30   17.20
 -17   3 -25   43.50   18.80
 -19   3 -25   -0.30   13.30
  19   1 -25  163.38   35.60
  17   1 -25   33.40   24.50
  15   1 -25   14.90   16.30
  13   1 -25   19.50   23.20
  11   1 -25   13.90   22.60
   9   1 -25   14.70   22.80
   7   1 -25   14.80   22.70
   5   1 -25   17.60   23.00
   1   1 -25  830.02   50.99
  -1   1 -25  602.84   42.70
  -3   1 -25  154.18   28.70
  -5   1 -25   54.69   20.70
  -7   1 -25   19.10   16.90
  -9   1 -25   34.20   17.70
 -11   1 -25   -7.90   15.90
 -13   1 -25   10.10   15.20
 -15   1 -25   41.00   18.10
 -17   1 -25   49.30   18.80
 -19   1 -25  223.28   26.30
  19  -1 -25  164.38   35.90
  17  -1 -25   56.99   23.20
  15  -1 -25   62.79   28.90
  13  -1 -25  -32.20   18.70
  11  -1 -25   21.10   23.60
   9  -1 -25   19.10   23.20
   7  -1 -25   42.40   24.70
   5  -1 -25   41.20   22.90
   3  -1 -25  157.68   31.40
   1  -1 -25  833.92   54.19
  -1  -1 -25  783.62   51.79
  -3  -1 -25  176.48   29.40
  -5  -1 -25   50.49   21.70
  -7  -1 -25   20.10   18.60
  -9  -1 -25   13.10   15.80
 -11  -1 -25   11.00   18.70
 -13  -1 -25   33.00   17.70
 -15  -1 -25   67.59   20.70
 -19  -1 -25  135.99   22.70
  19  -3 -25  -14.40   21.50
  17  -3 -25   38.90   25.10
  15  -3 -25   86.49   28.90
  13  -3 -25   16.20   18.00
  11  -3 -25   16.20   17.60
   9  -3 -25   34.60   24.00
   7  -3 -25  174.08   34.40
   5  -3 -25  391.16   42.20
   3  -3 -25   25.80   22.90
   1  -3 -25  119.19   28.70
  -1  -3 -25   55.19   20.10
  -3  -3 -25   42.70   22.30
  -5  -3 -25  340.97   38.70
  -7  -3 -25  171.78   28.80
  -9  -3 -25  -10.40   16.10
 -11  -3 -25   45.90   19.40
 -13  -3 -25  -15.00   16.60
 -15  -3 -25   -0.80   16.30
 -17  -3 -25   43.40   18.70
 -19  -3 -25   11.30   16.50
  19  -5 -25   26.30   21.80
  17  -5 -25   50.19   27.20
  15  -5 -25  171.58   38.10
  13  -5 -25   31.50   21.80
  11  -5 -25   21.10   19.90
   9  -5 -25   19.60   23.40
   7  -5 -25   -3.20   22.00
   5  -5 -25  196.58   32.50
   3  -5 -25   46.30   21.50
  -1  -5 -25   45.30   24.80
  -3  -5 -25    7.80   19.50
  -5  -5 -25  142.59   28.20
  -7  -5 -25   -4.80   18.10
  -9  -5 -25   -8.40   16.30
 -11  -5 -25   48.00   19.70
 -13  -5 -25   17.90   17.60
 -15  -5 -25  132.09   26.60
 -17  -5 -25    9.30   17.50
 -19  -5 -25   -5.40   16.30
  19  -7 -25    0.00   23.90
  15  -7 -25   68.69   25.50
  13  -7 -25  218.18   40.70
  11  -7 -25  132.49   30.80
   9  -7 -25   30.20   23.70
   7  -7 -25   18.00   24.50
  -7   7  25   27.40   16.30
   5  -7 -25   58.19   26.40
  -5   7  25   82.59   21.00
   3  -7 -25  160.88   32.70
   1  -7 -25  -24.80   17.70
  -1   7  25   -2.70   15.80
  -1  -7 -25   -4.10   20.60
   1   7  25   -7.80   10.20
  -3  -7 -25  159.48   31.40
   3   7  25  172.78   26.90
  -5  -7 -25   93.79   25.70
   5   7  25   89.49   22.20
  -7  -7 -25   37.40   21.10
   7   7  25   16.70   17.00
  -9  -7 -25   21.80   20.70
   9   7  25  -37.60   12.80
 -11  -7 -25  166.88   27.70
  11   7  25   88.29   21.10
 -13  -7 -25  129.79   26.00
  13   7  25  166.08   23.60
 -15  -7 -25   43.10   20.90
 -17  -7 -25   -5.70   17.40
  17  -9 -25   23.70   25.20
  15  -9 -25   14.40   27.70
  13  -9 -25  224.08   41.30
  11  -9 -25  196.98   36.90
 -11   9  25  165.58   27.90
   9  -9 -25   -2.00   17.30
  -9   9  25   34.90   17.00
   7  -9 -25    1.70   22.30
  -7   9  25   39.10   19.70
   5  -9 -25   66.89   27.40
  -5   9  25   58.19   23.20
   3  -9 -25  242.88   38.10
  -3   9  25  220.68   32.90
   1  -9 -25   95.29   28.60
  -1   9  25   76.29   20.20
  -1  -9 -25  104.29   27.50
   1   9  25   82.19   23.10
  -3  -9 -25  247.88   35.10
   3   9  25  241.08   31.80
  -5  -9 -25   93.89   26.20
   5   9  25   74.79   21.80
  -7  -9 -25   63.59   23.30
   7   9  25   11.90   16.90
  -9  -9 -25    0.20   19.00
   9   9  25   11.80   16.30
 -11  -9 -25  249.78   33.40
  11   9  25  215.68   30.20
 -13  -9 -25  203.28   31.20
  13   9  25  172.48   26.10
 -15  -9 -25    9.40   19.20
  15   9  25   -4.60   14.60
 -17  -9 -25    5.50   21.20
  17   9  25   -8.80   14.50
  17 -11 -25    8.00   25.50
 -15  11  25   76.09   22.00
  13 -11 -25  154.78   36.10
 -13  11  25  148.39   28.90
  11 -11 -25   72.19   30.10
 -11  11  25   78.79   24.90
   9 -11 -25   64.19   23.20
  -9  11  25   27.30   16.60
   7 -11 -25   -3.30   23.00
  -7  11  25   -6.90   19.30
   5 -11 -25   -0.60   21.40
  -5  11  25   24.50   20.40
   3 -11 -25   30.00   24.00
  -3  11  25   81.59   24.10
   1 -11 -25  245.78   37.90
  -1  11  25  199.28   32.40
  -1 -11 -25  194.18   34.80
   1  11  25  230.88   31.40
  -3 -11 -25   52.19   24.40
   3  11  25   31.20   20.10
  -5 -11 -25  -14.60   18.10
   5  11  25   22.00   17.60
  -7 -11 -25   33.90   21.00
   7  11  25   10.10   17.30
  -9 -11 -25   34.40   21.90
   9  11  25   22.90   18.20
 -11 -11 -25   40.50   22.40
  11  11  25   93.49   23.80
 -13 -11 -25  133.59   27.20
  13  11  25   89.69   24.10
 -15 -11 -25   34.60   21.70
  15  11  25   84.99   21.60
  17  11  25   19.60   16.40
  15 -13 -25  111.59   28.50
 -15  13  25  135.89   30.70
  13 -13 -25  177.58   33.40
 -13  13  25  262.07   34.50
  11 -13 -25   98.19   30.20
 -11  13  25  128.99   29.90
   9 -13 -25    2.10   22.90
  -9  13  25   -1.20   15.00
   7 -13 -25   17.10   23.90
  -7  13  25   13.30   14.20
   5 -13 -25    8.10   18.80
  -5  13  25    6.50   18.70
   3 -13 -25   -4.10   16.20
  -3  13  25   72.29   24.20
   1 -13 -25  881.41   58.89
  -1  13  25  933.11   58.49
  -1 -13 -25  787.92   56.09
   1  13  25  906.81   54.29
  -3 -13 -25   48.30   23.90
   3  13  25   57.29   24.00
  -5 -13 -25    4.50   15.10
   5  13  25    0.30   14.30
   7  13  25   27.20   19.70
  -9 -13 -25   19.40   19.90
   9  13  25    0.20   18.00
 -11 -13 -25   58.99   24.20
  11  13  25  109.59   25.50
 -13 -13 -25  277.67   37.60
  13  13  25  270.37   34.40
 -15 -13 -25  123.79   26.90
  15  13  25   88.99   23.60
  13 -15 -25   31.40   27.10
 -13  15  25   -0.10   19.90
  11 -15 -25  -19.00   15.00
 -11  15  25    4.20   17.20
   9 -15 -25  -15.10   21.10
  -9  15  25   41.30   21.90
   7 -15 -25  -24.10   12.40
  -7  15  25   -7.50   19.70
   5 -15 -25   95.39   28.50
  -5  15  25   70.09   26.50
   3 -15 -25   79.99   27.40
  -3  15  25   17.60   16.70
   1 -15 -25  357.96   43.40
  -1  15  25  396.66   44.60
  -1 -15 -25  405.26   47.40
   1  15  25  369.26   43.20
  -3 -15 -25    6.00   21.50
   3  15  25   36.80   22.70
  -5 -15 -25   67.49   27.90
  -7 -15 -25  -27.30   21.10
   7  15  25   -3.80   17.80
  -9 -15 -25  -30.00   20.30
   9  15  25  -12.90   15.80
  11  15  25    6.90   16.30
 -13 -15 -25  -38.40   18.10
  13  15  25    2.80   19.50
 -11  17  25    8.80   23.00
   9 -17 -25  -25.20   15.40
  -9  17  25  -10.30   19.70
   7 -17 -25    8.70   24.60
  -7  17  25  -13.80   14.50
   5 -17 -25   28.80   24.20
  -5  17  25   27.00   18.20
   3 -17 -25    3.00   22.20
  -3  17  25   94.19   28.20
   1 -17 -25  -30.40   19.70
  -1  17  25  -14.60   13.60
  -1 -17 -25    2.80   22.90
   1  17  25   -0.10   15.70
  -3 -17 -25   46.40   26.60
   3  17  25   16.10   21.60
  -5 -17 -25   50.69   26.80
   5  17  25   39.20   21.60
  -7 -17 -25  -33.70   20.90
   7  17  25    0.00   20.10
  -9 -17 -25  -26.20   21.90
   9  17  25  -27.80   15.50
  11  17  25   11.90   18.70
  -7  19  25  -14.80   14.70
   5 -19 -25  -13.90   22.40
  -5  19  25  -29.80   14.30
   3 -19 -25    1.40   23.90
  -3  19  25   12.60   22.60
   1 -19 -25   47.30   27.00
  -1  19  25   19.70   18.60
  -1 -19 -25   45.10   21.60
   1  19  25   48.00   20.80
  -3 -19 -25   57.39   29.30
   3  19  25   55.19   23.80
  -5 -19 -25  -19.80   17.00
   5  19  25   -5.80   19.50
   7  19  25    0.10   17.90
 -12  14 -26   46.30   19.00
  -8  12 -26    5.70   19.30
 -10  12 -26   31.70   18.10
 -12  12 -26  406.56   37.10
 -14  12 -26  225.68   29.70
  16  10 -26    4.80   15.60
  14  10 -26   15.90   21.60
  12  10 -26    2.70   21.20
  10  10 -26  -24.30   12.00
   8  10 -26   11.50   21.10
   6  10 -26  -16.80   18.40
   4  10 -26   -9.40   18.00
   2  10 -26   32.60   20.90
   0  10 -26   43.20   21.00
  -2  10 -26   44.30   20.10
  -4  10 -26   20.70   17.40
  -6  10 -26   -0.50   16.80
  -8  10 -26   -2.80   15.40
 -10  10 -26   -2.60   15.70
 -12  10 -26   14.30   17.50
 -14  10 -26   -1.40   17.60
  16   8 -26   33.50   27.20
  14   8 -26   -3.50   13.90
  12   8 -26  321.97   41.50
  10   8 -26   -0.40   13.70
   8   8 -26   18.00   20.30
   6   8 -26    7.60   20.20
   4   8 -26  122.19   27.90
   2   8 -26   65.09   20.20
   0   8 -26   38.20   22.70
  -2   8 -26   76.49   20.20
  -4   8 -26  105.19   25.20
  -6   8 -26   34.60   19.70
  -8   8 -26    2.80   16.20
 -10   8 -26   16.10   18.80
 -12   8 -26  255.37   31.50
 -14   8 -26   21.90   17.90
 -16   8 -26   40.90   18.30
  16   6 -26  169.28   33.80
  14   6 -26  208.68   32.20
  12   6 -26    7.10   19.70
  10   6 -26   51.09   22.50
   8   6 -26   51.49   19.60
   6   6 -26   28.80   18.20
   4   6 -26  -17.80   16.90
   2   6 -26   92.09   26.90
   0   6 -26  341.47   37.20
  -2   6 -26   79.49   24.50
  -4   6 -26   41.60   19.40
  -6   6 -26   49.90   21.40
  -8   6 -26   71.89   22.40
 -10   6 -26   59.39   18.30
 -12   6 -26  -16.90   15.90
 -14   6 -26  209.28   28.60
 -16   6 -26  184.88   26.50
  18   4 -26   -6.80   20.90
  16   4 -26   55.99   21.40
  14   4 -26    4.10   22.20
  12   4 -26   13.90   16.90
  10   4 -26   96.69   29.20
   8   4 -26  -11.60   20.40
   6   4 -26  361.96   42.30
   4   4 -26  107.99   27.50
   2   4 -26   24.10   25.20
   0   4 -26   85.99   23.70
  -2   4 -26   18.10   16.10
  -4   4 -26  126.09   27.40
  -6   4 -26  326.67   37.30
  -8   4 -26   44.70   19.90
 -10   4 -26   75.69   23.50
 -12   4 -26   -3.50   16.00
 -14   4 -26   17.50   19.00
 -18   4 -26   19.50   15.80
  18   2 -26   -3.70   22.70
  16   2 -26  -18.70   20.40
  14   2 -26   13.80   23.80
  12   2 -26  -16.10   20.00
  10   2 -26  -10.70   19.80
   8   2 -26    0.00   19.80
   6   2 -26  304.87   41.20
   4   2 -26    4.60   22.40
   2   2 -26   11.50   24.10
   0   2 -26  370.86   42.50
  -2   2 -26   15.50   20.40
  -4   2 -26   14.60   20.60
  -6   2 -26  330.27   36.80
  -8   2 -26    0.90   16.80
 -10   2 -26   -8.60   13.90
 -12   2 -26   -7.80   13.80
 -14   2 -26   -6.80   16.90
 -16   2 -26    2.90   15.40
 -18   2 -26   26.40   17.00
  18   0 -26   68.19   28.50
  16   0 -26    9.60   24.10
  14   0 -26   -7.20   22.50
  12   0 -26  -13.90   15.30
  10   0 -26   21.70   18.00
   8   0 -26   63.09   23.10
   6   0 -26    1.60   21.10
   4   0 -26  690.03   57.49
   2   0 -26   43.60   24.20
   0   0 -26 1600.64   77.09
  -2   0 -26  106.59   27.00
  -4   0 -26  522.65   45.90
  -6   0 -26   14.20   18.50
  -8   0 -26   52.09   20.40
 -10   0 -26   43.20   19.20
 -12   0 -26   44.60   18.70
 -14   0 -26  -19.80   15.80
 -16   0 -26   -4.00   16.30
 -18   0 -26   32.60   18.60
  18  -2 -26   45.50   27.00
  16  -2 -26  -49.90   17.80
  14  -2 -26    5.00   24.60
  12  -2 -26  -13.30   21.70
  10  -2 -26   -5.30   22.50
   8  -2 -26   13.50   25.80
   6  -2 -26  415.46   48.10
   4  -2 -26   32.90   24.40
   2  -2 -26   26.80   23.90
   0  -2 -26  440.56   46.70
  -2  -2 -26   15.60   20.50
  -4  -2 -26   -0.40   18.60
  -6  -2 -26  401.26   41.80
  -8  -2 -26   96.09   24.70
 -10  -2 -26   20.30   21.50
 -12  -2 -26  -20.20   16.50
 -14  -2 -26  -23.70   13.60
 -16  -2 -26  -11.10   13.40
 -18  -2 -26   20.50   17.10
  18  -4 -26  102.29   34.50
  16  -4 -26   31.40   29.20
  14  -4 -26   16.60   24.70
  12  -4 -26   15.30   25.30
  10  -4 -26   57.39   28.20
   8  -4 -26   -9.70   22.90
   6  -4 -26  342.87   41.90
   4  -4 -26  227.18   37.60
   2  -4 -26   47.70   26.10
  -2  -4 -26  -26.90   17.90
  -4  -4 -26  139.79   29.80
  -6  -4 -26  340.37   38.70
  -8  -4 -26   10.30   18.40
 -10  -4 -26   83.99   23.20
 -12  -4 -26   11.00   17.10
 -14  -4 -26   20.20   20.80
 -16  -4 -26   62.79   21.00
 -18  -4 -26    4.70   16.50
  16  -6 -26  232.58   48.80
  14  -6 -26  244.98   43.40
  12  -6 -26   13.60   26.40
  10  -6 -26   79.99   29.10
   8  -6 -26   70.69   28.20
   6  -6 -26   56.39   22.30
   4  -6 -26    3.90   22.90
   2  -6 -26   43.70   25.30
   0  -6 -26  202.58   31.70
  -2  -6 -26   77.99   26.60
   2   6  26   39.30   16.10
  -4  -6 -26   -6.70   13.80
   4   6  26   35.60   17.60
  -6  -6 -26   69.19   22.40
   6   6  26   46.50   17.60
  -8  -6 -26   -9.50   17.30
 -10  -6 -26   28.30   18.90
 -12  -6 -26    9.10   18.00
 -14  -6 -26  265.87   34.10
 -16  -6 -26  221.78   31.30
  16  -8 -26   39.20   23.80
  14  -8 -26   23.60   20.70
  12  -8 -26  401.96   48.50
  10  -8 -26   27.20   21.50
   8  -8 -26    3.70   24.20
  -8   8  26  -20.50   11.60
   6  -8 -26   52.29   22.70
  -6   8  26   80.19   20.70
   4  -8 -26  110.49   31.10
  -4   8  26  121.49   23.00
   2  -8 -26   20.10   23.10
  -2   8  26   65.49   22.20
   0  -8 -26   22.50   17.80
   0   8  26   28.20   17.90
  -2  -8 -26   23.60   24.00
   2   8  26   45.00   19.90
  -4  -8 -26  104.09   27.80
   4   8  26  147.29   24.90
  -6  -8 -26   94.59   25.10
   6   8  26   41.70   18.60
  -8  -8 -26   54.19   22.30
   8   8  26    4.20   16.50
 -10  -8 -26  -13.90   16.80
  10   8  26    1.70   16.60
 -12  -8 -26  288.47   36.10
  12   8  26  380.36   37.00
 -14  -8 -26    2.20   20.10
  14   8  26  -17.10   15.20
 -16  -8 -26   43.80   20.00
  16   8  26   28.40   16.80
  16 -10 -26  -11.70   22.80
  14 -10 -26   27.00   33.60
  12 -10 -26   37.40   27.10
 -12  10  26   11.60   19.30
  10 -10 -26  -10.40   18.20
 -10  10  26   26.60   16.50
   8 -10 -26   19.70   25.70
  -8  10  26   20.80   18.90
   6 -10 -26    0.50   17.60
  -6  10  26   35.00   20.70
   4 -10 -26   25.20   23.40
  -4  10  26   20.50   19.30
   2 -10 -26  -11.20   21.50
  -2  10  26   -8.30   14.30
   0 -10 -26   35.20   19.20
   0  10  26   46.80   22.10
  -2 -10 -26    1.50   20.50
   2  10  26  -18.20   15.50
  -4 -10 -26  -37.30   18.00
   4  10  26   -7.90   15.50
  -6 -10 -26    2.90   15.00
   6  10  26   19.40   18.00
  -8 -10 -26   28.70   21.70
   8  10  26   29.20   18.10
 -10 -10 -26    2.20   20.10
  10  10  26   -9.20   14.40
 -12 -10 -26   23.00   20.00
  12  10  26  -10.40   17.00
 -14 -10 -26    8.00   19.00
  14  10  26   20.90   16.60
 -16 -10 -26   -9.30   21.20
  16  10  26   29.60   17.80
  14 -12 -26  209.98   39.60
 -14  12  26  278.77   36.30
  12 -12 -26  326.67   47.30
 -12  12  26  382.06   44.90
  10 -12 -26   30.80   25.70
 -10  12  26    3.60   18.80
   8 -12 -26   24.40   20.50
  -8  12  26  -11.40   12.80
   6 -12 -26   20.40   24.10
  -6  12  26   33.70   18.80
   4 -12 -26   40.50   25.90
  -4  12  26   42.90   19.10
   2 -12 -26  338.47   42.10
  -2  12  26  272.67   36.00
   0 -12 -26 1057.59   64.69
   0  12  26 1086.69   62.69
  -2 -12 -26  380.36   43.70
   2  12  26  297.97   45.30
  -4 -12 -26   60.29   24.70
   4  12  26   45.50   21.00
  -6 -12 -26   28.20   22.40
   6  12  26   92.99   24.40
  -8 -12 -26   16.70   21.80
   8  12  26   16.20   18.00
 -10 -12 -26   42.10   21.40
  10  12  26   32.80   21.50
 -12 -12 -26  388.06   43.00
  12  12  26  324.17   36.70
 -14 -12 -26  304.87   38.30
  14  12  26  258.27   35.10
  12 -14 -26    2.50   19.30
 -12  14  26   32.00   19.00
  10 -14 -26  -33.30   20.80
 -10  14  26  -38.60   16.00
   8 -14 -26  -14.10   22.80
  -8  14  26   59.59   24.30
   6 -14 -26   45.00   27.00
  -6  14  26   20.10   23.40
   4 -14 -26   -7.50   21.10
  -4  14  26  104.19   27.10
   2 -14 -26   15.40   23.00
  -2  14  26   35.00   21.80
   0 -14 -26  732.63   61.19
   0  14  26  801.82   55.49
  -2 -14 -26    7.30   22.70
   2  14  26   49.10   22.40
  -4 -14 -26   32.40   24.90
   4  14  26   38.60   21.50
  -6 -14 -26   74.89   28.00
   6  14  26   46.30   18.50
  -8 -14 -26  -11.50   20.70
   8  14  26  -16.10   16.20
 -10 -14 -26  -22.70   20.30
  10  14  26   12.80   18.20
 -12 -14 -26   40.90   24.80
  12  14  26   60.59   23.90
  10 -16 -26   46.30   27.30
 -10  16  26   -0.30   19.10
   8 -16 -26   16.20   23.00
  -8  16  26   18.10   16.90
   6 -16 -26   14.40   18.50
  -6  16  26   -9.00   15.60
   4 -16 -26   68.89   26.90
  -4  16  26   27.60   23.80
   2 -16 -26   -7.70   23.40
  -2  16  26   12.00   16.70
   0 -16 -26   39.40   21.10
   0  16  26   62.99   21.30
  -2 -16 -26   58.39   26.50
   2  16  26   21.00   20.00
  -4 -16 -26  119.89   31.60
   4  16  26  104.99   27.00
  -6 -16 -26   17.40   23.60
   6  16  26   16.90   20.60
  -8 -16 -26    0.80   23.00
   8  16  26   29.60   20.40
 -10 -16 -26  -37.50   19.10
  10  16  26   17.30   18.60
   4 -18 -26   17.70   20.30
  -4  18  26   50.19   26.10
   2 -18 -26   -9.90   15.20
  -2  18  26   16.10   22.70
   0 -18 -26   31.50   24.20
   0  18  26   19.00   17.70
  -2 -18 -26   -3.50   22.70
   2  18  26   15.20   20.00
  -4 -18 -26   31.80   25.50
   4  18  26   36.00   22.90
  -9  13 -27   14.20   16.60
 -11  13 -27   35.50   21.60
  13  11 -27  123.69   30.60
  11  11 -27  101.59   25.00
   9  11 -27   13.50   21.00
   7  11 -27  -15.70   17.90
   5  11 -27  149.39   29.40
   3  11 -27   25.30   22.10
   1  11 -27  112.89   27.10
  -3  11 -27   32.40   20.90
  -5  11 -27  114.59   25.50
  -7  11 -27   16.50   17.40
  -9  11 -27   45.00   21.20
 -11  11 -27   56.49   21.80
 -13  11 -27  144.39   25.70
  15   9 -27   40.50   25.10
  13   9 -27  -17.20   19.40
  11   9 -27   32.40   22.40
   9   9 -27  -11.30   17.70
   7   9 -27   -5.10   20.00
   5   9 -27    4.40   20.70
   3   9 -27    0.10   18.30
   1   9 -27  -34.60   16.60
  -1   9 -27   22.60   19.30
  -3   9 -27   31.50   20.60
  -5   9 -27   33.50   19.10
  -7   9 -27   20.60   18.10
  -9   9 -27    8.20   19.20
 -11   9 -27   -2.90   19.50
 -13   9 -27   21.60   17.10
 -15   9 -27    8.50   16.80
  15   7 -27  360.66   45.00
  13   7 -27   10.90   21.00
  11   7 -27  -14.60   20.00
   9   7 -27   45.70   22.90
   7   7 -27  213.38   35.10
   5   7 -27   16.00   20.70
   3   7 -27   36.00   22.60
   1   7 -27  164.28   28.00
  -1   7 -27  240.38   35.30
  -3   7 -27   43.50   22.90
  -5   7 -27   68.69   22.50
  -7   7 -27  225.38   32.20
  -9   7 -27    2.80   19.10
 -11   7 -27   27.90   18.30
 -13   7 -27   45.40   21.50
 -15   7 -27  437.26   39.50
  15   5 -27  305.87   43.10
  13   5 -27   46.20   26.10
  11   5 -27   54.69   22.00
   9   5 -27  -35.30   17.20
   7   5 -27   96.49   28.30
   5   5 -27   30.70   22.20
   3   5 -27   -0.10   20.70
   1   5 -27   78.79   26.80
  -1   5 -27   69.19   25.80
  -3   5 -27   -5.10   18.70
  -5   5 -27   21.80   20.40
  -7   5 -27  137.89   27.60
  -9   5 -27   32.60   17.20
 -11   5 -27  104.89   24.30
 -13   5 -27   32.90   20.20
 -15   5 -27  239.28   31.60
  17   3 -27   -6.20   24.00
  15   3 -27   23.90   18.20
  13   3 -27  114.89   32.40
  11   3 -27   24.50   24.40
   9   3 -27   17.30   22.10
   7   3 -27   64.89   26.70
   5   3 -27  179.88   33.60
   3   3 -27   81.49   23.20
   1   3 -27   51.19   25.40
  -1   3 -27  122.59   29.00
  -3   3 -27   40.00   21.90
  -5   3 -27  172.48   31.20
  -7   3 -27   82.79   24.60
  -9   3 -27   12.70   17.40
 -11   3 -27    3.40   15.00
 -13   3 -27   70.69   22.30
 -15   3 -27   -5.10   17.60
  17   1 -27    3.00   24.10
  15   1 -27   56.99   28.20
  13   1 -27   46.60   21.30
  11   1 -27   24.40   24.40
   9   1 -27  -19.70   20.10
   7   1 -27   13.90   17.80
   5   1 -27  -16.60   20.30
   3   1 -27  644.04   55.29
   1   1 -27   14.80   23.10
  -1   1 -27   49.90   24.80
  -3   1 -27  651.03   53.89
  -5   1 -27   -9.30   17.90
  -7   1 -27  -12.10   16.00
  -9   1 -27   14.60   17.10
 -11   1 -27   31.10   19.50
 -13   1 -27   84.09   23.50
 -15   1 -27   57.69   19.90
 -17   1 -27   -9.00   17.50
  17  -1 -27   -7.80   22.30
  15  -1 -27   -6.00   22.70
  13  -1 -27  107.99   33.70
  11  -1 -27  -42.00   20.20
   9  -1 -27   33.50   24.90
   7  -1 -27   11.50   22.50
   5  -1 -27  -19.20   13.40
   3  -1 -27  562.34   52.99
   1  -1 -27   32.30   24.10
  -1  -1 -27   12.20   20.50
  -3  -1 -27  614.84   52.99
  -5  -1 -27  -26.80   17.70
  -7  -1 -27   25.60   22.20
  -9  -1 -27  -25.90   15.10
 -11  -1 -27  -21.50   14.10
 -13  -1 -27   72.39   22.50
 -15  -1 -27   46.20   22.20
 -17  -1 -27  -10.50   16.30
  17  -3 -27   12.40   26.10
  15  -3 -27    0.50   25.50
  13  -3 -27   66.09   26.50
  11  -3 -27   -2.60   18.10
   9  -3 -27  -26.80   13.20
   7  -3 -27   47.60   28.30
   5  -3 -27  279.67   39.30
   3  -3 -27   53.69   27.40
   1  -3 -27   58.49   26.80
  -3  -3 -27   21.70   22.20
  -5  -3 -27  183.78   31.70
  -7  -3 -27   31.70   21.70
  -9  -3 -27    3.90   18.30
 -11  -3 -27   30.40   19.10
 -13  -3 -27   44.00   22.00
 -15  -3 -27    9.30   16.30
 -17  -3 -27   -5.40   17.20
  15  -5 -27  323.77   55.29
  13  -5 -27   20.40   28.40
  11  -5 -27   35.00   29.70
   9  -5 -27    0.60   18.70
   7  -5 -27  152.98   35.10
   5  -5 -27  -28.00   20.20
   3  -5 -27   52.59   27.10
   1  -5 -27   44.50   26.10
  -1  -5 -27   86.59   27.00
  -3  -5 -27   -1.70   19.90
  -5  -5 -27   31.10   21.70
  -7  -5 -27  169.78   32.20
  -9  -5 -27    0.10   18.80
 -11  -5 -27   93.39   26.50
 -13  -5 -27   44.30   21.20
 -15  -5 -27  255.77   33.80
  15  -7 -27  370.76   58.69
  13  -7 -27   32.70   28.20
  11  -7 -27   11.50   26.80
   9  -7 -27   61.29   29.40
   7  -7 -27  212.58   35.20
   5  -7 -27   71.79   29.90
   3  -7 -27   24.00   26.10
   1  -7 -27  289.87   40.80
  -1   7  27  243.28   34.40
  -1  -7 -27  213.58   35.30
   1   7  27  210.58   31.80
  -3  -7 -27   23.60   27.20
   3   7  27   26.10   18.50
  -5  -7 -27   85.69   23.70
   5   7  27   41.70   18.80
  -7  -7 -27  206.68   33.40
   7   7  27  203.18   29.30
  -9  -7 -27  -28.80   16.30
   9   7  27   35.00   17.40
 -11  -7 -27    3.50   21.00
 -13  -7 -27   28.90   23.00
 -15  -7 -27  514.55   45.00
  15  -9 -27    5.40   29.30
  13  -9 -27   -7.80   26.70
  11  -9 -27   14.90   20.40
   9  -9 -27  -10.20   23.50
  -9   9  27   22.30   16.70
   7  -9 -27   13.00   23.40
  -7   9  27   59.79   24.10
   5  -9 -27   -3.00   23.50
  -5   9  27   62.69   19.50
   3  -9 -27  -18.90   20.10
  -3   9  27   -9.30   11.00
   1  -9 -27  -15.40   21.50
  -1   9  27   14.60   18.30
  -1  -9 -27  -29.20   19.20
  -3  -9 -27   22.00   22.10
   3   9  27   19.70   18.90
   5   9  27   50.89   20.40
  -7  -9 -27  -16.30   17.70
   7   9  27   -7.40   15.50
  -9  -9 -27  -52.29   15.80
   9   9  27    7.90   16.50
 -11  -9 -27   46.80   23.10
  11   9  27   26.60   19.70
 -13  -9 -27   22.40   21.40
  13   9  27    2.90   18.80
  15   9  27   28.00   18.50
  13 -11 -27   78.29   33.70
 -13  11  27  139.29   30.70
  11 -11 -27  135.39   35.40
 -11  11  27   76.89   25.70
   9 -11 -27   15.70   19.70
  -9  11  27   44.60   18.50
   7 -11 -27  -12.40   22.80
  -7  11  27    4.70   14.50
   5 -11 -27   63.89   29.40
  -5  11  27  115.99   25.10
   3 -11 -27   -0.60   17.60
  -3  11  27   26.80   17.20
   1 -11 -27  141.19   31.20
  -1  11  27  125.09   30.60
  -1 -11 -27   74.99   29.00
   1  11  27   98.39   25.20
  -3 -11 -27   35.80   19.60
   3  11  27   44.10   23.40
  -5 -11 -27   98.19   29.00
   5  11  27   89.39   23.60
  -7 -11 -27   44.90   28.70
   7  11  27  -21.70   16.70
  -9 -11 -27  -27.50   17.80
   9  11  27   32.40   18.90
 -11 -11 -27   85.49   26.70
  11  11  27   78.59   22.30
 -13 -11 -27   73.29   25.60
  13  11  27  108.39   25.60
 -11  13  27   31.50   23.70
   9 -13 -27   30.00   27.50
  -9  13  27    8.70   20.10
   7 -13 -27    4.30   17.10
  -7  13  27   24.80   22.20
   5 -13 -27    0.10   22.70
  -5  13  27   20.40   20.60
   3 -13 -27   26.60   26.40
  -3  13  27   88.59   27.00
   1 -13 -27   64.49   28.70
  -1  13  27  134.59   29.60
  -1 -13 -27   97.99   25.70
   1  13  27  119.19   25.80
  -3 -13 -27   -6.00   21.60
   3  13  27   32.40   22.10
  -5 -13 -27    2.50   24.20
  -7 -13 -27   24.30   24.20
   7  13  27   40.10   22.80
  -9 -13 -27   10.40   22.40
   9  13  27   -4.70   18.00
 -11 -13 -27    0.60   21.20
  11  13  27    8.10   17.40
  -9  15  27   11.30   16.20
   7 -15 -27   76.09   29.30
  -7  15  27   90.69   28.50
   5 -15 -27  -33.00   20.20
  -5  15  27    9.90   21.30
   3 -15 -27  144.69   32.70
  -3  15  27  162.68   32.30
   1 -15 -27  -27.00   20.50
  -1  15  27  -14.50   12.40
  -1 -15 -27  -25.20   21.40
   1  15  27    2.00   20.40
  -3 -15 -27  129.99   28.10
   3  15  27   94.89   26.00
  -5 -15 -27   39.70   25.50
   5  15  27   28.40   22.40
  -7 -15 -27  106.59   30.30
   7  15  27   72.89   28.40
   9  15  27   20.60   18.30
   3 -17 -27   12.80   25.40
  -3  17  27   -4.50   21.70
   1 -17 -27   26.30   25.60
  -1  17  27   30.60   24.10
  -1 -17 -27  -38.50   13.30
   1  17  27  -14.90   12.60
  -3 -17 -27  -20.50   20.50
   3  17  27   22.30   22.20
  10  12 -28  -33.00   18.20
   8  12 -28   92.19   26.70
   6  12 -28   20.90   17.00
   4  12 -28  -17.00   13.10
   2  12 -28   -8.50   17.90
   0  12 -28   -2.50   20.30
  -2  12 -28    3.40   19.30
  -4  12 -28   16.20   18.80
  -6  12 -28   21.70   20.40
  -8  12 -28   67.39   23.80
 -10  12 -28    3.40   17.00
  12  10 -28   66.19   25.80
  10  10 -28   19.70   22.90
   8  10 -28    3.50   14.80
   6  10 -28   69.09   21.80
   4  10 -28  220.98   32.80
   2  10 -28   -3.40   19.60
   0  10 -28    4.00   19.20
  -4  10 -28  253.47   34.10
  -6  10 -28   73.69   25.50
  -8  10 -28   14.20   18.50
 -10  10 -28   52.59   21.60
 -12  10 -28   35.70   19.10
  12   8 -28   24.50   23.20
  10   8 -28  176.38   33.00
   8   8 -28   22.00   18.90
   6   8 -28    5.50   17.10
   4   8 -28  153.98   27.80
   2   8 -28   16.40   21.60
   0   8 -28    4.50   19.70
  -2   8 -28   31.20   21.10
  -4   8 -28  197.58   32.40
  -6   8 -28  -27.00   17.30
  -8   8 -28  -12.90   15.90
 -10   8 -28  125.69   27.10
 -12   8 -28   35.20   19.10
  14   6 -28  111.99   27.90
  12   6 -28   33.40   24.30
  10   6 -28  144.09   32.40
   8   6 -28  156.38   30.30
   6   6 -28  283.87   38.00
   4   6 -28   29.20   23.50
   2   6 -28   49.90   27.60
   0   6 -28   11.50   21.10
  -2   6 -28   40.40   22.80
  -4   6 -28   33.00   22.30
  -6   6 -28  356.56   40.00
  -8   6 -28  162.98   29.00
 -10   6 -28  151.38   27.40
 -12   6 -28   34.60   22.10
 -14   6 -28  168.08   27.90
  14   4 -28   39.10   20.90
  12   4 -28    9.30   22.40
  10   4 -28  -15.80   19.30
   8   4 -28   93.29   30.00
   6   4 -28    7.50   23.50
   4   4 -28   23.20   20.90
   2   4 -28  156.48   32.40
   0   4 -28  296.97   37.20
  -2   4 -28   95.29   27.20
  -4   4 -28   27.10   21.20
  -6   4 -28   10.60   19.30
  -8   4 -28   95.49   24.90
 -10   4 -28  -17.10   16.40
 -12   4 -28   37.70   21.20
 -14   4 -28   -5.90   18.90
  14   2 -28  224.58   40.40
  12   2 -28   59.89   23.10
  10   2 -28  -19.30   19.10
   8   2 -28   37.00   25.30
   6   2 -28   92.69   24.80
   4   2 -28   18.10   23.70
   2   2 -28  320.07   39.50
   0   2 -28  287.87   39.70
  -2   2 -28  359.16   42.30
  -4   2 -28  -19.30   18.30
  -6   2 -28  110.99   25.10
  -8   2 -28   -2.40   17.60
 -10   2 -28   -4.40   20.80
 -12   2 -28   26.00   19.00
 -14   2 -28  185.18   29.70
  14   0 -28  123.19   34.40
  12   0 -28   37.60   27.00
  10   0 -28  -18.40   20.70
   8   0 -28  145.79   34.30
   6   0 -28   19.10   24.50
   4   0 -28   25.80   19.60
   2   0 -28  219.78   37.10
   0   0 -28    4.70   22.40
  -2   0 -28  223.78   35.50
  -4   0 -28   27.80   21.80
  -6   0 -28   -7.20   19.30
  -8   0 -28   63.29   22.40
 -10   0 -28   -8.00   18.70
 -12   0 -28  -19.80   18.70
 -14   0 -28  101.49   26.70
  14  -2 -28  200.08   40.70
  12  -2 -28   31.90   26.50
  10  -2 -28   10.90   24.20
   8  -2 -28   46.50   23.40
   6  -2 -28   76.39   30.20
   4  -2 -28    5.80   22.30
   2  -2 -28  211.08   37.60
   0  -2 -28  283.67   40.30
  -4  -2 -28  -10.80   20.40
  -6  -2 -28  130.39   31.10
  -8  -2 -28   31.00   21.20
 -10  -2 -28   30.80   22.60
 -12  -2 -28   46.20   20.50
 -14  -2 -28  173.48   29.80
  14  -4 -28  -41.00   28.30
  12  -4 -28   58.09   29.30
  10  -4 -28  -34.80   23.50
   8  -4 -28   94.09   33.20
   6  -4 -28   19.20   20.60
   4  -4 -28  -27.30   23.30
   2  -4 -28  170.98   36.50
   0  -4 -28  270.97   41.30
  -2  -4 -28  151.18   33.50
  -4  -4 -28    8.20   21.40
  -6  -4 -28   66.39   25.70
  -8  -4 -28  114.49   27.10
 -10  -4 -28    8.40   18.20
 -12  -4 -28   -3.30   18.00
 -14  -4 -28   52.59   21.40
  14  -6 -28  203.18   47.70
  12  -6 -28   22.60   29.60
  10  -6 -28   55.29   24.30
   8  -6 -28  132.79   35.00
   6  -6 -28  328.87   44.60
   4  -6 -28  -12.80   22.60
   2  -6 -28   65.59   28.00
   0  -6 -28  -13.60   21.20
  -2  -6 -28   27.80   24.70
  -6  -6 -28  327.27   40.80
  -8  -6 -28  160.88   30.60
 -10  -6 -28  120.09   27.80
 -12  -6 -28   38.70   21.60
 -14  -6 -28  154.98   28.70
  12  -8 -28  -35.00   22.90
  10  -8 -28  212.88   41.70
   8  -8 -28    1.80   18.80
   6  -8 -28  -24.10   23.40
   4  -8 -28  179.88   33.60
   2  -8 -28   45.90   22.70
  -2   8  28   61.99   23.00
   0  -8 -28   22.10   24.00
   0   8  28   -1.60   13.30
  -2  -8 -28   46.30   25.90
   2   8  28   57.19   22.00
  -4  -8 -28  132.79   31.50
   4   8  28  215.88   31.40
  -6  -8 -28   56.19   27.80
   6   8  28    8.40   16.00
  -8  -8 -28  -12.90   15.70
   8   8  28   15.30   17.10
 -10  -8 -28  107.89   27.80
  10   8  28  152.38   25.70
 -12  -8 -28   20.40   22.60
  12 -10 -28   20.10   33.30
  10 -10 -28   14.80   20.90
 -10  10  28   49.99   20.80
   8 -10 -28  -27.10   23.10
  -8  10  28   -9.70   13.20
   6 -10 -28   79.19   25.70
  -6  10  28   39.50   18.10
   4 -10 -28  202.48   38.70
  -4  10  28  169.88   28.60
   2 -10 -28   -1.20   25.00
  -2  10  28    1.60   16.80
   0 -10 -28    2.00   17.70
   0  10  28   26.50   20.50
  -2 -10 -28   14.70   23.00
   2  10  28    9.50   21.30
  -4 -10 -28  136.99   31.50
   4  10  28  277.47   36.10
  -6 -10 -28    0.10   21.50
   6  10  28   48.20   20.50
   8  10  28    9.90   17.30
 -10 -10 -28   75.49   25.70
  10  10  28   53.49   20.60
 -12 -10 -28   21.30   22.10
  12  10  28   47.80   21.80
 -10  12  28   40.70   22.10
   8 -12 -28   30.00   23.30
  -8  12  28   55.29   24.80
   6 -12 -28    2.50   25.00
  -6  12  28  -13.80   20.00
   4 -12 -28  -54.89   20.30
  -4  12  28    5.00   20.20
   2 -12 -28   12.80   25.20
  -2  12  28    4.40   19.10
   0 -12 -28   15.00   22.60
   0  12  28   -0.40   13.50
  -2 -12 -28   28.50   24.60
   2  12  28    8.30   17.80
  -4 -12 -28  -50.39   17.50
   4  12  28    3.50   17.80
  -6 -12 -28   22.50   22.70
   6  12  28    0.30   16.10
  -8 -12 -28   26.50   24.90
   8  12  28   53.99   21.00
 -10 -12 -28   15.70   23.20
  10  12  28   -1.30   16.70
   6 -14 -28   50.89   24.30
  -6  14  28   44.50   23.60
   4 -14 -28   -9.90   16.10
  -4  14  28  -45.10   17.10
   2 -14 -28   81.19   28.20
  -2  14  28  131.79   27.50
   0 -14 -28   23.40   19.30
   0  14  28   38.40   20.50
  -2 -14 -28   72.29   29.50
   2  14  28   79.59   24.70
  -4 -14 -28   16.70   23.90
   4  14  28   19.10   19.30
  -6 -14 -28   46.30   26.10
   6  14  28   20.10   20.60
   5  13 -29  -12.60   14.40
   3  13 -29    1.30   15.30
   1  13 -29   -2.80   18.30
  -1  13 -29   13.80   21.40
  -3  13 -29   -4.00   18.70
  -5  13 -29   -9.00   21.80
   7  11 -29   41.10   25.40
   5  11 -29   31.80   22.70
   3  11 -29   -4.90   20.60
   1  11 -29   24.30   16.70
  -1  11 -29   10.40   20.50
  -3  11 -29   36.70   21.60
  -5  11 -29   17.50   20.40
  -7  11 -29   63.49   23.30
   9   9 -29  145.59   31.40
   7   9 -29   39.10   24.20
   5   9 -29  339.37   42.40
   3   9 -29  205.48   36.20
   1   9 -29  -22.70   11.50
  -1   9 -29   17.90   19.60
  -3   9 -29  193.58   38.90
  -5   9 -29  350.76   40.50
  -7   9 -29   17.20   19.50
  -9   9 -29   55.69   23.40
  11   7 -29  117.69   29.80
   9   7 -29   83.89   28.60
   7   7 -29   71.29   26.40
   5   7 -29   42.20   24.10
   3   7 -29   78.39   27.10
   1   7 -29   -7.90   21.90
  -1   7 -29   -4.70   15.90
  -3   7 -29  123.29   28.90
  -5   7 -29   33.00   21.40
  -7   7 -29   16.70   21.50
  -9   7 -29   71.09   22.50
 -11   7 -29  107.59   25.40
  13   5 -29   25.70   20.60
  11   5 -29   19.50   22.10
   9   5 -29   27.00   25.40
   7   5 -29  267.87   40.20
   5   5 -29  -16.40   20.30
   3   5 -29   -3.00   21.60
   1   5 -29  127.89   31.50
  -1   5 -29  117.99   30.30
  -3   5 -29   20.90   21.50
  -5   5 -29    9.10   20.30
  -7   5 -29  227.58   35.30
  -9   5 -29    4.90   17.70
 -11   5 -29   22.40   20.70
 -13   5 -29   45.80   22.10
  13   3 -29  160.48   34.30
  11   3 -29  -32.10   12.60
   9   3 -29   78.79   27.00
   7   3 -29  144.19   30.20
   5   3 -29   41.90   25.90
   3   3 -29   33.70   26.10
   1   3 -29  435.76   47.90
  -1   3 -29  314.97   42.10
  -3   3 -29   15.40   22.60
  -5   3 -29   36.50   23.50
  -7   3 -29  126.59   28.10
  -9   3 -29   60.99   21.60
 -11   3 -29   15.80   19.40
 -13   3 -29  158.48   28.40
  13   1 -29    7.90   25.10
  11   1 -29    6.50   23.50
   9   1 -29   -9.00   22.00
   7   1 -29   44.40   27.40
   5   1 -29   41.40   26.70
   3   1 -29   14.60   23.20
   1   1 -29   -5.40   16.20
  -1   1 -29   44.20   24.30
  -3   1 -29   20.70   21.80
  -5   1 -29  118.49   28.80
  -7   1 -29   71.19   25.90
  -9   1 -29    9.10   19.60
 -11   1 -29   23.40   20.70
 -13   1 -29   38.50   21.20
  13  -1 -29   63.39   30.80
  11  -1 -29    9.50   25.80
   9  -1 -29   31.60   25.10
   7  -1 -29   55.59   28.10
   5  -1 -29   90.39   30.40
   3  -1 -29   16.80   24.10
   1  -1 -29   20.20   24.90
  -1  -1 -29   15.60   24.10
  -5  -1 -29  115.99   30.30
  -7  -1 -29   72.29   26.30
  -9  -1 -29   19.30   19.40
 -11  -1 -29   13.50   21.00
 -13  -1 -29   23.00   22.10
  13  -3 -29  152.38   39.10
  11  -3 -29  -11.80   18.00
   9  -3 -29  118.19   30.40
   7  -3 -29  110.09   32.60
   5  -3 -29   39.00   23.00
   3  -3 -29  108.39   32.80
   1  -3 -29  450.65   50.59
  -1  -3 -29  400.26   47.00
  -3  -3 -29   64.89   26.20
  -5  -3 -29   40.80   23.40
  -7  -3 -29  105.19   27.70
  -9  -3 -29   78.49   26.00
 -11  -3 -29  -11.60   20.40
 -13  -3 -29  215.38   34.60
  13  -5 -29   21.50   35.50
  11  -5 -29   53.09   29.50
   9  -5 -29   11.00   27.00
   7  -5 -29  263.27   40.70
   5  -5 -29    0.20   25.80
   3  -5 -29   -3.10   23.30
   1  -5 -29  116.09   32.80
  -1  -5 -29  126.39   32.10
  -3  -5 -29  -27.30   19.00
  -7  -5 -29  221.98   32.70
  -9  -5 -29   10.60   21.20
 -11  -5 -29   38.60   23.50
 -13  -5 -29   71.39   26.10
  11  -7 -29   52.49   25.20
   9  -7 -29   83.29   28.30
   7  -7 -29   54.99   30.30
   5  -7 -29   58.59   23.40
   3  -7 -29   86.99   26.90
   1  -7 -29   48.10   24.00
  -1  -7 -29   54.19   23.10
  -3  -7 -29  106.79   29.20
  -5  -7 -29   15.40   21.50
  -7  -7 -29   38.30   24.10
  -9  -7 -29   57.19   24.20
 -11  -7 -29  124.39   28.90
   9  -9 -29  113.49   35.60
   7  -9 -29   15.10   21.20
   5  -9 -29  328.17   45.80
  -5   9  29  286.77   36.40
   3  -9 -29  238.28   41.30
  -3   9  29  171.48   30.30
   1  -9 -29   -3.50   22.10
  -1   9  29    1.40   18.00
  -1  -9 -29  -40.10   19.90
   1   9  29   13.50   19.20
  -3  -9 -29  193.18   37.00
   3   9  29  186.08   36.40
  -5  -9 -29  302.07   40.00
   5   9  29  329.47   36.90
  -7  -9 -29   32.70   24.60
   7   9  29   21.50   18.80
  -9  -9 -29   33.90   23.50
   9   9  29   81.79   22.90
   7 -11 -29    5.50   26.10
  -7  11  29   14.60   15.60
   5 -11 -29   57.39   28.70
  -5  11  29   15.10   22.60
   3 -11 -29   11.40   19.30
  -3  11  29   14.00   19.90
   1 -11 -29   20.90   23.50
  -1  11  29   13.00   19.90
  -1 -11 -29   41.00   27.20
   1  11  29    7.80   17.40
  -3 -11 -29  -17.10   20.80
   3  11  29  -14.00   12.70
  -5 -11 -29   28.80   24.20
  -7 -11 -29   19.70   22.80
   7  11  29   43.80   19.70
   5 -13 -29   13.80   24.00
  -5  13  29  -23.20   19.70
   3 -13 -29   -0.30   24.40
  -3  13  29  -11.80   19.20
   1 -13 -29  -37.30   19.60
  -1  13  29   -0.40   18.10
  -1 -13 -29    3.30   20.00
   1  13  29   28.40   18.90
  -3 -13 -29   18.10   24.20
   3  13  29   28.90   20.90
   5  13  29   30.40   19.00
   4  10 -30  193.88   35.50
   2  10 -30   22.20   24.30
   0  10 -30    1.90   15.10
  -2  10 -30   10.50   21.90
  -4  10 -30  212.78   40.50
   8   8 -30   57.49   22.80
   6   8 -30  116.09   26.80
   4   8 -30  255.57   38.10
   2   8 -30   27.00   22.50
   0   8 -30   77.19   28.50
  -2   8 -30  -24.60   16.10
  -4   8 -30  235.58   42.80
  -6   8 -30  138.79   28.90
  -8   8 -30  109.09   26.40
   8   6 -30   16.70   17.70
   6   6 -30   18.40   17.70
   4   6 -30   58.09   26.70
   2   6 -30   66.59   25.90
   0   6 -30  143.79   32.80
  -2   6 -30   17.30   21.50
  -4   6 -30   89.49   29.10
  -6   6 -30   -9.30   18.90
  -8   6 -30   11.10   19.10
  10   4 -30   20.90   20.10
   8   4 -30   44.00   20.20
   6   4 -30   12.10   21.80
   4   4 -30    4.80   23.00
   2   4 -30   43.60   21.20
   0   4 -30  150.48   33.80
  -2   4 -30   24.60   23.10
  -4   4 -30   -6.10   21.60
  -6   4 -30  -55.69   16.00
  -8   4 -30    0.80   18.50
 -10   4 -30   18.90   19.70
  10   2 -30  -29.50   21.60
   8   2 -30  132.79   34.30
   6   2 -30  -36.60   21.80
   4   2 -30   17.90   19.50
   2   2 -30    0.70   23.30
   0   2 -30   22.70   24.90
  -2   2 -30   33.50   24.10
  -4   2 -30    1.20   21.50
  -6   2 -30   -9.50   19.00
  -8   2 -30  101.49   28.90
 -10   2 -30   24.40   21.00
  10   0 -30   85.89   31.00
   8   0 -30   38.80   29.30
   6   0 -30  -14.10   15.60
   4   0 -30   28.00   27.80
   2   0 -30   13.50   18.60
   0   0 -30  121.19   28.70
  -2   0 -30   17.40   19.00
  -6   0 -30  -29.40   21.10
  -8   0 -30    5.50   21.30
 -10   0 -30  126.49   29.00
  10  -2 -30   35.80   27.60
   8  -2 -30   97.49   30.50
   6  -2 -30    4.70   26.20
   4  -2 -30  -20.30   15.80
   2  -2 -30   73.19   28.90
   0  -2 -30   18.70   25.20
  -2  -2 -30   65.79   29.10
  -4  -2 -30   64.59   26.70
  -6  -2 -30   -0.10   20.90
  -8  -2 -30   60.89   24.70
 -10  -2 -30  -22.10   20.90
  10  -4 -30  -11.50   25.00
   8  -4 -30   84.59   33.00
   6  -4 -30  -17.10   23.50
   4  -4 -30    6.30   27.40
   2  -4 -30   62.29   28.90
   0  -4 -30  151.98   34.10
  -2  -4 -30   33.00   26.60
  -4  -4 -30   70.29   26.20
  -6  -4 -30   10.80   25.00
  -8  -4 -30    2.80   18.90
 -10  -4 -30   14.00   23.30
   8  -6 -30    1.00   20.70
   6  -6 -30   88.19   32.20
   4  -6 -30   70.49   23.70
   2  -6 -30  106.09   31.70
   0  -6 -30  119.09   28.30
  -2  -6 -30   38.40   27.10
  -4  -6 -30   62.39   27.00
  -6  -6 -30    2.70   22.60
  -8  -6 -30  -25.00   17.80
   8  -8 -30  121.99   36.50
   6  -8 -30  159.48   36.90
   4  -8 -30  290.97   44.90
   2  -8 -30   -5.80   23.50
   0  -8 -30   83.19   30.40
  -2  -8 -30   24.90   24.80
  -4  -8 -30  262.87   39.60
  -6  -8 -30  129.39   30.20
  -8  -8 -30  127.19   30.50
   4 -10 -30  107.29   30.20
  -4  10  30  217.08   36.20
   2 -10 -30   15.90   18.80
  -2  10  30    4.10   20.40
   0 -10 -30  -34.60   13.50
   0  10  30    7.50   17.80
  -2 -10 -30   10.10   24.70
   2  10  30   40.80   20.10
  -4 -10 -30  128.69   32.20
   4  10  30  138.39   28.90
   5   7 -31  159.38   34.10
   3   7 -31   16.40   17.50
   1   7 -31  102.89   29.70
  -1   7 -31  122.49   30.90
  -3   7 -31  -20.30   15.70
   7   5 -31   29.20   26.60
   5   5 -31   42.20   27.30
   3   5 -31    2.30   16.70
   1   5 -31   29.80   26.20
  -1   5 -31   39.90   24.90
  -3   5 -31  -22.00   20.30
  -5   5 -31   11.40   26.50
  -7   5 -31  122.49   29.20
   7   3 -31    7.20   24.20
   5   3 -31   11.20   24.10
   3   3 -31  -20.90   21.00
   1   3 -31   11.00   17.90
  -1   3 -31  -21.10   20.30
  -3   3 -31    7.60   20.20
  -5   3 -31   18.20   25.90
  -7   3 -31    0.20   18.60
   7   1 -31    5.80   25.60
   5   1 -31  -28.90   19.40
   3   1 -31   42.00   26.50
   1   1 -31  105.09   31.00
  -1   1 -31   98.09   31.00
  -3   1 -31   13.40   19.90
  -7   1 -31   15.70   21.40
   7  -1 -31   26.00   21.40
   5  -1 -31  -10.00   22.80
   3  -1 -31    7.30   19.10
   1  -1 -31  148.19   35.40
  -1  -1 -31   54.79   26.50
  -3  -1 -31   24.40   24.50
  -5  -1 -31  -13.40   19.90
  -7  -1 -31   20.90   22.40
   7  -3 -31  -57.69   20.20
   5  -3 -31   -6.70   19.20
   3  -3 -31  -32.00   22.70
[truncated: 1,913 more chars]
